# Supplementary material for: A revision of Dissochaeta (Melastomataceae, Dissochaeteae)
Source: PhytoKeys. 2018 Aug 9;(107):1–178. doi: 10.3897/phytokeys.107.26548 (PMC6160804; doi:10.3897/phytokeys.107.26548)
Supplement: XML Treatment for Dissochaeta [file phytokeys.107.26548-treatment1.xml]

<!DOCTYPE tp:taxon-treatment
  PUBLIC "-//TaxonX//DTD Taxonomic Treatment Publishing DTD v0 20100105//EN" "tax-treatment-NSO.dtd">
<tp:taxon-treatment xmlns:tp="http://www.plazi.org/taxpub"><tp:treatment-meta><kwd-group><label>Taxon classification</label><kwd><named-content xmlns:xlink="http://www.w3.org/1999/xlink" content-type="kingdom">Plantae</named-content></kwd><kwd><named-content xmlns:xlink="http://www.w3.org/1999/xlink" content-type="order">Myrtales</named-content></kwd><kwd><named-content xmlns:xlink="http://www.w3.org/1999/xlink" content-type="family">Melastomataceae</named-content></kwd></kwd-group><mixed-citation publication-type="journal"><person-group><name><surname>Kartonegoro</surname><given-names>Abdulrokhman</given-names></name><name><surname>Veldkamp</surname><given-names>Jan Frits</given-names></name><name><surname>Hovenkamp</surname><given-names>Peter</given-names></name><name><surname>van Welzen</surname><given-names>Peter</given-names></name></person-group><article-title>A revision of <italic><tp:taxon-name><tp:taxon-name-part taxon-name-part-type="genus" reg="Dissochaeta">Dissochaeta</tp:taxon-name-part></tp:taxon-name></italic> (<tp:taxon-name><tp:taxon-name-part taxon-name-part-type="family" reg="Melastomataceae">Melastomataceae</tp:taxon-name-part></tp:taxon-name>, <tp:taxon-name><tp:taxon-name-part taxon-name-part-type="tribe" reg="Dissochaeteae">Dissochaeteae</tp:taxon-name-part></tp:taxon-name>)</article-title><source>PhytoKeys</source><day>9</day><month>8</month><year>2018</year><volume>2018</volume><issue>107</issue><fpage>1</fpage><lpage>178</lpage><pub-id pub-id-type="doi">10.3897/phytokeys.107.26548</pub-id></mixed-citation></tp:treatment-meta><tp:nomenclature><tp:taxon-name>
              <tp:taxon-name-part taxon-name-part-type="genus" reg="Dissochaeta">Dissochaeta</tp:taxon-name-part>
            </tp:taxon-name><tp:taxon-authority>Blume, Flora 14: 492. 1831</tp:taxon-authority><xref ref-type="fig" rid="F5">Map 1</xref><tp:nomenclature-citation-list><tp:nomenclature-citation><tp:taxon-name>
                  <tp:taxon-name-part taxon-name-part-type="genus" reg="Dissochaeta">Dissochaeta</tp:taxon-name-part>
                </tp:taxon-name><comment>Blume, Flora 14: 492. 1831. <tp:taxon-name><tp:taxon-name-part taxon-name-part-type="genus" reg="Dissochaeta">Dissochaeta</tp:taxon-name-part><tp:taxon-name-part taxon-name-part-type="infraspecific-rank">sect.</tp:taxon-name-part><tp:taxon-name-part taxon-name-part-type="section" reg="Dissochaeta">Dissochaeta</tp:taxon-name-part></tp:taxon-name> Blume, Flora 14: 493. 1831. <tp:taxon-name><tp:taxon-name-part taxon-name-part-type="genus" reg="Dissochaeta">Dissochaeta</tp:taxon-name-part><tp:taxon-name-part taxon-name-part-type="infraspecific-rank">sect.</tp:taxon-name-part><tp:taxon-name-part taxon-name-part-type="section" reg="Eudissochaeta">Eudissochaeta</tp:taxon-name-part></tp:taxon-name> Blume ex Endl., Gen. Pl. 1219. 1840, <italic>nom. inval.</italic><tp:taxon-name><tp:taxon-name-part taxon-name-part-type="genus" reg="Dissochaeta">Dissochaeta</tp:taxon-name-part><tp:taxon-name-part taxon-name-part-type="infraspecific-rank">sect.</tp:taxon-name-part><tp:taxon-name-part taxon-name-part-type="section" reg="Diplostemones">Diplostemones</tp:taxon-name-part></tp:taxon-name> Cogn. in Boerl., Handl. Fl. Ned. Ind. 2: 533. 1890, <italic>nom. superfl.</italic> Type: <tp:taxon-name><tp:taxon-name-part taxon-name-part-type="genus" reg="Dissochaeta">Dissochaeta</tp:taxon-name-part><tp:taxon-name-part taxon-name-part-type="species" reg="vacillans">vacillans</tp:taxon-name-part></tp:taxon-name> (Blume) Blume (lectotype, designated by <xref ref-type="bibr" rid="B34">Kartonegoro and Veldkamp 2010</xref>, pg. 128).</comment></tp:nomenclature-citation><tp:nomenclature-citation><tp:taxon-name>
                  <tp:taxon-name-part taxon-name-part-type="genus" reg="Dissochaeta">Dissochaeta</tp:taxon-name-part>
                  <tp:taxon-name-part taxon-name-part-type="authority">Blume</tp:taxon-name-part>
                  <tp:taxon-name-part taxon-name-part-type="infraspecific-rank">sect.</tp:taxon-name-part>
                  <tp:taxon-name-part taxon-name-part-type="section" reg="Diplectria">Diplectria</tp:taxon-name-part>
                </tp:taxon-name><comment>Blume, Flora 14: 501. 1831. <tp:taxon-name><tp:taxon-name-part taxon-name-part-type="genus" reg="Diplectria">Diplectria</tp:taxon-name-part></tp:taxon-name> (Blume) Rchb., Deut. Bot. Herb.-Buch.: 174. 1841. Type: <tp:taxon-name><tp:taxon-name-part taxon-name-part-type="genus" reg="Diplectria">Diplectria</tp:taxon-name-part><tp:taxon-name-part taxon-name-part-type="species" reg="cyanocarpa">cyanocarpa</tp:taxon-name-part></tp:taxon-name> (Blume) Kuntze (lectotype, designated by <xref ref-type="bibr" rid="B78">Veldkamp et al. 1979</xref>, pg. 410) [= <tp:taxon-name><tp:taxon-name-part taxon-name-part-type="genus" reg="Dissochaeta">Dissochaeta</tp:taxon-name-part><tp:taxon-name-part taxon-name-part-type="species" reg="divaricata">divaricata</tp:taxon-name-part></tp:taxon-name> (Willd.) G.Don].</comment></tp:nomenclature-citation><tp:nomenclature-citation><tp:taxon-name>
                  <tp:taxon-name-part taxon-name-part-type="genus" reg="Aplectrum">Aplectrum</tp:taxon-name-part>
                </tp:taxon-name><comment>Blume, Flora 14: 502. 1831 [non Torr. 1826], <italic>nom. inval.</italic> Type: <tp:taxon-name><tp:taxon-name-part taxon-name-part-type="genus" reg="Aplectrum">Aplectrum</tp:taxon-name-part><tp:taxon-name-part taxon-name-part-type="species" reg="viminale">viminale</tp:taxon-name-part></tp:taxon-name> (Jack) Blume (lectotype, designated by <xref ref-type="bibr" rid="B78">Veldkamp et al. 1979</xref>, pg. 410) [= <tp:taxon-name><tp:taxon-name-part taxon-name-part-type="genus" reg="Dissochaeta">Dissochaeta</tp:taxon-name-part><tp:taxon-name-part taxon-name-part-type="species" reg="viminalis">viminalis</tp:taxon-name-part></tp:taxon-name> (Jack) Clausing].</comment></tp:nomenclature-citation><tp:nomenclature-citation><tp:taxon-name>
                  <tp:taxon-name-part taxon-name-part-type="genus" reg="Dalenia">Dalenia</tp:taxon-name-part>
                </tp:taxon-name><comment>Korth. in Temminck, Verh. Nat. Gesch. Ned. Bezitt., Bot.: 243. 1844. <tp:taxon-name><tp:taxon-name-part taxon-name-part-type="genus" reg="Dissochaeta">Dissochaeta</tp:taxon-name-part><tp:taxon-name-part taxon-name-part-type="infraspecific-rank">sect.</tp:taxon-name-part><tp:taxon-name-part taxon-name-part-type="section" reg="Dalenia">Dalenia</tp:taxon-name-part></tp:taxon-name> (Korth.) Baill., Hist. Pl. 7: 51. 1877. Type: <tp:taxon-name><tp:taxon-name-part taxon-name-part-type="genus" reg="Dalenia">Dalenia</tp:taxon-name-part><tp:taxon-name-part taxon-name-part-type="species" reg="pulchra">pulchra</tp:taxon-name-part></tp:taxon-name> Korth. [= <tp:taxon-name><tp:taxon-name-part taxon-name-part-type="genus" reg="Dissochaeta">Dissochaeta</tp:taxon-name-part><tp:taxon-name-part taxon-name-part-type="species" reg="pulchra">pulchra</tp:taxon-name-part></tp:taxon-name> (Korth.) J.F.Maxwell].</comment></tp:nomenclature-citation><tp:nomenclature-citation><tp:taxon-name>
                  <tp:taxon-name-part taxon-name-part-type="genus" reg="Omphalopus">Omphalopus</tp:taxon-name-part>
                </tp:taxon-name><comment>Naudin, Ann. Sci. Nat., Bot. sér. 3, 15: 277. 1851. <tp:taxon-name><tp:taxon-name-part taxon-name-part-type="genus" reg="Dissochaeta">Dissochaeta</tp:taxon-name-part><tp:taxon-name-part taxon-name-part-type="infraspecific-rank">sect.</tp:taxon-name-part><tp:taxon-name-part taxon-name-part-type="section" reg="Omphalopus">Omphalopus</tp:taxon-name-part></tp:taxon-name> (Naudin) Baill., Hist. Pl. 7: 51. 1877. Type: <tp:taxon-name><tp:taxon-name-part taxon-name-part-type="genus" reg="Omphalopus">Omphalopus</tp:taxon-name-part><tp:taxon-name-part taxon-name-part-type="species" reg="fallax">fallax</tp:taxon-name-part></tp:taxon-name> (Jack) Naudin (lectotype, designated by Bakhuizen van den Brink <italic>f.</italic> 1943, pg. 118) [= <tp:taxon-name><tp:taxon-name-part taxon-name-part-type="genus" reg="Dissochaeta">Dissochaeta</tp:taxon-name-part><tp:taxon-name-part taxon-name-part-type="species" reg="fallax">fallax</tp:taxon-name-part></tp:taxon-name> (Jack) Blume].</comment></tp:nomenclature-citation><tp:nomenclature-citation><tp:taxon-name>
                  <tp:taxon-name-part taxon-name-part-type="genus" reg="Anplectrum">Anplectrum</tp:taxon-name-part>
                </tp:taxon-name><comment>A.Gray, U. S. Expl. Exped., Phan. 1: 597. 1854. <italic>nom. nov.</italic> for <tp:taxon-name><tp:taxon-name-part taxon-name-part-type="genus" reg="Aplectrum">Aplectrum</tp:taxon-name-part></tp:taxon-name> Blume, non. Torr. 1826. Type: <tp:taxon-name><tp:taxon-name-part taxon-name-part-type="genus" reg="Anplectrum">Anplectrum</tp:taxon-name-part><tp:taxon-name-part taxon-name-part-type="species" reg="viminale">viminale</tp:taxon-name-part></tp:taxon-name> (Jack) Triana (designated by <xref ref-type="bibr" rid="B78">Veldkamp et al. 1979</xref>, pg. 410) [= <tp:taxon-name><tp:taxon-name-part taxon-name-part-type="genus" reg="Dissochaeta">Dissochaeta</tp:taxon-name-part><tp:taxon-name-part taxon-name-part-type="species" reg="viminalis">viminalis</tp:taxon-name-part></tp:taxon-name> (Jack) Clausing].</comment></tp:nomenclature-citation><tp:nomenclature-citation><tp:taxon-name>
                  <tp:taxon-name-part taxon-name-part-type="genus" reg="Backeria">Backeria</tp:taxon-name-part>
                </tp:taxon-name><comment>Bakh.<italic>f.</italic>, Contr. Melastom.: 130. 1943, <italic>nom. superfl.</italic> Type: <tp:taxon-name><tp:taxon-name-part taxon-name-part-type="genus" reg="Backeria">Backeria</tp:taxon-name-part><tp:taxon-name-part taxon-name-part-type="species" reg="viminalis">viminalis</tp:taxon-name-part></tp:taxon-name> (Jack) Bakh.<italic>f.</italic> (lectotype, designated by <xref ref-type="bibr" rid="B78">Veldkamp et al. 1979</xref>, pg. 410) [= <tp:taxon-name><tp:taxon-name-part taxon-name-part-type="genus" reg="Dissochaeta">Dissochaeta</tp:taxon-name-part><tp:taxon-name-part taxon-name-part-type="species" reg="viminalis">viminalis</tp:taxon-name-part></tp:taxon-name> (Jack) Clausing].</comment></tp:nomenclature-citation><tp:nomenclature-citation><tp:taxon-name>
                  <tp:taxon-name-part taxon-name-part-type="genus" reg="Neodissochaeta">Neodissochaeta</tp:taxon-name-part>
                </tp:taxon-name><comment>Bakh.<italic>f.</italic>, Contr. Melastom.: 134. 1943, <italic>nom. superfl.</italic> Type: <tp:taxon-name><tp:taxon-name-part taxon-name-part-type="genus" reg="Neodissochaeta">Neodissochaeta</tp:taxon-name-part><tp:taxon-name-part taxon-name-part-type="species" reg="gracilis">gracilis</tp:taxon-name-part></tp:taxon-name> (Jack) Bakh.<italic>f.</italic> (lectotype, designated by <xref ref-type="bibr" rid="B34">Kartonegoro and Veldkamp 2010</xref>, pg. 128) [= <tp:taxon-name><tp:taxon-name-part taxon-name-part-type="genus" reg="Dissochaeta">Dissochaeta</tp:taxon-name-part><tp:taxon-name-part taxon-name-part-type="species" reg="gracilis">gracilis</tp:taxon-name-part></tp:taxon-name> (Jack) Blume].</comment></tp:nomenclature-citation><tp:nomenclature-citation><tp:taxon-name>
                  <tp:taxon-name-part taxon-name-part-type="genus" reg="Melastoma">Melastoma</tp:taxon-name-part>
                </tp:taxon-name><comment>auct. non Burm. ex L.: Jack, Trans. Linn. Soc. London 14: 3. 1823; Blume, Bijdr. Fl. Ned. Ind. 17: 1067. 1826. <italic>p.p.</italic>, excl.type.</comment></tp:nomenclature-citation></tp:nomenclature-citation-list></tp:nomenclature><tp:treatment-sec sec-type="description" id="SECID0EIBAI"><title>Description.</title><p>Woody climbers, scrambling; bark greyish, tan to light brown, finely fissured. Branchlets terete or subangular; glabrous to tomentose or floccose with minute stellate or simple glandular or eglandular bristly hairs; sometimes with adventitious roots; nodes swollen with an interpetiolar annular line, ridge or crest, annular or pectinate. Leaves opposite; petioles terete, rarely flattened with a dorsal groove, glabrous to tomentose or with bristly hairs; blades membranous, subcoriaceous or rarely chartaceous with acrodromal venation, ovate to lanceolate, rarely suborbicular, base rounded to cordate, margins entire, rarely serrulate, apex acute to acuminate, midnerve with 1 or 2 pairs of lateral veins and 1 pair of intramarginal veins, secondary venation reticulate; nerves typically sunken adaxially, raised abaxially; adaxial side glabrous, rarely with scattered simple bristle hairs, abaxial side glabrous to densely brown tomentose or with dense bristle hairs. Inflorescences terminal, or rarely axillary, many-flowered, thyrses with 2 to 5 ramifications, decussate, ending with 3-flowered cymules; main axis quadrangular, indumentum similar to that of the branchlets; bracts and bracteoles distinct or minute, linear to ovate, glabrous to densely tomentose, mostly inconspicuous and early caducous; pedicels glabrous to tomentose, sometimes with bristle hairs, longer in central flower, shorter in lateral ones. Flowers 4–merous. Hypanthium campanulate, urceolate, tubular or cyathiform, glabrous to densely tomentose, with or without bristle hairs, often with 4 or 8 vertical ridges; calyx lobes truncate or with distinct rounded, triangular or lanceolate lobes, glabrous or with scattered bristle hairs to nearly densely tomentose; petals in bud conical or rounded, tubular or angular, tip rounded to acute or acuminate, contorted; mature petals ovate, obovate or suborbicular, reflexed or not, apex acute or obtuse, base thin, truncate to clawed, symmetric, glabrous, sometimes with appressed hairs at base and apex or margins puberulous. Stamens 4 or 8, heterantherous when 8, alternipetalous and oppositipetalous or 4 alternipetalous only, smooth or tessellate-reticulate, beaked or not, with terminal pore; filaments flattened, straight or curved sideways; anthers basifixed, sometimes medifixed; the alternipetalous ones thinner, when mature straight or curved and sickle-shaped, at base forming a pedoconnective, sometimes locule not developed and of being staminodal, basal crest membranous, triangular, sagittate, hastate or ligular, with or without paired filiform lateral appendages; the oppositipetalous ones thicker, when mature straight or curved with hooked or S-shaped, connective ridge with erose, bifid or spur-like appendages, basally with or without filiform appendages, sometimes reduced and staminodial less than ⅓ as long as the alternipetalous or absent. Ovary ⅓ to nearly as long as the hypanthium, apex glabrous to densely villous, sometimes with scattered bristle hairs, 4-locular; style straight or curved and hooked at the tip when mature; stigma minute, capitate; ovary concrescent with the hypanthium, with or without 4 or 8 longitudinal septa forming extra-ovarial chambers for the anthers, shallow to reaching to the base of the ovary. Fruits baccate, globose, ovoid to urceolate, dark blue or purple when mature, sometimes with four prominent erect or reflexed calyx remnants, glabrous to floccose; some with distinct vertical ridges. Seeds numerous, cuneate, smooth, flat-topped.</p></tp:treatment-sec><tp:treatment-sec sec-type="distribution" id="SECID0EQBAI"><title>Distribution.</title><p>The genus has 54 species and two varieties which are distributed in South China to South–East Asia, mainly in the Malesian Region (Map <xref ref-type="fig" rid="F5">1</xref>). It is present in South China (Hainan; <xref ref-type="bibr" rid="B13">Chen and Renner 2007</xref>), Myanmar, Indochina (Cambodia, Laos and Vietnam), the Nicobar Islands, Thailand and throughout Malesia except for the eastern part of the Lesser Sunda Islands (Flores, Sumba and Timor). Borneo is the centre of its distribution with almost 50% of the species. Some species also have a restricted distribution.</p><fig id="F5" position="float" orientation="portrait"><label>Map 1.</label><caption><p>Distribution of <italic><tp:taxon-name><tp:taxon-name-part taxon-name-part-type="genus" reg="Dissochaeta">Dissochaeta</tp:taxon-name-part></tp:taxon-name></italic> (grey).</p></caption><graphic xmlns:xlink="http://www.w3.org/1999/xlink" xlink:href="phytokeys-107-001-g005.jpg" position="float" orientation="portrait" xlink:type="simple" id="oo_222099.jpg"/></fig></tp:treatment-sec><tp:treatment-sec sec-type="ecology" id="SECID0ESCAI"><title>Ecology.</title><p>The genus is found predominantly in secondary vegetation or more open places within the primary vegetation, such as tree fall gaps, river margins and roadsides (<xref ref-type="bibr" rid="B32">Kadereit 2006</xref>) in evergreen forest, mixed dipterocarp forest, heath forest, hilly forest, swamp forest and montane forest. The plants climb several metres high and produce their flowering and fruiting branches over the tops of small trees and larger shrubs at the end of branches that are in the open.</p></tp:treatment-sec><tp:treatment-sec sec-type="notes" id="SECID0E3CAI"><title>Notes.</title><p>From its inception in 1831, several authors created infrageneric classifications (<xref ref-type="bibr" rid="B8">Blume 1831a</xref>, <xref ref-type="bibr" rid="B9">1831b</xref>, Endlicher 1840, <xref ref-type="bibr" rid="B55">Naudin 1851</xref>, <xref ref-type="bibr" rid="B53">Miquel 1855</xref>, <xref ref-type="bibr" rid="B2">Baillon 1877</xref>, <xref ref-type="bibr" rid="B17">Cogniaux 1890</xref>, <xref ref-type="bibr" rid="B18">1891</xref>, <xref ref-type="bibr" rid="B38">Krasser 1893</xref>, <xref ref-type="bibr" rid="B47">Merrill 1917</xref>, <xref ref-type="bibr" rid="B44">Maxwell 1980b</xref>), which were based on floral characters that are highly variable. Therefore, we here refrain from using an infrageneric classification until a phylogenetic analysis shows the various clades that can be recognised morphologically.</p></tp:treatment-sec><ref-list><ref id="B34"><mixed-citation xmlns:xlink="http://www.w3.org/1999/xlink" xlink:type="simple"><person-group><name name-style="western"><surname>Kartonegoro</surname><given-names>A</given-names></name><name name-style="western"><surname>Veldkamp</surname><given-names>JF</given-names></name></person-group> (<year>2010</year>) <article-title>Revision of <tp:taxon-name><tp:taxon-name-part taxon-name-part-type="genus">Dissochaeta</tp:taxon-name-part> (<tp:taxon-name-part taxon-name-part-type="subgenus">Melastomataceae</tp:taxon-name-part>)</tp:taxon-name> in Java, Indonesia.</article-title><source>Reinwardtia</source><volume>13</volume>(<issue>2</issue>): <fpage>125</fpage>–<lpage>145</lpage>. <ext-link xlink:type="simple" ext-link-type="doi" xlink:href="10.14203/reinwardtia.v13i2.2133">https://doi.org/10.14203/reinwardtia.v13i2.2133</ext-link></mixed-citation></ref><ref id="B78"><mixed-citation xmlns:xlink="http://www.w3.org/1999/xlink" xlink:type="simple"><person-group><name name-style="western"><surname>Veldkamp</surname><given-names>JF</given-names></name><name name-style="western"><surname>Franken</surname><given-names>NAP</given-names></name><name name-style="western"><surname>Roos</surname><given-names>MC</given-names></name><name name-style="western"><surname>Nayar</surname><given-names>MP</given-names></name></person-group> (<year>1979</year>) <article-title>A revision of <italic><tp:taxon-name><tp:taxon-name-part taxon-name-part-type="genus">Diplectria</tp:taxon-name-part></tp:taxon-name></italic> (<tp:taxon-name><tp:taxon-name-part taxon-name-part-type="family">Melastomataceae</tp:taxon-name-part></tp:taxon-name>).</article-title><source>Blumea</source><volume>24</volume>: <fpage>405</fpage>–<lpage>430</lpage>.</mixed-citation></ref><ref id="B13"><mixed-citation xmlns:xlink="http://www.w3.org/1999/xlink" xlink:type="simple"><person-group><name name-style="western"><surname>Chen</surname><given-names>C</given-names></name><name name-style="western"><surname>Renner</surname><given-names>SS</given-names></name></person-group> (<year>2007</year>) <article-title><tp:taxon-name><tp:taxon-name-part taxon-name-part-type="family">Melastomataceae</tp:taxon-name-part></tp:taxon-name>.</article-title> In: <person-group><name name-style="western"><surname>Wu</surname><given-names>ZY</given-names></name><name name-style="western"><surname>Raven</surname><given-names>PH</given-names></name><name name-style="western"><surname>Hong</surname><given-names>DY</given-names></name></person-group> (<role>Eds</role>) <issue-title>Flora of China (Vol 13).</issue-title><source>Science Press, Beijing</source>, <fpage>360</fpage>–<lpage>399</lpage>.</mixed-citation></ref><ref id="B32"><mixed-citation xmlns:xlink="http://www.w3.org/1999/xlink" xlink:type="simple"><person-group><name name-style="western"><surname>Kadereit</surname><given-names>G</given-names></name></person-group> (<year>2006</year>) <article-title>A new species of <italic><tp:taxon-name><tp:taxon-name-part taxon-name-part-type="genus">Dissochaeta</tp:taxon-name-part></tp:taxon-name></italic> Blume (<italic><tp:taxon-name><tp:taxon-name-part taxon-name-part-type="family">Melastomataceae</tp:taxon-name-part></tp:taxon-name></italic>) from Kalimantan (Borneo, Indonesia).</article-title><source>Edinburgh Journal of Botany</source><volume>63</volume>(<issue>1</issue>): <fpage>3</fpage>–<lpage>8</lpage>. <ext-link xlink:type="simple" ext-link-type="doi" xlink:href="10.1017/S0960428606000382">https://doi.org/10.1017/S0960428606000382</ext-link></mixed-citation></ref><ref id="B8"><mixed-citation xmlns:xlink="http://www.w3.org/1999/xlink" xlink:type="simple"><person-group><name name-style="western"><surname>Blume</surname><given-names>CL</given-names></name></person-group> (<year>1831a</year>) <article-title>Ueber einige Ostindische und besonders Javanische Melastomaceen.</article-title><source>Flora</source><volume>14</volume>: <fpage>465</fpage>–<lpage>528</lpage>.</mixed-citation></ref><ref id="B9"><mixed-citation xmlns:xlink="http://www.w3.org/1999/xlink" xlink:type="simple"><person-group><name name-style="western"><surname>Blume</surname><given-names>CL</given-names></name></person-group> (<year>1831b</year>) Over eenige Oostindische, bijzonder Javaansche Melastomaceen. Bijdragen tot de Natuurkundige Wetenschappen 6: 211–268 (234–242).</mixed-citation></ref><ref id="B55"><mixed-citation xmlns:xlink="http://www.w3.org/1999/xlink" xlink:type="simple"><person-group><name name-style="western"><surname>Naudin</surname><given-names>C</given-names></name></person-group> (<year>1851</year>) Melastomacearum quae in Museo parisiensi continentur monographicae descriptiones et secundum affinitates distributionis tentamen. Annales des Sciences Naturelles; Botanique, sér. 3, 15: 67–79, 277–283.</mixed-citation></ref><ref id="B53"><mixed-citation xmlns:xlink="http://www.w3.org/1999/xlink" xlink:type="simple"><person-group><name name-style="western"><surname>Miquel</surname><given-names>FAW</given-names></name></person-group> (<year>1855</year>) . Flora van Nederlandsch Indië (Vol. 1). C.G. van der Post, Amsterdam, 498–581.</mixed-citation></ref><ref id="B2"><mixed-citation xmlns:xlink="http://www.w3.org/1999/xlink" xlink:type="simple"><person-group><name name-style="western"><surname>Baillon</surname><given-names>H</given-names></name></person-group> (<year>1877</year>) Histoire de plantes (Vol. 7). Librairie Hachette &amp; C., Paris.</mixed-citation></ref><ref id="B17"><mixed-citation xmlns:xlink="http://www.w3.org/1999/xlink" xlink:type="simple"><person-group><name name-style="western"><surname>Cogniaux</surname><given-names>A</given-names></name></person-group> (<year>1890</year>) <article-title><tp:taxon-name><tp:taxon-name-part taxon-name-part-type="family">Melastomaceae</tp:taxon-name-part></tp:taxon-name>.</article-title> In: <person-group><name name-style="western"><surname>Boerlage</surname><given-names>JG</given-names></name></person-group> (<role>Ed.</role>) <issue-title>Handleiding tot de kennis der flora van Nederlandsch Indië (Vol.</issue-title><source>2). EJ Brill, Leiden</source>, <fpage>500</fpage>–<lpage>538</lpage>.</mixed-citation></ref><ref id="B18"><mixed-citation xmlns:xlink="http://www.w3.org/1999/xlink" xlink:type="simple"><person-group><name name-style="western"><surname>Cogniaux</surname><given-names>A</given-names></name></person-group> (<year>1891</year>) <article-title><tp:taxon-name><tp:taxon-name-part taxon-name-part-type="family">Melastomaceae</tp:taxon-name-part></tp:taxon-name>.</article-title> In: <person-group><name name-style="western"><surname>de Candolle</surname><given-names>A</given-names></name><name name-style="western"><surname>de Candolle</surname><given-names>C</given-names></name></person-group> (<role>Eds</role>) <issue-title>Monographiae Phanerogamarum (Vol.</issue-title><source>7). Massson, Paris</source>, <fpage>1</fpage>–<lpage>1256</lpage>.</mixed-citation></ref><ref id="B38"><mixed-citation xmlns:xlink="http://www.w3.org/1999/xlink" xlink:type="simple"><person-group><name name-style="western"><surname>Krasser</surname><given-names>F</given-names></name></person-group> (<year>1893</year>) <article-title><tp:taxon-name><tp:taxon-name-part taxon-name-part-type="family">Melastomataceae</tp:taxon-name-part></tp:taxon-name>.</article-title> In: <person-group><name name-style="western"><surname>Engler</surname><given-names>A</given-names></name><name name-style="western"><surname>Prantl</surname><given-names>K</given-names></name></person-group> (<role>Eds</role>) <issue-title>Die natürlichen Pflanzenfamilien (Teil 3, Abt.</issue-title><source>7). Engelmann, Leipzig</source>, <fpage>130</fpage>–<lpage>199</lpage>.</mixed-citation></ref><ref id="B47"><mixed-citation xmlns:xlink="http://www.w3.org/1999/xlink" xlink:type="simple"><person-group><name name-style="western"><surname>Merrill</surname><given-names>ED</given-names></name></person-group> (<year>1917</year>) <article-title>Contribution to our knowledge of the Flora of Borneo.</article-title><source>Journal of the Straits Branch of the Royal Asiatic Society</source><volume>76</volume>: <fpage>74</fpage>–<lpage>117</lpage>.</mixed-citation></ref><ref id="B44"><mixed-citation xmlns:xlink="http://www.w3.org/1999/xlink" xlink:type="simple"><person-group><name name-style="western"><surname>Maxwell</surname><given-names>JF</given-names></name></person-group> (<year>1980b</year>) <article-title>Taxonomic notes on the tribe <tp:taxon-name><tp:taxon-name-part taxon-name-part-type="tribe">Dissochaeteae</tp:taxon-name-part></tp:taxon-name> (Naudin) Triana (<tp:taxon-name><tp:taxon-name-part taxon-name-part-type="family">Melastomataceae</tp:taxon-name-part></tp:taxon-name>).</article-title><source>Gardens’ Bulletin (Singapore)</source><volume>33</volume>: <fpage>312</fpage>–<lpage>327</lpage>.</mixed-citation></ref></ref-list></tp:taxon-treatment>
