# Supplementary material for: A revision of Dissochaeta (Melastomataceae, Dissochaeteae)
Source: PhytoKeys. 2018 Aug 9;(107):1–178. doi: 10.3897/phytokeys.107.26548 (PMC6160804; doi:10.3897/phytokeys.107.26548)
Supplement: XML Treatment for Dissochaeta acmura [file phytokeys.107.26548-treatment2.xml]

<!DOCTYPE tp:taxon-treatment
  PUBLIC "-//TaxonX//DTD Taxonomic Treatment Publishing DTD v0 20100105//EN" "tax-treatment-NSO.dtd">
<tp:taxon-treatment xmlns:tp="http://www.plazi.org/taxpub"><tp:treatment-meta><kwd-group><label>Taxon classification</label><kwd><named-content xmlns:xlink="http://www.w3.org/1999/xlink" content-type="kingdom">Plantae</named-content></kwd><kwd><named-content xmlns:xlink="http://www.w3.org/1999/xlink" content-type="order">Myrtales</named-content></kwd><kwd><named-content xmlns:xlink="http://www.w3.org/1999/xlink" content-type="family">Melastomataceae</named-content></kwd></kwd-group><mixed-citation publication-type="journal"><person-group><name><surname>Kartonegoro</surname><given-names>Abdulrokhman</given-names></name><name><surname>Veldkamp</surname><given-names>Jan Frits</given-names></name><name><surname>Hovenkamp</surname><given-names>Peter</given-names></name><name><surname>van Welzen</surname><given-names>Peter</given-names></name></person-group><article-title>A revision of <italic><tp:taxon-name><tp:taxon-name-part taxon-name-part-type="genus" reg="Dissochaeta">Dissochaeta</tp:taxon-name-part></tp:taxon-name></italic> (<tp:taxon-name><tp:taxon-name-part taxon-name-part-type="family" reg="Melastomataceae">Melastomataceae</tp:taxon-name-part></tp:taxon-name>, <tp:taxon-name><tp:taxon-name-part taxon-name-part-type="tribe" reg="Dissochaeteae">Dissochaeteae</tp:taxon-name-part></tp:taxon-name>)</article-title><source>PhytoKeys</source><day>9</day><month>8</month><year>2018</year><volume>2018</volume><issue>107</issue><fpage>1</fpage><lpage>178</lpage><pub-id pub-id-type="doi">10.3897/phytokeys.107.26548</pub-id></mixed-citation></tp:treatment-meta><tp:nomenclature><label>1.</label><tp:taxon-name>
              <tp:taxon-name-part taxon-name-part-type="genus" reg="Dissochaeta">Dissochaeta</tp:taxon-name-part>
              <tp:taxon-name-part taxon-name-part-type="species" reg="acmura">acmura</tp:taxon-name-part>
            </tp:taxon-name><tp:taxon-authority>Stapf &amp; M.L.Green, Bull. Misc. Inform. Kew: 42. 1913.</tp:taxon-authority><xref ref-type="fig" rid="F6">Map 2</xref></tp:nomenclature><tp:treatment-sec sec-type="material" id="SECID0EZLCI"><title>Type.</title><p>Philippines. Luzon: Province of Albay, H. Cuming 2838 (lectotype, designated here: K [K000859613]!).</p><fig id="F6" position="float" orientation="portrait"><label>Map 2.</label><caption><p>Distribution of <italic><tp:taxon-name><tp:taxon-name-part taxon-name-part-type="genus" reg="Dissochaeta">D.</tp:taxon-name-part><tp:taxon-name-part taxon-name-part-type="species" reg="acmura">acmura</tp:taxon-name-part></tp:taxon-name></italic> (●), <italic><tp:taxon-name><tp:taxon-name-part taxon-name-part-type="genus" reg="Dissochaeta">D.</tp:taxon-name-part><tp:taxon-name-part taxon-name-part-type="species" reg="alstonii">alstonii</tp:taxon-name-part></tp:taxon-name></italic> (■) and <italic><tp:taxon-name><tp:taxon-name-part taxon-name-part-type="genus" reg="Dissochaeta">D.</tp:taxon-name-part><tp:taxon-name-part taxon-name-part-type="species" reg="angiensis">angiensis</tp:taxon-name-part></tp:taxon-name></italic> (▲).</p></caption><graphic xmlns:xlink="http://www.w3.org/1999/xlink" xlink:href="phytokeys-107-001-g006.jpg" position="float" orientation="portrait" xlink:type="simple" id="oo_222100.jpg"/></fig></tp:treatment-sec><tp:treatment-sec sec-type="description" id="SECID0EMNCI"><title>Description.</title><p>Climbing up to 8 m in height. Branchlets terete, 2.5–4 mm in diameter, covered with stellate hairs, dense on young branches and nodes, glabrescent; nodes swollen, with interpetiolar ridge; internodes 5–10 cm long. Leaves: petioles flattened, 10–23 mm long, densely stellate-furfuraceous; blades ovate to elliptic, 8.3–17.2 × 3.7–6.8 cm, membranous, rarely subcoriaceous, base rounded or subcordate, margin entire, apex acute or acuminate, tip 0.5–2 cm long; nervation prominent above, with 1 pair of lateral nerves, 1 pair of intramarginal nerves; adaxially glabrous, abaxially brown stellate-tomentose, dense on midrib. Inflorescences axillary, 5.5–10 cm long, 3–10 flowers; main axis terete, densely stellate-furfuraceous and with simple glandular hairs; primary axes 11–13 cm long, with 3 or 4 nodes; secondary axes 1–1.4 cm long, with 1 or 2 nodes; tertiary axes 0.8–1 cm long, with 1 node or undeveloped; bracts linear, ca. 5 mm long, densely stellate-furfuraceous, caducous; bracteoles linear, 1–2 mm long, densely stellate-furfuraceous, caducous; pedicel densely stellate-furfuraceous, 5–7 mm long in central flowers, 2–3 mm long in lateral flowers. Hypanthium tubular or slightly funnel-shaped, 7–11 × 3–5.5 mm, densely stellate-tomentose, sparsely covered with scattered simple glandular bristle hairs; calyx lobes truncate with 4 minute tips, 1–3 mm long; petal buds conical, 8–13 × 3–9 mm; mature petals obovate to suborbicular, 18–20 × 13–15 mm, reflexed or not, base clawed, apex obtuse, glabrous, white or white with pinkish hue, hairy at edge. Stamens 8, unequal, glabrous, filaments curved sideways; alternipetalous stamens with white-creamy filaments, 10–12 mm long, apex yellow, anthers slightly curved, sickle-shaped, slender, thecae 10–12 mm long, pink, pedoconnective 3–4 mm long, basal crest bifid up to 2 mm long, lateral appendages paired, filiform, white, 3–3.5 mm long; oppositipetalous stamens with white filaments, ca. 10 mm long, anthers S-shaped, thecae 10–12 mm long, pink, basal crest minute or ligular, ca. 0.5 mm long, margin erose, lateral appendages paired, filiform, 5–6 mm long, bright white. Ovary ¾ of hypanthium in length, apex glabrous, 8-ridged; style 17–22 mm long, glabrous, curved sideways, opposite to the filaments, slightly curved at the end when mature, whitish; stigma minute; extra-ovarial chambers 8, the 4 alternipetalous ones extending to near the base of the ovary, the 4 oppositipetalous ones extending to about the middle of the ovary. Fruits urceolate, ellipsoid, 8–15 × 5–10 mm, stellate-furfuraceous, brownish green when unripe; calyx remnants persistent, erect, widened. Seeds ca. 0.5 mm long.</p></tp:treatment-sec><tp:treatment-sec sec-type="distribution" id="SECID0ERNCI"><title>Distribution.</title><p>Philippines.</p></tp:treatment-sec><tp:treatment-sec sec-type="ecology" id="SECID0EWNCI"><title>Ecology and habitat.</title><p>Open shade, along ridges, on wet or less sandy ground in forest or secondary forest at 220–300 m elevation.</p></tp:treatment-sec><tp:treatment-sec sec-type="notes" id="SECID0E2NCI"><title>Note.</title><p><italic><tp:taxon-name><tp:taxon-name-part taxon-name-part-type="genus" reg="Dissochaeta">Dissochaeta</tp:taxon-name-part><tp:taxon-name-part taxon-name-part-type="species" reg="acmura">acmura</tp:taxon-name-part></tp:taxon-name></italic> resembles <italic><tp:taxon-name><tp:taxon-name-part taxon-name-part-type="genus" reg="Dissochaeta">D.</tp:taxon-name-part><tp:taxon-name-part taxon-name-part-type="species" reg="axillaris">axillaris</tp:taxon-name-part></tp:taxon-name></italic> in having axillary inflorescences, but differs in its membranous leaf blades and triangular mature calyx lobes, while <italic><tp:taxon-name><tp:taxon-name-part taxon-name-part-type="genus" reg="Dissochaeta">D.</tp:taxon-name-part><tp:taxon-name-part taxon-name-part-type="species" reg="axillaris">axillaris</tp:taxon-name-part></tp:taxon-name></italic> has coriaceous leaf blades and truncate calyx lobes.</p></tp:treatment-sec><tp:treatment-sec sec-type="material" id="SECID0EDPCI"><title>Specimens examined.</title><p><bold>PHILIPPINES. Biliran</bold>: Mt. Suiro, 30 Apr 1954, M.D. Sulit PNH 21567 (K, L, PNH). <bold>Catanduanes</bold>: M. Ramos BS 30366 (BM, P); San Miguel, 21 Nov 1991, Barbon, Garcia &amp; Alvarez PPI 2425 (L). <bold>Cebu</bold>: Cebu Central, 800 m, May 1998, D. Bicknell 1490 (L). <bold>Leyte</bold>: 1 May 1914, C.A. Wenzel 414 (BM); 14 May 1914, C.A. Wenzel 662 (BM); Baybay, Villa Solidaridad, 150 m, H.O. Gutierrez PNH 119985 (PNH). <bold>Luzon</bold>: Aurora, Diteki, 550 m, 9 May 1996, R.U. Fuentes &amp; L. Fernando PPI 37255 (L); <italic>Ibid.</italic>, 450 m, 19 May 1996, R.U. Fuentes &amp; L. Fernando PPI 37459 (L); <italic>Ibid.</italic>, Casiguran, Bianoan, 19 Mar 1993, Barbon, Garcia &amp; Fernando PPI 9293 (L); Cagayan, Claveria, 467 m, 3 Aug 1995, Garcia et al. PPI 18314 (L); <italic>Ibid.</italic>, Santa Praxedes, 520 m, 11 Aug 1995, Garcia, Fuentes &amp; Romero PPI 18494 (L); Camarines Norte, Basud, Mount Nilisan, 9 Sep 1991, Reynoso, Romero &amp; Fuentes PPI 1317 (L); Camarines Sur, Iriga, Mt. Asog, 14 Jun 1992, Barbon, Romero &amp; Fuentes PPI 8440 (L); Laguna, Jun-Aug 1915, R.C. MacGregor BS 22859 (BM, P); Zambales, San Antonio, Aug 1910, M. Ramos BS 437 (U); <italic>Ibid.</italic>, Sep–Oct 1912, M. Ramos BS 16612 (BM, L); San Mariano, SO. Agal, 200 m, 2 Jul 1994, Barbon, Romero R.U. Fuentes PPI 13023 (L); Sorsogon, Irosin, Mt. Bulusan, 300 m, Dec 1915, A.D.E. Elmer 15257 (BM, BO, K, L, P, PNH, U), <italic>Ibid.</italic>, 300 m, Aug 1916, A.D.E. Elmer 16844 (BM, BO, K, L, P, PNH, U); <italic>Ibid.</italic>, Lake Polog, Aug 1915, M. Ramos BS 23644 (BM, BO, K, P, PNH); Albay Province, H. Cuming 2838 (K); Quezon Province, Lalawinan, Tipuan, 2 Sep 1991, Barbon, Alvarez &amp; Garcia PPI 2212 (K, L); <italic>Ibid.</italic>, Burdeos, Kinabuawan, 24 Aug 1991, Barbon, Alvarez &amp; Garcia PPI 2037 (K, L); <italic>Ibid</italic>., Tayabas, H. Cuming 815 (BM, K); <italic>Ibid.</italic>, H. Cuming 2840 (K); <italic>Ibid.</italic>, Lucban, May 1907, A.D.E. Elmer 8236 (BM, BO, K, L, P, PNH, U); <italic>Ibid</italic>., Mt. Tulaog, May 1917, M. Ramos &amp; G.E. Edano BS 29114 (BO). <bold>Mindanao</bold>: Agusan Del Norte, Butuan, San Mateo, Tungao, 250 m, 31 May 1961, D. Mendoza PNH 41847 (BO, K, L, PNH); <italic>Ibid.</italic>, 8 Jun 1961, D. Mendoza PNH 42217 (L, PNH); <italic>Ibid.</italic>, 85 m, 25 Aug 1966, S. Jurane PNH 98404 (PNH); Agusan del Sur, Dinagat, Binahanan, 80 m, 9 Oct 1991, Gaerlan, Sagcal &amp; Fernando PPI 4855 (L); Lanao del Sur, Lake Lanao, Camp Keithley, 1907, M.S. Clemens 1155 (BO); Surigao, 3 Jul 1927, C.A. Wenzel 3043 (BO, K); Surigao del Sur, Aras-Asan, 250 m, 17 May 1975, University of San Carlos 819 (L); Cotabato, Mabuhay Mining Camp, 25 May 1950, Aňonuevo PNH 13453 (BM, PNH). <bold>Samar</bold>: Oquendo, Mt. Mahagna, 220 m, 17 Apr 1951, M.D. Sulit PNH 14463 (K, L, PNH); <italic>Ibid.</italic>, 30 Apr 1951, M.D. Sulit PNH 14514 (BM, K, L, PNH); Paranas, 17 Oct 1992, Reynoso, Sagcal &amp; Garcia PPI 7448 (L); <italic>Ibid.</italic>, 400 m, 1 May 1996, Reynoso &amp; Majaducon PPI 21956 (L).</p></tp:treatment-sec></tp:taxon-treatment>
