# Supplementary material for: A revision of Dissochaeta (Melastomataceae, Dissochaeteae)
Source: PhytoKeys. 2018 Aug 9;(107):1–178. doi: 10.3897/phytokeys.107.26548 (PMC6160804; doi:10.3897/phytokeys.107.26548)
Supplement: XML Treatment for Dissochaeta alstonii [file phytokeys.107.26548-treatment3.xml]

<!DOCTYPE tp:taxon-treatment
  PUBLIC "-//TaxonX//DTD Taxonomic Treatment Publishing DTD v0 20100105//EN" "tax-treatment-NSO.dtd">
<tp:taxon-treatment xmlns:tp="http://www.plazi.org/taxpub"><tp:treatment-meta><kwd-group><label>Taxon classification</label><kwd><named-content xmlns:xlink="http://www.w3.org/1999/xlink" content-type="kingdom">Plantae</named-content></kwd><kwd><named-content xmlns:xlink="http://www.w3.org/1999/xlink" content-type="order">Myrtales</named-content></kwd><kwd><named-content xmlns:xlink="http://www.w3.org/1999/xlink" content-type="family">Melastomataceae</named-content></kwd></kwd-group><mixed-citation publication-type="journal"><person-group><name><surname>Kartonegoro</surname><given-names>Abdulrokhman</given-names></name><name><surname>Veldkamp</surname><given-names>Jan Frits</given-names></name><name><surname>Hovenkamp</surname><given-names>Peter</given-names></name><name><surname>van Welzen</surname><given-names>Peter</given-names></name></person-group><article-title>A revision of <italic><tp:taxon-name><tp:taxon-name-part taxon-name-part-type="genus" reg="Dissochaeta">Dissochaeta</tp:taxon-name-part></tp:taxon-name></italic> (<tp:taxon-name><tp:taxon-name-part taxon-name-part-type="family" reg="Melastomataceae">Melastomataceae</tp:taxon-name-part></tp:taxon-name>, <tp:taxon-name><tp:taxon-name-part taxon-name-part-type="tribe" reg="Dissochaeteae">Dissochaeteae</tp:taxon-name-part></tp:taxon-name>)</article-title><source>PhytoKeys</source><day>9</day><month>8</month><year>2018</year><volume>2018</volume><issue>107</issue><fpage>1</fpage><lpage>178</lpage><pub-id pub-id-type="doi">10.3897/phytokeys.107.26548</pub-id></mixed-citation></tp:treatment-meta><tp:nomenclature><label>2.</label><tp:taxon-name>
              <tp:taxon-name-part taxon-name-part-type="genus" reg="Dissochaeta">Dissochaeta</tp:taxon-name-part>
              <tp:taxon-name-part taxon-name-part-type="species" reg="alstonii">alstonii</tp:taxon-name-part>
            </tp:taxon-name><tp:taxon-authority>M.P.Nayar, Bull. Bot. Surv. India 11: 188. 1969.</tp:taxon-authority><xref ref-type="fig" rid="F6">Map 2</xref><tp:nomenclature-citation-list><tp:nomenclature-citation><tp:taxon-name>
                  <tp:taxon-name-part taxon-name-part-type="genus" reg="Dissochaeta">Dissochaeta</tp:taxon-name-part>
                  <tp:taxon-name-part taxon-name-part-type="species" reg="rostrata">rostrata</tp:taxon-name-part>
                  <tp:taxon-name-part taxon-name-part-type="authority">Korth.</tp:taxon-name-part>
                  <tp:taxon-name-part taxon-name-part-type="infraspecific-rank">var.</tp:taxon-name-part>
                  <tp:taxon-name-part taxon-name-part-type="variety" reg="alstonii">alstonii</tp:taxon-name-part>
                </tp:taxon-name><comment>(M.P.Nayar) J.F.Maxwell, Gard. Bull. Singapore 33: 318. 1980.</comment></tp:nomenclature-citation></tp:nomenclature-citation-list></tp:nomenclature><tp:treatment-sec sec-type="material" id="SECID0EXSCI"><title>Type.</title><p>Indonesia. North Sumatra: Tapanuli, between Sidikalang and Pongkolan, 1200 m elev., 27 Mar 1954, A.H.G. Alston 14813 (holotype: BM [BM000944479]!).</p></tp:treatment-sec><tp:treatment-sec sec-type="description" id="SECID0E3SCI"><title>Description.</title><p>Branchlets terete, 3–4 mm in diameter, covered with stellate hairs and glandular bristles; nodes swollen, with an interpetiolar ridge; internodes 4–7 cm long. Leaves: petioles terete, 5–8 mm long, densely stellate-furfuraceous; blades ovate, 6–8.5 × 3–4 cm, subcoriaceous, base subcordate, margin entire, ciliate, apex acuminate, tip ca. 1 cm long; nervation prominent above, with 1 or 2 pairs of lateral nerves and 1 pair of intramarginal nerves; adaxially glabrous and with scattered bristle hairs on midrib, abaxially punctate, midrib with dense stellate hairs, brown furfuraceous and bristle hairs. Inflorescences terminal, many-flowered, 20–30 cm long; main axis angular, densely setose with glandular bristles and stellate-furfuraceous hairs; primary axes up to 28 cm long with 6–8 nodes, secondary axes 1.5–4 cm long with 1–3 nodes, tertiary axes up to 1 cm long with 1 node; bracts linear, 3–6 mm long, densely setose with glandular bristles; bracteoles linear, 3–4 mm long, densely setose with glandular bristles; pedicels densely setose with glandular bristles, 2–3 mm long in central flowers, 1–2 mm long in lateral flowers. Hypanthium campanulate, tubular, 4.5–5.5 × 2–3 mm, densely setose and covered with glandular bristles and stellate-furfuraceous hairs; calyx lobes triangular, 2.5–3 mm long, densely setose; petal buds conical, 3–4 mm long; mature petals obovate to ovate-oblong, ca. 4.5 × 2.5 mm, base clawed, apex acuminate, glabrous but glandulose-setose at margin, pink. Stamens 8, unequal, glabrous, filaments curved sideways; alternipetalous stamens with 4–4.5 mm long filaments, anthers rostrate, sickle-shaped, thecae 4.5–5 mm long, pedoconnective ca. 0.5 mm long, basal crest erose, up to 0.4 mm long, lateral appendages subulate, paired, ca. 2 mm long; oppositipetalous stamens with ca. 3.5 mm long filaments, anthers hook-shaped, thecae 3.5–4 mm long, basal crest minute, erose, ca. 0.2 mm long, lateral appendages minute, ca. 0.2 mm long. Ovary half as long as hypanthium, apex stellate-furfuraceous; style 9–11 mm long, glabrous, apex curved; stigma punctiform; extra-ovarial chambers 8, extending to near the base of ovary. Fruits subglobose, 4.5–5.5 × ca. 4 mm, covered with dense glandular bristles and stellate-furfuraceous hairs; calyx lobe remnants persistent, reflexed. Seeds ca. 0.5 mm long.</p></tp:treatment-sec><tp:treatment-sec sec-type="distribution" id="SECID0EBTCI"><title>Distribution.</title><p>Sumatra.</p></tp:treatment-sec><tp:treatment-sec sec-type="ecology" id="SECID0EGTCI"><title>Ecology and habitat.</title><p>Montane forest at ca. 1200 m elevation.</p></tp:treatment-sec><tp:treatment-sec sec-type="notes" id="SECID0ELTCI"><title>Note.</title><p><italic><tp:taxon-name><tp:taxon-name-part taxon-name-part-type="genus" reg="Dissochaeta">Dissochaeta</tp:taxon-name-part><tp:taxon-name-part taxon-name-part-type="species" reg="alstonii">alstonii</tp:taxon-name-part></tp:taxon-name></italic> is known only from the type from Northern Sumatra. The species resembles <italic><tp:taxon-name><tp:taxon-name-part taxon-name-part-type="genus" reg="Dissochaeta">D.</tp:taxon-name-part><tp:taxon-name-part taxon-name-part-type="species" reg="rostrata">rostrata</tp:taxon-name-part></tp:taxon-name></italic>, by having a setose and bristly appearance on branchlets and hypanthium. It differs by having glandular bristles in most parts, like branches, leaves and hypanthium while, in <italic><tp:taxon-name><tp:taxon-name-part taxon-name-part-type="genus" reg="Dissochaeta">D.</tp:taxon-name-part><tp:taxon-name-part taxon-name-part-type="species" reg="rostrata">rostrata</tp:taxon-name-part></tp:taxon-name></italic>, the bristles are simple, not glandular.</p></tp:treatment-sec><tp:treatment-sec><!--Section generated to contain objects referenced in tp:taxon-treatment.--><fig id="F6" position="float" orientation="portrait"><label>Map 2.</label><caption><p>Distribution of <italic><tp:taxon-name><tp:taxon-name-part taxon-name-part-type="genus" reg="Dissochaeta">D.</tp:taxon-name-part><tp:taxon-name-part taxon-name-part-type="species" reg="acmura">acmura</tp:taxon-name-part></tp:taxon-name></italic> (●), <italic><tp:taxon-name><tp:taxon-name-part taxon-name-part-type="genus" reg="Dissochaeta">D.</tp:taxon-name-part><tp:taxon-name-part taxon-name-part-type="species" reg="alstonii">alstonii</tp:taxon-name-part></tp:taxon-name></italic> (■) and <italic><tp:taxon-name><tp:taxon-name-part taxon-name-part-type="genus" reg="Dissochaeta">D.</tp:taxon-name-part><tp:taxon-name-part taxon-name-part-type="species" reg="angiensis">angiensis</tp:taxon-name-part></tp:taxon-name></italic> (▲).</p></caption><graphic xmlns:xlink="http://www.w3.org/1999/xlink" xlink:href="phytokeys-107-001-g006.jpg" position="float" orientation="portrait" xlink:type="simple" id="oo_222100.jpg"/></fig></tp:treatment-sec></tp:taxon-treatment>
