# Supplementary material for: A revision of Dissochaeta (Melastomataceae, Dissochaeteae)
Source: PhytoKeys. 2018 Aug 9;(107):1–178. doi: 10.3897/phytokeys.107.26548 (PMC6160804; doi:10.3897/phytokeys.107.26548)
Supplement: XML Treatment for Dissochaeta atrobrunnea [file phytokeys.107.26548-treatment6.xml]

<!DOCTYPE tp:taxon-treatment
  PUBLIC "-//TaxonX//DTD Taxonomic Treatment Publishing DTD v0 20100105//EN" "tax-treatment-NSO.dtd">
<tp:taxon-treatment xmlns:tp="http://www.plazi.org/taxpub"><tp:treatment-meta><kwd-group><label>Taxon classification</label><kwd><named-content xmlns:xlink="http://www.w3.org/1999/xlink" content-type="kingdom">Plantae</named-content></kwd><kwd><named-content xmlns:xlink="http://www.w3.org/1999/xlink" content-type="order">Myrtales</named-content></kwd><kwd><named-content xmlns:xlink="http://www.w3.org/1999/xlink" content-type="family">Melastomataceae</named-content></kwd></kwd-group><mixed-citation publication-type="journal"><person-group><name><surname>Kartonegoro</surname><given-names>Abdulrokhman</given-names></name><name><surname>Veldkamp</surname><given-names>Jan Frits</given-names></name><name><surname>Hovenkamp</surname><given-names>Peter</given-names></name><name><surname>van Welzen</surname><given-names>Peter</given-names></name></person-group><article-title>A revision of <italic><tp:taxon-name><tp:taxon-name-part taxon-name-part-type="genus" reg="Dissochaeta">Dissochaeta</tp:taxon-name-part></tp:taxon-name></italic> (<tp:taxon-name><tp:taxon-name-part taxon-name-part-type="family" reg="Melastomataceae">Melastomataceae</tp:taxon-name-part></tp:taxon-name>, <tp:taxon-name><tp:taxon-name-part taxon-name-part-type="tribe" reg="Dissochaeteae">Dissochaeteae</tp:taxon-name-part></tp:taxon-name>)</article-title><source>PhytoKeys</source><day>9</day><month>8</month><year>2018</year><volume>2018</volume><issue>107</issue><fpage>1</fpage><lpage>178</lpage><pub-id pub-id-type="doi">10.3897/phytokeys.107.26548</pub-id></mixed-citation></tp:treatment-meta><tp:nomenclature><label>5.</label><tp:taxon-name>
              <tp:taxon-name-part taxon-name-part-type="genus" reg="Dissochaeta">Dissochaeta</tp:taxon-name-part>
              <tp:taxon-name-part taxon-name-part-type="species" reg="atrobrunnea">atrobrunnea</tp:taxon-name-part>
            </tp:taxon-name><tp:taxon-authority>G.Kadereit, Edinburgh J. Bot. 63(1): 4, fig. 1. 2006.</tp:taxon-authority><xref ref-type="fig" rid="F10">Map 5</xref></tp:nomenclature><tp:treatment-sec sec-type="material" id="SECID0ECLDI"><title>Type.</title><p>Indonesia. Central Kalimantan: Barito Ulu, Project Barito Ulu Base Camp, 1 Jun 1990, K. Sidiyasa PBU 229 (holotype: E [E00225106]!; isotypes: BO [BO0009659]!, K [K001089634]!, L [L.2542233]!).</p></tp:treatment-sec><tp:treatment-sec sec-type="description" id="SECID0EHLDI"><title>Description.</title><p>Climbing up to 20 m in height. Branchlets terete, 4–6 mm in diameter, densely covered with stellate hairs and dark red-brown bristle hairs; nodes swollen, with interpetiolar ridge, thickly covered with stellate hairs and dark-red bristle hairs thickened at base; internodes 3.5–6 cm long. Leaves: petioles terete, 5–9 mm long, densely covered with stellate hairs and bristles; blades ovate, 8–11 × 4–7 cm, subcoriaceous, base cordate, margin entire, apex acuminate, densely bristly, tip 0.5–1 cm long; nervation with 2 pairs of lateral nerves and 1 pair of intramarginal nerves; adaxially glabrous with prominent nerves, abaxially with sparsely brown stellate hairs, more dense on midrib and with bristle hairs. Inflorescences terminal (many-flowered) and axillary (9–15 flowers), up to 20 cm long, up to 7 cm long when axillary; main axis angular, flattened at upper side, densely covered with stellate hairs and bristles; when terminal with primary axes up to 16 cm long with 6 or 7 nodes, secondary axes 5–6 cm long with 2 or 3 nodes, tertiary axes 0.8–1 cm long with 1 node; when axillary with primary axes, up to 5 cm long with 2 or 3 nodes, secondary axes up to 1 cm long with 1 node, tertiary axes not developed; bracts elliptic, 10–15 × 3–5 mm, densely covered with bristle hairs; bracteoles subulate, 7–9 × 1–2 mm, densely covered with bristle hairs; pedicels densely covered with stellate hairs and bristles, 2–3 mm long in central flowers, ca. 1 mm long or subsessile in lateral flowers. Hypanthium campanulate, 6–8 × 3–4 mm, densely covered with stellate hairs and bristle hairs; calyx lobes triangular, 1–2 mm long, densely covered with bristle hairs; petal bud conical, 5–6 mm long, apex bristly; mature petals ovate, 10–12 × 5–6 mm, glabrous, reflexed, base clawed, apex obtuse, white with purple flush or pinkish. Stamens 8, subequal, filaments curved sideways; alternipetalous stamens with ca. 9 mm long filaments, anthers slightly curved, sickle-shaped, thecae 8–9 mm long, pedoconnective 3–4 mm long, basal crest minute, lateral appendages paired, filiform, up to 6 mm long; oppositipetalous stamens with ca. 7 mm long filaments, anthers S-shaped, thecae 8–9 mm long, basal crest absent, lateral appendages paired, filiform, 5–6 mm long. Ovary ⅔ of hypanthium in length, apex thickened, bristly; style slightly curved when mature, 7–8 mm long; stigma minute; extra-ovarial chambers 8, the 4 alternipetalous ones extending to the base of the ovary, the 4 oppositipetalous ones extending to about the lower third of the ovary. Fruits urceolate, ca. 12 × 5–6 mm, covered with stellate hairs and dark red-brown bristles; calyx lobe remnants persistent. Seeds ca. 0.5 mm long.</p></tp:treatment-sec><tp:treatment-sec sec-type="distribution" id="SECID0EPLDI"><title>Distribution.</title><p>Borneo (Central Kalimantan).</p></tp:treatment-sec><tp:treatment-sec sec-type="ecology" id="SECID0EULDI"><title>Ecology and habitat.</title><p>Primary and secondary lowland dipterocarp forest on swampy soil and in open areas at ca. 150 m elevation.</p></tp:treatment-sec><tp:treatment-sec sec-type="notes" id="SECID0EZLDI"><title>Note.</title><p><italic><tp:taxon-name><tp:taxon-name-part taxon-name-part-type="genus" reg="Dissochaeta">Dissochaeta</tp:taxon-name-part><tp:taxon-name-part taxon-name-part-type="species" reg="atrobrunnea">atrobrunnea</tp:taxon-name-part></tp:taxon-name></italic> is known only from three collections from lowland dipterocarp forest in Central Kalimantan, Indonesia. The species resembles <italic><tp:taxon-name><tp:taxon-name-part taxon-name-part-type="genus" reg="Dissochaeta">D.</tp:taxon-name-part><tp:taxon-name-part taxon-name-part-type="species" reg="alstonii">alstonii</tp:taxon-name-part></tp:taxon-name></italic> from North Sumatra by its dense bristles found all over the branchlets, petioles and hypanthium, but differs by having longer bristles and a larger hypanthium and fruits. The appearance of the vegetative organs sometimes resembles <italic><tp:taxon-name><tp:taxon-name-part taxon-name-part-type="genus" reg="Macrolenes">Macrolenes</tp:taxon-name-part><tp:taxon-name-part taxon-name-part-type="species" reg="hirsuta">hirsuta</tp:taxon-name-part></tp:taxon-name></italic> (Cogn.) J.F.Maxwell, which is different in its flowering organs (<xref ref-type="bibr" rid="B32">Kadereit 2006</xref>).</p></tp:treatment-sec><tp:treatment-sec sec-type="material" id="SECID0EENDI"><title>Specimens examined.</title><p><bold>INDONESIA. Central Kalimantan</bold>: Barito Ulu, 1 Jun 1990, K. Sidiyasa PBU 229 (BO, E, K, L); <italic>Ibid.</italic>, Trail Jalang Babang, 18 Jun 1990, C.E. Ridsdale PBU 81 (L); Kahayan River, South of Tumbang Sian, 150 m, 1 May 1988, J.S. Burley &amp; Tukirin 852 (BO, K, L).</p></tp:treatment-sec><tp:treatment-sec><!--Section generated to contain objects referenced in tp:taxon-treatment.--><fig id="F10" position="float" orientation="portrait"><label>Map 5.</label><caption><p>Distribution of <italic><tp:taxon-name><tp:taxon-name-part taxon-name-part-type="genus" reg="Dissochaeta">D.</tp:taxon-name-part><tp:taxon-name-part taxon-name-part-type="species" reg="atrobrunnea">atrobrunnea</tp:taxon-name-part></tp:taxon-name></italic> (●), <italic><tp:taxon-name><tp:taxon-name-part taxon-name-part-type="genus" reg="Dissochaeta">D.</tp:taxon-name-part><tp:taxon-name-part taxon-name-part-type="species" reg="bakhuizenii">bakhuizenii</tp:taxon-name-part></tp:taxon-name></italic> (■) and <italic><tp:taxon-name><tp:taxon-name-part taxon-name-part-type="genus" reg="Dissochaeta">D.</tp:taxon-name-part><tp:taxon-name-part taxon-name-part-type="species" reg="barbata">barbata</tp:taxon-name-part></tp:taxon-name></italic> (▲).</p></caption><graphic xmlns:xlink="http://www.w3.org/1999/xlink" xlink:href="phytokeys-107-001-g011.jpg" position="float" orientation="portrait" xlink:type="simple" id="oo_222105.jpg"/></fig></tp:treatment-sec><ref-list><ref id="B32"><mixed-citation xmlns:xlink="http://www.w3.org/1999/xlink" xlink:type="simple"><person-group><name name-style="western"><surname>Kadereit</surname><given-names>G</given-names></name></person-group> (<year>2006</year>) <article-title>A new species of <italic><tp:taxon-name><tp:taxon-name-part taxon-name-part-type="genus">Dissochaeta</tp:taxon-name-part></tp:taxon-name></italic> Blume (<italic><tp:taxon-name><tp:taxon-name-part taxon-name-part-type="family">Melastomataceae</tp:taxon-name-part></tp:taxon-name></italic>) from Kalimantan (Borneo, Indonesia).</article-title><source>Edinburgh Journal of Botany</source><volume>63</volume>(<issue>1</issue>): <fpage>3</fpage>–<lpage>8</lpage>. <ext-link xlink:type="simple" ext-link-type="doi" xlink:href="10.1017/S0960428606000382">https://doi.org/10.1017/S0960428606000382</ext-link></mixed-citation></ref></ref-list></tp:taxon-treatment>
