# Supplementary material for: A revision of Dissochaeta (Melastomataceae, Dissochaeteae)
Source: PhytoKeys. 2018 Aug 9;(107):1–178. doi: 10.3897/phytokeys.107.26548 (PMC6160804; doi:10.3897/phytokeys.107.26548)
Supplement: XML Treatment for Dissochaeta bakhuizenii [file phytokeys.107.26548-treatment8.xml]

<!DOCTYPE tp:taxon-treatment
  PUBLIC "-//TaxonX//DTD Taxonomic Treatment Publishing DTD v0 20100105//EN" "tax-treatment-NSO.dtd">
<tp:taxon-treatment xmlns:tp="http://www.plazi.org/taxpub"><tp:treatment-meta><kwd-group><label>Taxon classification</label><kwd><named-content xmlns:xlink="http://www.w3.org/1999/xlink" content-type="kingdom">Plantae</named-content></kwd><kwd><named-content xmlns:xlink="http://www.w3.org/1999/xlink" content-type="order">Myrtales</named-content></kwd><kwd><named-content xmlns:xlink="http://www.w3.org/1999/xlink" content-type="family">Melastomataceae</named-content></kwd></kwd-group><mixed-citation publication-type="journal"><person-group><name><surname>Kartonegoro</surname><given-names>Abdulrokhman</given-names></name><name><surname>Veldkamp</surname><given-names>Jan Frits</given-names></name><name><surname>Hovenkamp</surname><given-names>Peter</given-names></name><name><surname>van Welzen</surname><given-names>Peter</given-names></name></person-group><article-title>A revision of <italic><tp:taxon-name><tp:taxon-name-part taxon-name-part-type="genus" reg="Dissochaeta">Dissochaeta</tp:taxon-name-part></tp:taxon-name></italic> (<tp:taxon-name><tp:taxon-name-part taxon-name-part-type="family" reg="Melastomataceae">Melastomataceae</tp:taxon-name-part></tp:taxon-name>, <tp:taxon-name><tp:taxon-name-part taxon-name-part-type="tribe" reg="Dissochaeteae">Dissochaeteae</tp:taxon-name-part></tp:taxon-name>)</article-title><source>PhytoKeys</source><day>9</day><month>8</month><year>2018</year><volume>2018</volume><issue>107</issue><fpage>1</fpage><lpage>178</lpage><pub-id pub-id-type="doi">10.3897/phytokeys.107.26548</pub-id></mixed-citation></tp:treatment-meta><tp:nomenclature><label>7.</label><tp:taxon-name>
              <tp:taxon-name-part taxon-name-part-type="genus" reg="Dissochaeta">Dissochaeta</tp:taxon-name-part>
              <tp:taxon-name-part taxon-name-part-type="species" reg="bakhuizenii">bakhuizenii</tp:taxon-name-part>
            </tp:taxon-name><tp:taxon-authority>Veldkamp, Blumea 24: 443. 1979.</tp:taxon-authority><xref ref-type="fig" rid="F11">Fig. 6</xref><xref ref-type="fig" rid="F10">, Map 5</xref><tp:nomenclature-citation-list><tp:nomenclature-citation><tp:taxon-name>
                  <tp:taxon-name-part taxon-name-part-type="genus" reg="Dissochaeta">Dissochaeta</tp:taxon-name-part>
                  <tp:taxon-name-part taxon-name-part-type="species" reg="microplectrosa">microplectrosa</tp:taxon-name-part>
                </tp:taxon-name><comment>J.F.Maxwell, Gard. Bull. Singapore 33: 313, fig. 3. 1980. Type: Indonesia. North Sumatra: Karoland, Mount Sinabung, 1400 m elev., 19 Aug 1928, J.A. Lörzing 13673 (holotype: L [L0537283]!; isotype: BO!). </comment></tp:nomenclature-citation><tp:nomenclature-citation><tp:taxon-name>
                  <tp:taxon-name-part taxon-name-part-type="genus" reg="Neodissochaeta">Neodissochaeta</tp:taxon-name-part>
                  <tp:taxon-name-part taxon-name-part-type="species" reg="reticulata">reticulata</tp:taxon-name-part>
                </tp:taxon-name><comment> auct. non Bakh.<italic>f.</italic>: Bakh.<italic>f.</italic>, Contr. Melastom.: 143. 1943. <italic>p.p</italic>., excl. type. </comment></tp:nomenclature-citation><tp:nomenclature-citation><tp:taxon-name>
                  <tp:taxon-name-part taxon-name-part-type="genus" reg="Dissochaeta">Dissochaeta</tp:taxon-name-part>
                  <tp:taxon-name-part taxon-name-part-type="species" reg="sagittata">sagittata</tp:taxon-name-part>
                </tp:taxon-name><comment> auct. non Blume: Bakh.<italic>f.</italic>, Contr. Melastom.: 233. 1943. <italic>p.p</italic>., excl. type. </comment></tp:nomenclature-citation></tp:nomenclature-citation-list></tp:nomenclature><tp:treatment-sec sec-type="material" id="SECID0EVWDI"><title>Type.</title><p>Indonesia. West Sumatra: Ophir District, Tanang Taloe, 1100 m elev., 15 Jun 1917, H.A.B. Bünnemeijer 1053 (holotype: L [L0537231]!; isotypes: BO [BO1744599, BO1747935]!, PNH <italic>n.v.</italic>).</p><fig id="F11" position="float" orientation="portrait"><label>Figure 6.</label><caption><p><italic><tp:taxon-name><tp:taxon-name-part taxon-name-part-type="genus" reg="Dissochaeta">Dissochaeta</tp:taxon-name-part><tp:taxon-name-part taxon-name-part-type="species" reg="bakhuizenii">bakhuizenii</tp:taxon-name-part></tp:taxon-name></italic>. <bold>a</bold> habit <bold>b</bold> branchlet <bold>c</bold> hypanthium <bold>d</bold> flower <bold>e</bold> fruits. Photographs by A. Kartonegoro; vouchers: Kartonegoro 1103 (BO, L).</p></caption><graphic xmlns:xlink="http://www.w3.org/1999/xlink" xlink:href="phytokeys-107-001-g010.jpg" position="float" orientation="portrait" xlink:type="simple" id="oo_222104.jpg"/></fig><fig id="F10" position="float" orientation="portrait"><label>Map 5.</label><caption><p>Distribution of <italic><tp:taxon-name><tp:taxon-name-part taxon-name-part-type="genus" reg="Dissochaeta">D.</tp:taxon-name-part><tp:taxon-name-part taxon-name-part-type="species" reg="atrobrunnea">atrobrunnea</tp:taxon-name-part></tp:taxon-name></italic> (●), <italic><tp:taxon-name><tp:taxon-name-part taxon-name-part-type="genus" reg="Dissochaeta">D.</tp:taxon-name-part><tp:taxon-name-part taxon-name-part-type="species" reg="bakhuizenii">bakhuizenii</tp:taxon-name-part></tp:taxon-name></italic> (■) and <italic><tp:taxon-name><tp:taxon-name-part taxon-name-part-type="genus" reg="Dissochaeta">D.</tp:taxon-name-part><tp:taxon-name-part taxon-name-part-type="species" reg="barbata">barbata</tp:taxon-name-part></tp:taxon-name></italic> (▲).</p></caption><graphic xmlns:xlink="http://www.w3.org/1999/xlink" xlink:href="phytokeys-107-001-g011.jpg" position="float" orientation="portrait" xlink:type="simple" id="oo_222105.jpg"/></fig></tp:treatment-sec><tp:treatment-sec sec-type="description" id="SECID0ENZDI"><title>Description.</title><p>Climbing up to 30 m in height. Branchlets terete, 3–5 mm in diameter, greyish or brown stellate-puberulous with small bristle enations; nodes swollen, interpetiolar ridge distinct with collar-shaped ridge or crest-like; internodes 5–10 cm long. Leaves: petioles flattened, 10–15 mm long, stellate-furfuraceous; blades elliptic or ovate-elliptic, 7.5–13.5 × 3–5.25 cm, membranous, base rounded, margin entire, apex acuminate, tip ca. 0.5–1 cm long; nervation with 1 pair of lateral nerves and 1 pair of intramarginal nerves; adaxially glabrous, glossy green, abaxially densely, brown, short stellate-puberulous. Inflorescences terminal, up to 25 cm long, many-flowered; main axis glabrous to sparsely stellate-puberulous, rarely bristly; primary axes up to 14 cm long with 4 or 5 nodes, secondary axes up to 5 cm long with 2 or 3 nodes, tertiary axes up to 2 cm long with 1 or 2 nodes; bracts and bracteoles minute, inconspicuous, caducous; pedicels sparsely stellate-furfuraceous, 3–4 mm long in central flowers, 1–2 mm long in lateral flowers. Hypanthium campanulate-tubular, 2–5 × 1–3 mm, sparsely stellate-puberulous or nearly glabrous, somewhat 8-ridged; calyx truncate with 4 undulate lobes, widened, ca. 1 mm long, glabrous; petal bud conical, 3–5 × 2–3 mm; mature petals ovate, 4–5 × ca. 4 mm, base clawed, apex rounded, glabrous with ciliate margin, pale pink to violet. Stamens 8, equal or subequal, filaments straight; alternipetalous stamens with 4–6 mm long filaments, anthers oblong or lanceolate, straight, thecae 4–5 mm long, yellow, pedoconnective ca. 0.5 mm long, basal crests triangular with a small pair of acute auricles, 1.5–2 mm long, lateral appendages absent or prolonged from basal crest, 1–2 mm long; oppositipetalous stamens with 2.5–3 mm long filaments; anther oblong-lanceolate, straight, thecae 3–4 mm long, yellow, basal crest ligular, 1–1.5 mm long, lateral appendages a minute pair of auricles or absent. Ovary half as long as hypanthium, apex puberulous; style glabrous, curved at top, 10–12 mm long; stigma minute; extra-ovarial chambers 8, extending to the middle of the ovary. Fruits ovoid or subglobose, 4–5 × 3–4 mm, glabrous, often with 8 lines, apex mammiform; calyx lobe remnants persistent. Seeds ca. 0.4 mm long.</p></tp:treatment-sec><tp:treatment-sec sec-type="distribution" id="SECID0EXZDI"><title>Distribution.</title><p>Peninsular Malaysia, Sumatra and Java (West).</p></tp:treatment-sec><tp:treatment-sec sec-type="ecology" id="SECID0E3ZDI"><title>Ecology and habitat.</title><p>Secondary forest, montane forest or near a crater in open forest, 700–1550 m elevation.</p></tp:treatment-sec><tp:treatment-sec sec-type="Vernacular names" id="SECID0EB1DI"><title>Vernacular names.</title><p>Sumatra: <italic>sanduduk</italic> (Batak); <italic>pulutu</italic> (Mentawai). Java: <italic>harendong areuy</italic> (Sundanese).</p></tp:treatment-sec><tp:treatment-sec sec-type="notes" id="SECID0EN1DI"><title>Note.</title><p>This species can easily be distinguished by the presence of only fertile stamens without any lateral appendages and fruits with a mammiform apex. The mammiform apex on the fruits resembles that of <italic><tp:taxon-name><tp:taxon-name-part taxon-name-part-type="genus" reg="Dissochaeta">D.</tp:taxon-name-part><tp:taxon-name-part taxon-name-part-type="species" reg="nodosa">nodosa</tp:taxon-name-part></tp:taxon-name></italic> from Sumatra and <italic><tp:taxon-name><tp:taxon-name-part taxon-name-part-type="genus" reg="Dissochaeta">D.</tp:taxon-name-part><tp:taxon-name-part taxon-name-part-type="species" reg="rectandra">rectandra</tp:taxon-name-part></tp:taxon-name></italic> from Peninsular Malaysia. In the indumentum of the lower leaf surface, it resembles <italic><tp:taxon-name><tp:taxon-name-part taxon-name-part-type="genus" reg="Dissochaeta">D.</tp:taxon-name-part><tp:taxon-name-part taxon-name-part-type="species" reg="inappendiculata">inappendiculata</tp:taxon-name-part></tp:taxon-name></italic> Blume and it is sometimes misidentified when vegetative only.</p></tp:treatment-sec><tp:treatment-sec sec-type="material" id="SECID0EU2DI"><title>Selected specimens examined.</title><p><bold>MALAYSIA. Pahang</bold>: Cameron Highlands, Robinson’s Falls, 1600 m, 16 Apr 1978, J.F. Maxwell 78-197 (L); <italic>Ibid.</italic>, 1400 m, 20 Mar 1992, J. Klackenberg &amp; R. Lundin 673 (L); Fraser’s Hill, 1550 m, 27 Sep 1978, J.F. Maxwell 78-368 (L). <bold>Perak</bold>: Bukit Larut, Dec 1883, King’s collector 5284 (L); <italic>Ibid</italic>., Gunung Hijau, 1320 m, 13 Jul 2006, M.K. Hisham et al. FRI 52047 (BO, L). <bold>Selangor</bold>: Genting Highlands, Gunong Ulu Kali, 1200 m, 9 Apr 1978, J.F. Maxwell 78-83 (L). <bold>INDONESIA. Aceh</bold>: Mt. Leuser, Gunung Bandahara, 800–1000 m, 20 Mar 1975, W.J.J.O. de Wilde &amp; B.E.E. de Wilde-Duyfjes 15596 (BO, K). <bold>Jambi</bold>: Kerinci, Kayu Aro, 850 m, 21 Oct 1954, W. Meijer 3007 (BO); <italic>Ibid.</italic>, Sungai Kumbang, 1400 m, 4 Apr 1914, H.C. Robinson &amp; C. Boden-Kloss s.n. (BM). <bold>Mentawai Islands</bold>: Siberut, 10 Sep 1924, C. Boden-Kloss SFN 12282 (BO, K). <bold>North Sumatra</bold>: Karo, Mount Sinabung, 1400 m, 19 Aug 1928, J.A. Lörzing 13673 (BO, L); <italic>Ibid.</italic>, Road from Siantar to Berastagi, 1000 m, 21 Feb 1932, W.N. Bangham &amp; C.N. Bangham 951 (K); Tapanuli, Between Sidikalang and Pongkolan, 1200 m, 27 Mar 1954, A.H.G. Alston 14790 (BM, BO, PNH); Prapat, Gunung Batu Lopang, 1400 m, 8 Jul 1972, W.J.J.O. de Wilde &amp; B.E.E. de Wilde-Duyfjes 13528 (BO, K); Sibolangit, Bandar Baru, 800 m, 17 Jun 1916, J.A. Lörzing 4349 (BO); Sipirok, Dolok Sibual-Buali, 1200 m, 8 Mar 1983, Zahro 69 (BO). <bold>West Sumatra</bold>: Ophir, Tanang Talu, 1100 m, 15 Jun 1917, H.A.B. Bünnemeijer 1053 (BO, L) Lubuk Sikaping, Mt. Gadang, 700 m, 15 Jun 1953, J. van Borssum-Waalkes 1893 (BO, K); Batu Sangkar, Mount Sago, Puncak Pato, 1200 m, 10 Mar 1989, H. Nagamasu 3782 (ANDA). <bold>Banten</bold>: Between Citorek &amp; Muncang, 800 m, 22 Jun 1911, C.A. Backer 1839 (BO). <bold>West Java</bold>: Mt. Salak, Gunung Bunder to Kawah Ratu, 1300 m, 8 Jan 1941, C.N.A. de Voogd &amp; S. Bloembergen s.n. (BO, L); <italic>Ibid.</italic>, Cangkuang, 1000 m, 16 Sep 1985, M.M.J. van Balgooy 5161 (BO, L, P); Mt. Halimun, Malasari, 1055 m, 10 Oct 2017, A. Kartonegoro 1103 (BO, L); Mt. Sembung, C.A. Backer 12256 (BO).</p></tp:treatment-sec></tp:taxon-treatment>
