# Supplementary material for: A revision of Dissochaeta (Melastomataceae, Dissochaeteae)
Source: PhytoKeys. 2018 Aug 9;(107):1–178. doi: 10.3897/phytokeys.107.26548 (PMC6160804; doi:10.3897/phytokeys.107.26548)
Supplement: XML Treatment for Dissochaeta barbata [file phytokeys.107.26548-treatment9.xml]

<!DOCTYPE tp:taxon-treatment
  PUBLIC "-//TaxonX//DTD Taxonomic Treatment Publishing DTD v0 20100105//EN" "tax-treatment-NSO.dtd">
<tp:taxon-treatment xmlns:tp="http://www.plazi.org/taxpub"><tp:treatment-meta><kwd-group><label>Taxon classification</label><kwd><named-content xmlns:xlink="http://www.w3.org/1999/xlink" content-type="kingdom">Plantae</named-content></kwd><kwd><named-content xmlns:xlink="http://www.w3.org/1999/xlink" content-type="order">Myrtales</named-content></kwd><kwd><named-content xmlns:xlink="http://www.w3.org/1999/xlink" content-type="family">Melastomataceae</named-content></kwd></kwd-group><mixed-citation publication-type="journal"><person-group><name><surname>Kartonegoro</surname><given-names>Abdulrokhman</given-names></name><name><surname>Veldkamp</surname><given-names>Jan Frits</given-names></name><name><surname>Hovenkamp</surname><given-names>Peter</given-names></name><name><surname>van Welzen</surname><given-names>Peter</given-names></name></person-group><article-title>A revision of <italic><tp:taxon-name><tp:taxon-name-part taxon-name-part-type="genus" reg="Dissochaeta">Dissochaeta</tp:taxon-name-part></tp:taxon-name></italic> (<tp:taxon-name><tp:taxon-name-part taxon-name-part-type="family" reg="Melastomataceae">Melastomataceae</tp:taxon-name-part></tp:taxon-name>, <tp:taxon-name><tp:taxon-name-part taxon-name-part-type="tribe" reg="Dissochaeteae">Dissochaeteae</tp:taxon-name-part></tp:taxon-name>)</article-title><source>PhytoKeys</source><day>9</day><month>8</month><year>2018</year><volume>2018</volume><issue>107</issue><fpage>1</fpage><lpage>178</lpage><pub-id pub-id-type="doi">10.3897/phytokeys.107.26548</pub-id></mixed-citation></tp:treatment-meta><tp:nomenclature><label>8.</label><tp:taxon-name>
              <tp:taxon-name-part taxon-name-part-type="genus" reg="Dissochaeta">Dissochaeta</tp:taxon-name-part>
              <tp:taxon-name-part taxon-name-part-type="species" reg="barbata">barbata</tp:taxon-name-part>
              <object-id xmlns:xlink="http://www.w3.org/1999/xlink" content-type="ipni" xlink:type="simple">urn:lsid:ipni.org:names:60476833-2</object-id>
            </tp:taxon-name><tp:taxon-authority>(Triana ex C.B.Clarke) Karton.</tp:taxon-authority><tp:taxon-status xmlns:xlink="http://www.w3.org/1999/xlink" xlink:type="simple">comb. nov.</tp:taxon-status><xref ref-type="fig" rid="F10">Map 5</xref><tp:nomenclature-citation-list><tp:nomenclature-citation><tp:taxon-name>
                  <tp:taxon-name-part taxon-name-part-type="genus" reg="Anplectrum">Anplectrum</tp:taxon-name-part>
                  <tp:taxon-name-part taxon-name-part-type="species" reg="stellulatum">stellulatum</tp:taxon-name-part>
                </tp:taxon-name><comment>Geddes, Bull. Misc. Inform. Kew: 236. 1928. Type: Thailand. Phitsanulok: Nakhon Thai, 200 m elev., 17 Apr 1922, A.F.G. Kerr 5870 (lectotype, designated here: K [K000859555]!; isolectotypes: BK [BK-257160, image seen]!, BM!). </comment></tp:nomenclature-citation><tp:nomenclature-citation><tp:taxon-name>
                  <tp:taxon-name-part taxon-name-part-type="genus" reg="Anplectrum">Anplectrum</tp:taxon-name-part>
                  <tp:taxon-name-part taxon-name-part-type="species" reg="cyanocarpa">cyanocarpa</tp:taxon-name-part>
                </tp:taxon-name><comment> auct. non. Triana: Kurz, Forest Fl. Burma 1: 508. 1877. <italic>p.p.</italic> excl. type. </comment></tp:nomenclature-citation><tp:nomenclature-citation><tp:taxon-name>
                  <tp:taxon-name-part taxon-name-part-type="genus" reg="Anplectrum">Anplectrum</tp:taxon-name-part>
                  <tp:taxon-name-part taxon-name-part-type="species" reg="glaucum">glaucum</tp:taxon-name-part>
                </tp:taxon-name><comment> auct. non. Triana: C.B.Clarke in Hook.<italic>f.</italic>, Fl. Brit. India 2: 545. 1879. <italic>p.p.</italic>, excl. type. </comment></tp:nomenclature-citation><tp:nomenclature-citation><tp:taxon-name>
                  <tp:taxon-name-part taxon-name-part-type="genus" reg="Backeria">Backeria</tp:taxon-name-part>
                  <tp:taxon-name-part taxon-name-part-type="species" reg="barbata">barbata</tp:taxon-name-part>
                </tp:taxon-name><comment>(Triana ex C.B.Clarke) Raizada, Indian Forester 94: 435. 1968.</comment></tp:nomenclature-citation><tp:nomenclature-citation><tp:taxon-name>
                  <tp:taxon-name-part taxon-name-part-type="genus" reg="Diplectria">Diplectria</tp:taxon-name-part>
                  <tp:taxon-name-part taxon-name-part-type="species" reg="barbata">barbata</tp:taxon-name-part>
                </tp:taxon-name><comment>(Triana ex C.B.Clarke) Franken &amp; M.C.Roos in Veldkamp <italic>et al</italic>., Blumea 24: 415, fig. 3A. 1979.</comment></tp:nomenclature-citation><tp:nomenclature-citation><tp:taxon-name>
                  <tp:taxon-name-part taxon-name-part-type="genus" reg="Dissochaeta">Dissochaeta</tp:taxon-name-part>
                  <tp:taxon-name-part taxon-name-part-type="species" reg="divaricata">divaricata</tp:taxon-name-part>
                </tp:taxon-name><comment> auct. non. G.Don: Clausing in Renner <italic>et al</italic>., Fl. Thailand 7(3): 423. 2001. <italic>p.p.</italic>, excl. type. </comment></tp:nomenclature-citation></tp:nomenclature-citation-list></tp:nomenclature><tp:treatment-sec sec-type="Basionym" id="SECID0ELBAK"><title>Basionym.</title><p><italic><tp:taxon-name><tp:taxon-name-part taxon-name-part-type="genus" reg="Anplectrum">Anplectrum</tp:taxon-name-part><tp:taxon-name-part taxon-name-part-type="species" reg="barbatum">barbatum</tp:taxon-name-part></tp:taxon-name></italic> Triana ex C.B.Clarke in Hook.<italic>f.</italic>, Fl. Brit. India 2: 546. 1879.</p></tp:treatment-sec><tp:treatment-sec sec-type="material" id="SECID0E5BAK"><title>Type.</title><p>Myanmar. Martaban: Chappedong, N. Wallich 4082 (holotype: K [K000859568]!).</p></tp:treatment-sec><tp:treatment-sec sec-type="description" id="SECID0EDCAK"><title>Description.</title><p>Climbing up to 10 m in height. Branchlets terete, 3–5 mm in diameter, glabrous or with scattered minute stellate hairs; nodes swollen, with interpetiolar ridge; internodes 4–6.5 cm long. Leaves: petioles terete, 10–15 mm long, glabrous to stellate-puberulous, covered with bristle hairs at dorsal side; blades elliptic-oblong to oblong, 6.5–13 × 2.5–5 cm, chartaceous, base rounded, margin entire, apex acuminate, tip ca. 1 cm long; nervation with 1 pair of lateral nerves and 1 pair of intramarginal nerves; adaxially glabrous, abaxially with sparsely stellate hairs at nerves, with a pair of basal glandular patches. Inflorescences terminal, up to 30 cm long, many-flowered; main axis terete, glabrous or stellate-puberulous; primary axes up to 28 cm long with 8 or 9 nodes, secondary axes up to 10 cm long with 4 or 5 nodes, tertiary axes up to 2 cm long with 1 or 2 nodes, quarternary axes up to 1 cm long with 1 node; bracts linear, 2–4 mm long, stellate puberulous; bracteoles linear, 3–4 mm long, stellate puberulous; pedicels stellate-puberulous, 4–6 mm long in central flowers, 2–4 mm long in lateral flowers. Hypanthium campanulate-angular to suburceolate, 5–6 × 2–3 mm, slightly 4-ridged, glabrous or stellately puberulous; calyx lobes truncate, without 4 distinct tips, ca. 1 mm long; petal bud conical, 4–5 mm long; mature petals ovate-elliptic, ca. 7 × 4–4.5 mm, not reflexed, base clawed, apex acute, pink to purplish. stamens 8, unequal, filaments straight; alternipetalous stamens staminodial, with 3–4 mm long filaments, thecae rudimentary, slender, terete, ca. 4 mm long, pedoconnective undeveloped, basal crest triangular, ca. 2 mm long, acute or erose at tip, thin, lateral appendages in a pair, linear to filiform, ca. 2 mm long; oppositipetalous stamens with 5–6 mm long filaments, anthers thick, curved, S-shaped, thecae 8–9 mm long, yellow, apex rostrate, basal crest triangular, ca. 1 mm long, basal appendages bifid, 1–2 mm long. Ovary ⅔ of hypanthium in length, apex glabrous; style glabrous, 13–15 mm long, curved at the end, slender, pink; stigma minute; extra-ovarial chambers 4, oppositipetalous, extending almost to the base of the ovary. Fruits urceolate, 7–8 × 4–5 mm, glabrous; calyx lobe remnants persistent. Seeds numerous, ca. 0.75 mm long, cuneate.</p></tp:treatment-sec><tp:treatment-sec sec-type="distribution" id="SECID0EICAK"><title>Distribution.</title><p>Myanmar, Indo-China, South China (Hainan; fide Chen &amp; Renner 2007) and Thailand.</p></tp:treatment-sec><tp:treatment-sec sec-type="ecology" id="SECID0ENCAK"><title>Ecology and habitat.</title><p>Mixed deciduous and disturbed evergreen forest to mountainous forest at 90–1500 m elevation.</p></tp:treatment-sec><tp:treatment-sec sec-type="Vernacular name" id="SECID0ESCAK"><title>Vernacular name.</title><p><italic>kyar ma naing</italic> (Myanmar), 藤牡丹, <italic>teng mu dan</italic> (China)..</p></tp:treatment-sec><tp:treatment-sec sec-type="notes" id="SECID0E3CAK"><title>Note.</title><p><italic><tp:taxon-name><tp:taxon-name-part taxon-name-part-type="genus" reg="Dissochaeta">Dissochaeta</tp:taxon-name-part><tp:taxon-name-part taxon-name-part-type="species" reg="barbata">barbata</tp:taxon-name-part></tp:taxon-name></italic> resembles <italic><tp:taxon-name><tp:taxon-name-part taxon-name-part-type="genus" reg="Dissochaeta">D.</tp:taxon-name-part><tp:taxon-name-part taxon-name-part-type="species" reg="divaricata">divaricata</tp:taxon-name-part></tp:taxon-name></italic> in the hypanthium and fertile stamens, with the alternipetalous stamens staminodal and the oppositipetalous ones fertile. <italic><tp:taxon-name><tp:taxon-name-part taxon-name-part-type="genus" reg="Dissochaeta">Dissochaeta</tp:taxon-name-part><tp:taxon-name-part taxon-name-part-type="species" reg="barbata">barbata</tp:taxon-name-part></tp:taxon-name></italic> differs in having a subglabrous indumentum in most parts and in possessing a pair of glandular patches on the base of leaf blades underneath. This is the only known species that is completely distributed outside the Malesian region.</p></tp:treatment-sec><tp:treatment-sec sec-type="material" id="SECID0EDEAK"><title>Selected specimens examined.</title><p><bold>MYANMAR. Ban Han</bold>: Bon s.n. (P). <bold>Martaban</bold>: Chappedong, N. Wallich 4082 (K). <bold>Tanintharyi</bold>: Yaphyu, Alel Taung, Kyaukshut Village, 297 m, 24 Mar 2015, K. Armstrong et al. 627 (NY). <bold>Tenasserim</bold>: 31 May 1869, J.W. Helfer 2290 (K), Kallin Kwan Chaung, 60 m, 10 Feb 1926, C.E. Parkinson 1691 (K); Mergui, W. Griffith KD 2289 (K). <bold>CAMBODIA.</bold> Chuo Chan, L. Pierre s.n. (BM, K, L). <bold>VIETNAM. Bien Hoa</bold>: Chiao Pang, Mar 1877, L. Pierre s.n. (P). <bold>Bum Mo</bold>: 18 May 1921, B. Hayata 337 (P). <bold>Haut Donnai</bold>: Blao, 1000 m, 21 Feb 1933, E. Poilane 22026 (L, P). <bold>Khanh Hoa</bold>: Dien Khanh, Hon Ba, 900 m, 24 Jun 2004, D.D. Soejarto &amp; T.N. Ninh 13310 (L, P). <bold>Kontum</bold>: Dakto, Ngok Guga, 1000 m, 27 Nov 1946, E. Poilane 35651 (L, P). <bold>Lang Go Rum</bold>: Cu Bi, 600 m, 28 Jul 1925, E. Poilane 12234 (P). <bold>Nghe An</bold>: Con Cuong, Ye Khe, 16 Oct 2008, Du et al. 3009 (K). <bold>Quang Duc</bold>: Dak Song, 800 m, 19 Mar 1953, E. Schmid s.n. (P). <bold>Quang Nam</bold>: Moi Se Go, 1500 m, 25 Feb 1941, E. Poilane 31700 (P). <bold>Quang Tri</bold>: Lang Vieng Ap, 400 m, 13 Jun 1924, E. Poilane 10854 (L, P). <bold>THAILAND. Chonburi</bold>: Kao Re Chan, 600 m, 21 Apr 1931, H.S.H. Lakshnakara 739 (K). <bold>Kanchanburi</bold>: Thong Paphum, 19 Apr 1967, B. Nimanong 89 (L). <bold>Petchaburi</bold>: Khao Cong, 8 Jan 1929, A.F.G. Kerr 16573 (BM, K, L); Kaeng Krachan, Panoen Thung, 100 m, 27 Jan 2005, K. Williams et al. 1148 (L). <bold>Phang Nga</bold>: Kapong, 100 m, 17 Feb 1929, A.F.G. Kerr 17113 (BM, K); Kao Paw Ta Luang Keo, 29 Apr 1974, K. Larsen &amp; S.S. Larsen 33470 (K, L, P). <bold>Phitsanulok</bold>: Nakhon Thai, 200 m, 17 Apr 1922, A.F.G. Kerr 5870 (BK, BM, K). <bold>Ranong</bold>: Khlong Kam Puan, 100 m, 1 May 1973, R. Geesink &amp; T. Santisuk 5098 (L); Muang, 400 m, 25 Apr 2005, R. Pooma et al. 5259 (L).</p></tp:treatment-sec><tp:treatment-sec><!--Section generated to contain objects referenced in tp:taxon-treatment.--><fig id="F10" position="float" orientation="portrait"><label>Map 5.</label><caption><p>Distribution of <italic><tp:taxon-name><tp:taxon-name-part taxon-name-part-type="genus" reg="Dissochaeta">D.</tp:taxon-name-part><tp:taxon-name-part taxon-name-part-type="species" reg="atrobrunnea">atrobrunnea</tp:taxon-name-part></tp:taxon-name></italic> (●), <italic><tp:taxon-name><tp:taxon-name-part taxon-name-part-type="genus" reg="Dissochaeta">D.</tp:taxon-name-part><tp:taxon-name-part taxon-name-part-type="species" reg="bakhuizenii">bakhuizenii</tp:taxon-name-part></tp:taxon-name></italic> (■) and <italic><tp:taxon-name><tp:taxon-name-part taxon-name-part-type="genus" reg="Dissochaeta">D.</tp:taxon-name-part><tp:taxon-name-part taxon-name-part-type="species" reg="barbata">barbata</tp:taxon-name-part></tp:taxon-name></italic> (▲).</p></caption><graphic xmlns:xlink="http://www.w3.org/1999/xlink" xlink:href="phytokeys-107-001-g011.jpg" position="float" orientation="portrait" xlink:type="simple" id="oo_222105.jpg"/></fig></tp:treatment-sec></tp:taxon-treatment>
