# Supplementary material for: A revision of Dissochaeta (Melastomataceae, Dissochaeteae)
Source: PhytoKeys. 2018 Aug 9;(107):1–178. doi: 10.3897/phytokeys.107.26548 (PMC6160804; doi:10.3897/phytokeys.107.26548)
Supplement: XML Treatment for Dissochaeta beccariana [file phytokeys.107.26548-treatment10.xml]

<!DOCTYPE tp:taxon-treatment
  PUBLIC "-//TaxonX//DTD Taxonomic Treatment Publishing DTD v0 20100105//EN" "tax-treatment-NSO.dtd">
<tp:taxon-treatment xmlns:tp="http://www.plazi.org/taxpub"><tp:treatment-meta><kwd-group><label>Taxon classification</label><kwd><named-content xmlns:xlink="http://www.w3.org/1999/xlink" content-type="kingdom">Plantae</named-content></kwd><kwd><named-content xmlns:xlink="http://www.w3.org/1999/xlink" content-type="order">Myrtales</named-content></kwd><kwd><named-content xmlns:xlink="http://www.w3.org/1999/xlink" content-type="family">Melastomataceae</named-content></kwd></kwd-group><mixed-citation publication-type="journal"><person-group><name><surname>Kartonegoro</surname><given-names>Abdulrokhman</given-names></name><name><surname>Veldkamp</surname><given-names>Jan Frits</given-names></name><name><surname>Hovenkamp</surname><given-names>Peter</given-names></name><name><surname>van Welzen</surname><given-names>Peter</given-names></name></person-group><article-title>A revision of <italic><tp:taxon-name><tp:taxon-name-part taxon-name-part-type="genus" reg="Dissochaeta">Dissochaeta</tp:taxon-name-part></tp:taxon-name></italic> (<tp:taxon-name><tp:taxon-name-part taxon-name-part-type="family" reg="Melastomataceae">Melastomataceae</tp:taxon-name-part></tp:taxon-name>, <tp:taxon-name><tp:taxon-name-part taxon-name-part-type="tribe" reg="Dissochaeteae">Dissochaeteae</tp:taxon-name-part></tp:taxon-name>)</article-title><source>PhytoKeys</source><day>9</day><month>8</month><year>2018</year><volume>2018</volume><issue>107</issue><fpage>1</fpage><lpage>178</lpage><pub-id pub-id-type="doi">10.3897/phytokeys.107.26548</pub-id></mixed-citation></tp:treatment-meta><tp:nomenclature><label>9.</label><tp:taxon-name>
              <tp:taxon-name-part taxon-name-part-type="genus" reg="Dissochaeta">Dissochaeta</tp:taxon-name-part>
              <tp:taxon-name-part taxon-name-part-type="species" reg="beccariana">beccariana</tp:taxon-name-part>
            </tp:taxon-name><tp:taxon-authority>Cogn. in A.DC. &amp; C.DC., Monogr. Phan. 7: 559. 1891.</tp:taxon-authority><xref ref-type="fig" rid="F16">Map 8</xref><tp:nomenclature-citation-list><tp:nomenclature-citation><tp:taxon-name>
                  <tp:taxon-name-part taxon-name-part-type="genus" reg="Neodissochaeta">Neodissochaeta</tp:taxon-name-part>
                  <tp:taxon-name-part taxon-name-part-type="species" reg="magnibracteata">magnibracteata</tp:taxon-name-part>
                </tp:taxon-name><comment>Bakh.<italic>f.</italic>, Contr. Melastom.: 142. 1943. Type: Indonesia. West Kalimantan: Soengei Kenepai, 1893, J.G. Hallier 2013 (holotype: L [L0537263]!; isotypes: BO [BO1865993, BO1865994, BO1865995]!, K [K000859505]!, SING <italic>n.v.</italic>). </comment></tp:nomenclature-citation><tp:nomenclature-citation><tp:taxon-name>
                  <tp:taxon-name-part taxon-name-part-type="genus" reg="Neodissochaeta">Neodissochaeta</tp:taxon-name-part>
                  <tp:taxon-name-part taxon-name-part-type="species" reg="beccariana">beccariana</tp:taxon-name-part>
                </tp:taxon-name><comment>(Cogn.) M.P.Nayar, Kew Bull. 20: 159. 1966.</comment></tp:nomenclature-citation></tp:nomenclature-citation-list></tp:nomenclature><tp:treatment-sec sec-type="material" id="SECID0E6HAK"><title>Type.</title><p>Malaysia. Sarawak: Santubong, O. Beccari PB 2190 (lectotype, designated here: FI [FI007928, image seen]!; isolectotype: K [K000859504]!).</p></tp:treatment-sec><tp:treatment-sec sec-type="description" id="SECID0EEIAK"><title>Description.</title><p>Climbing up to 30 m in height. Branchlets terete, 3–5 mm in diameter, glabrous, sometimes with scattered bristles; nodes swollen, with a raised interpetiolar, crest-like ridge, sparsely covered with stellate hairs; internodes 8–9 cm long. Leaves: petioles terete, 1.3–1.5 cm long, glabrous except small bristles abaxiallyly; blades broadly ovate, 11–16 × 6.2–7.5 cm, subcoriaceous, base rounded, margin entire, apex acuminate, tip up to 2 cm long; nervation with 1 pair of lateral nerves and 1 pair of intramarginal nerves; adaxially glabrous, abaxially glabrous with sparsely stellate hairs on the midrib, with a basal pair of glandular patches. Inflorescences terminal, up to 22 cm long, many-flowered; main axis glabrous to sparsely stellate-puberulous; primary axes up to 18 cm long with 4 or 5 nodes, secondary axes up to 4 cm long with 1 or 2 nodes, tertiary axes ca. 1 cm with 1 node; bracts elliptic, ca. 3 × 1.2 cm, conspicuous, glabrous, white; bracteoles ovate, conspicuous, 6–8 × 6–7 mm, glabrous, white; pedicels glabrous or sparsely stellate-puberulous, 5–6 mm long in central flowers, 2–3 mm long in lateral flowers. Hypanthium tubular, 4–7 × 2–3 mm, glabrous or stellately-puberulous; calyx lobes truncate, with or without 4 small undulate tips, ca. 0.5 mm long; petal bud conical, up to 4 mm long, apex with narrow acute tip; mature petals broadly ovate, 6–7 × 5–6 mm, reflexed, purple, base clawed to slightly cordate, apex acute. Stamens 8, subequal, filaments straight, light yellow; alternipetalous stamens with 4–5 mm long filaments, anthers curved, sickle-shaped, thecae 4–5 mm long, apex acute, purple, pedoconnective ca. 1 mm long, basal crest triangular, thin, erose, irregular margin 1–2 mm long, lateral appendages paired, filiform, 3–5 mm long; oppositipetalous stamens with 5–6 mm long filaments, bent at the attachment to anthers, anthers thick, slightly curved, hook-shaped, thecae 5–7 mm long, yellow, apex obtuse, basal crest thin, ligular, 1–2 m long, lateral appendages paired, filiform, 1–2 mm long. Ovary half as long as hypanthium, apex glabrous; style glabrous, 16–18 mm long, curved at the end, slender, pale yellow; stigma minute, pinkish; extra-ovarial chambers 8, shallow to nearly undeveloped. Fruits subglobose to ovoid, 5–8 × 3–6 mm, glabrous, with 8 slight lines along the surface; calyx lobe remnants persistent. Seeds ca. 0.75 mm long.</p></tp:treatment-sec><tp:treatment-sec sec-type="distribution" id="SECID0EJIAK"><title>Distribution.</title><p>Borneo.</p></tp:treatment-sec><tp:treatment-sec sec-type="ecology" id="SECID0EPIAK"><title>Ecology and habitat.</title><p>Lowland to montane dipterocarp forest in open shade at 30–1400 m elevation.</p></tp:treatment-sec><tp:treatment-sec sec-type="Vernacular name" id="SECID0EUIAK"><title>Vernacular name.</title><p><italic>Akar</italic> (Iban).</p></tp:treatment-sec><tp:treatment-sec sec-type="notes" id="SECID0E3IAK"><title>Note.</title><p>The species is easily recognised because all parts are usually glabrous, the leaf blades abaxiallyly have a pair of glandular patches at the base and the bracts and bracteoles are white. The most similar species is <italic><tp:taxon-name><tp:taxon-name-part taxon-name-part-type="genus" reg="Dissochaeta">D.</tp:taxon-name-part><tp:taxon-name-part taxon-name-part-type="species" reg="glandulosa">glandulosa</tp:taxon-name-part></tp:taxon-name></italic>, also with glabrous parts and glandular patches, but it has a larger, campanulate hypanthium.</p></tp:treatment-sec><tp:treatment-sec sec-type="material" id="SECID0ENJAK"><title>Selected specimens examined.</title><p><bold>MALAYSIA. Sabah</bold>: Beaufort, Beaufort Rail-Line, 10 m, 22 Mar 1962, G. Mikil SAN 34540 (K, L); Keningau, Pensiangan Kayu, 17 Oct 1985, Sumbing SAN 110362 (L); <italic>Ibid.</italic>, Crocker Range, 1400 m, 17 Oct 1999, S.J. Davies et al. 99128 (L); Tawau, Road Kalabakan, 26 Jul 1962, Aban Gibot SAN 30555 (K, L); Ranau, Mt. Kinabalu, Dallas, 900 m, 5 Aug 1931, J. Clemens &amp; M.S. Clemens 30342 (BM, K, L). <bold>Sarawak</bold>: O. Beccari PB 2190 (FI, K); Sibu, Rejang, Jul 1893, G.D. Haviland 3628 (BM, K); Bario, Bukit Lawi, 1500 m, 2 Aug 1985, D. Awa &amp; B. Lee S.50537 (L); Kuching, Gunung Penrissen, 2 May 1962, Ilias Paie S.16326 (K); <italic>Ibid.</italic>, Semenggoh FR., 19 Oct 1966, Banyeng ak Nyudong S.26207 (BO, K, L); Belaga, Linau Balui, Sg. Nawai, 800 m, 5 Sep 1978, B. Lee S.40000 (K, L); Kapit, Balleh, Menyiong, Sungai Sebatu, 500 m, 12 Nov 1979, Othman bin Haron et al. S.41368 (K, L); <italic>Ibid.</italic>, Wong Kijang, 25 Oct 1988, Othman et al. S.56049 (L); Limbang, Sungai Ensungei, Tg. Long Amok, 11 Sep 1980, R. George et al. S.42845 (K, L); Miri, Gunung Mulu National Park, 1400 m, 9 Mar 1990, P.C. Yii &amp; Abu Talib S.58277 (K, L). <bold>BRUNEI. Belait</bold>: Melilas, Ulu Ingei, 30 m, 5 Mar 1996, Said BRUN 17315 (K). <bold>Temburong</bold>: Ulu Belalong, 500 m, 21 Jan 1994, J. Dransfield et al. 7392 (K, L). <bold>INDONESIA. East Kalimantan</bold>: West Kutai, Long Ibut, 130 m, 16 Aug 1925, F.H. Endert 2552 (BO, L); <italic>Ibid.</italic>, Mount Kemul, 1200 m, 26 Sep 1925, F.H. Endert 3572 (BO, L). <bold>West Kalimantan</bold>: Pontianak, Gunung Bentuang, 200 m, 24 Jun 1989, J.S. Burley &amp; Tukirin 2857 (BO, L); Sungai Kenepai, 1893, J.G. Hallier 2013 (BO, K, L); Sintang, 120 m, 18 Apr 1994, A.C. Church et al. 1000 (BO, L); Kapuas Hulu, Mendalam Rivers, 170 m, 15 Mar 2000, Albertus 45 (L).</p></tp:treatment-sec><tp:treatment-sec><!--Section generated to contain objects referenced in tp:taxon-treatment.--><fig id="F16" position="float" orientation="portrait"><label>Map 8.</label><caption><p>Distribution of <italic><tp:taxon-name><tp:taxon-name-part taxon-name-part-type="genus" reg="Dissochaeta">D.</tp:taxon-name-part><tp:taxon-name-part taxon-name-part-type="species" reg="beccariana">beccariana</tp:taxon-name-part></tp:taxon-name></italic> (●), <italic><tp:taxon-name><tp:taxon-name-part taxon-name-part-type="genus" reg="Dissochaeta">D.</tp:taxon-name-part><tp:taxon-name-part taxon-name-part-type="species" reg="brassii">brassii</tp:taxon-name-part></tp:taxon-name></italic> (■) and <tp:taxon-name><tp:taxon-name-part taxon-name-part-type="genus" reg="Dissochaeta">D.</tp:taxon-name-part><tp:taxon-name-part taxon-name-part-type="species" reg="celebica">celebica</tp:taxon-name-part><tp:taxon-name-part taxon-name-part-type="infraspecific-rank">var.</tp:taxon-name-part><tp:taxon-name-part taxon-name-part-type="variety" reg="celebica">celebica</tp:taxon-name-part></tp:taxon-name> (▲).</p></caption><graphic xmlns:xlink="http://www.w3.org/1999/xlink" xlink:href="phytokeys-107-001-g016.jpg" position="float" orientation="portrait" xlink:type="simple" id="oo_222110.jpg"/></fig></tp:treatment-sec></tp:taxon-treatment>
