# Supplementary material for: A revision of Dissochaeta (Melastomataceae, Dissochaeteae)
Source: PhytoKeys. 2018 Aug 9;(107):1–178. doi: 10.3897/phytokeys.107.26548 (PMC6160804; doi:10.3897/phytokeys.107.26548)
Supplement: XML Treatment for Dissochaeta biligulata [file phytokeys.107.26548-treatment11.xml]

<!DOCTYPE tp:taxon-treatment
  PUBLIC "-//TaxonX//DTD Taxonomic Treatment Publishing DTD v0 20100105//EN" "tax-treatment-NSO.dtd">
<tp:taxon-treatment xmlns:tp="http://www.plazi.org/taxpub"><tp:treatment-meta><kwd-group><label>Taxon classification</label><kwd><named-content xmlns:xlink="http://www.w3.org/1999/xlink" content-type="kingdom">Plantae</named-content></kwd><kwd><named-content xmlns:xlink="http://www.w3.org/1999/xlink" content-type="order">Myrtales</named-content></kwd><kwd><named-content xmlns:xlink="http://www.w3.org/1999/xlink" content-type="family">Melastomataceae</named-content></kwd></kwd-group><mixed-citation publication-type="journal"><person-group><name><surname>Kartonegoro</surname><given-names>Abdulrokhman</given-names></name><name><surname>Veldkamp</surname><given-names>Jan Frits</given-names></name><name><surname>Hovenkamp</surname><given-names>Peter</given-names></name><name><surname>van Welzen</surname><given-names>Peter</given-names></name></person-group><article-title>A revision of <italic><tp:taxon-name><tp:taxon-name-part taxon-name-part-type="genus" reg="Dissochaeta">Dissochaeta</tp:taxon-name-part></tp:taxon-name></italic> (<tp:taxon-name><tp:taxon-name-part taxon-name-part-type="family" reg="Melastomataceae">Melastomataceae</tp:taxon-name-part></tp:taxon-name>, <tp:taxon-name><tp:taxon-name-part taxon-name-part-type="tribe" reg="Dissochaeteae">Dissochaeteae</tp:taxon-name-part></tp:taxon-name>)</article-title><source>PhytoKeys</source><day>9</day><month>8</month><year>2018</year><volume>2018</volume><issue>107</issue><fpage>1</fpage><lpage>178</lpage><pub-id pub-id-type="doi">10.3897/phytokeys.107.26548</pub-id></mixed-citation></tp:treatment-meta><tp:nomenclature><label>10.</label><tp:taxon-name>
              <tp:taxon-name-part taxon-name-part-type="genus" reg="Dissochaeta">Dissochaeta</tp:taxon-name-part>
              <tp:taxon-name-part taxon-name-part-type="species" reg="biligulata">biligulata</tp:taxon-name-part>
            </tp:taxon-name><tp:taxon-authority>Korth. in Temminck, Verh. Nat. Gesch. Ned. Bezitt., Bot.: 240. 1844.</tp:taxon-authority><xref ref-type="fig" rid="F12">Fig. 7</xref><xref ref-type="fig" rid="F13">, Map 6</xref><tp:nomenclature-citation-list><tp:nomenclature-citation><tp:taxon-name>
                  <tp:taxon-name-part taxon-name-part-type="genus" reg="Dissochaeta">Dissochaeta</tp:taxon-name-part>
                  <tp:taxon-name-part taxon-name-part-type="species" reg="microcarpa">microcarpa</tp:taxon-name-part>
                </tp:taxon-name><comment>Naudin, Ann. Sci. Nat., Bot. sér. 3, 15: 72. 1851. Type: Singapore. Singapore Island, Feb 1837, C. Gaudichaud-Beaupré 80 (holotype: P [P02274814, image seen]!). </comment></tp:nomenclature-citation><tp:nomenclature-citation><tp:taxon-name>
                  <tp:taxon-name-part taxon-name-part-type="genus" reg="Dissochaeta">Dissochaeta</tp:taxon-name-part>
                  <tp:taxon-name-part taxon-name-part-type="species" reg="bancana">bancana</tp:taxon-name-part>
                </tp:taxon-name><comment>Miq., Fl. Ned. Ind. 1(1): 529. 1855. Type: Indonesia. Bangka, T. Horsfield 19 (lectotype, designated here: K [K000859500]!; isolectotype: K [K000859501]!). </comment></tp:nomenclature-citation><tp:nomenclature-citation><tp:taxon-name>
                  <tp:taxon-name-part taxon-name-part-type="genus" reg="Anplectrum">Anplectrum</tp:taxon-name-part>
                  <tp:taxon-name-part taxon-name-part-type="species" reg="biligulatum">biligulatum</tp:taxon-name-part>
                </tp:taxon-name><comment>(Korth.) Triana, Trans. Linn. Soc. London 28: 85. 1872.</comment></tp:nomenclature-citation><tp:nomenclature-citation><tp:taxon-name>
                  <tp:taxon-name-part taxon-name-part-type="genus" reg="Dissochaeta">Dissochaeta</tp:taxon-name-part>
                  <tp:taxon-name-part taxon-name-part-type="species" reg="celebica">celebica</tp:taxon-name-part>
                </tp:taxon-name><comment> auct. non Blume: Triana, Trans. Linn. Soc. London 28: 83. 1872; C.B.Clarke in Hook.<italic>f.</italic>, Fl. Brit. India 2: 544. 1879; Cogn. in Boerl., Handl. Fl. Ned. Ind. 2: 533. 1890; in A.DC. &amp; C.DC., Monogr. Phan. 7: 561. 1891; in H.J.P.Winkl., Bot. Jahrb. Syst. 48: 108. 1913; King, J. Asiat. Soc. Bengal, Pt. 2, Nat. Hist. 69(2): 54. 1900; Ridl., Fl. Malay Penins. 1: 798. 1922; Merr., Univ. Calif. Publ. Bot. 15: 224. 1929; Craib, Fl. Siam. Enum. 1, 4: 697. 1931; Bygrave &amp; A.P.Davis, Checkl. Fl. Pl. Gymnosperms Brunei Darussalam: 186. 1996; Cellin. in J.H.Beaman &amp; C.E.Anderson, Pl. Mt. Kinabalu 5: 99. 2004. <italic>p.p.</italic>, excl. type. </comment></tp:nomenclature-citation><tp:nomenclature-citation><tp:taxon-name>
                  <tp:taxon-name-part taxon-name-part-type="genus" reg="Dissochaeta">Dissochaeta</tp:taxon-name-part>
                  <tp:taxon-name-part taxon-name-part-type="species" reg="intermedia">intermedia</tp:taxon-name-part>
                </tp:taxon-name><comment> auct. non Blume: C.B.Clarke in Hook.<italic>f.</italic>, Fl. Brit. India 2: 544. 1879. <italic>p.p.</italic>, excl. type. </comment></tp:nomenclature-citation><tp:nomenclature-citation><tp:taxon-name>
                  <tp:taxon-name-part taxon-name-part-type="genus" reg="Diplectria">Diplectria</tp:taxon-name-part>
                  <tp:taxon-name-part taxon-name-part-type="species" reg="biligulata">biligulata</tp:taxon-name-part>
                </tp:taxon-name><comment>(Korth.) Kuntze, Revis. Gen. Pl. 1: 246. 1891.</comment></tp:nomenclature-citation><tp:nomenclature-citation><tp:taxon-name>
                  <tp:taxon-name-part taxon-name-part-type="genus" reg="Dissochaeta">Dissochaeta</tp:taxon-name-part>
                  <tp:taxon-name-part taxon-name-part-type="species" reg="celebica">celebica</tp:taxon-name-part>
                  <tp:taxon-name-part taxon-name-part-type="authority">Blume</tp:taxon-name-part>
                  <tp:taxon-name-part taxon-name-part-type="infraspecific-rank">var.</tp:taxon-name-part>
                  <tp:taxon-name-part taxon-name-part-type="variety" reg="contracta">contracta</tp:taxon-name-part>
                </tp:taxon-name><comment>King, J. Asiat. Soc. Bengal, Pt. 2, Nat. Hist. 69(2): 54. 1900. Type: Malaysia. Perak: Larut, Apr 1882, King’s collector 2911 (lectotype, designated here: K [K000859535]!; isolectotypes: BM!, CAL <italic>n.v.</italic>). </comment></tp:nomenclature-citation><tp:nomenclature-citation><tp:taxon-name>
                  <tp:taxon-name-part taxon-name-part-type="genus" reg="Dissochaeta">Dissochaeta</tp:taxon-name-part>
                  <tp:taxon-name-part taxon-name-part-type="species" reg="scortechinii">scortechinii</tp:taxon-name-part>
                </tp:taxon-name><comment>King, J. Asiat. Soc. Bengal, Pt. 2, Nat. Hist. 69(2): 55. 1900. Type: Malaysia. Perak: B. Scortechini 23 (lectotype, designated here: K [K000859536]!; isolectotype: SING <italic>n.v.</italic>). </comment></tp:nomenclature-citation><tp:nomenclature-citation><tp:taxon-name>
                  <tp:taxon-name-part taxon-name-part-type="genus" reg="Neodissochaeta">Neodissochaeta</tp:taxon-name-part>
                  <tp:taxon-name-part taxon-name-part-type="species" reg="biligulata">biligulata</tp:taxon-name-part>
                </tp:taxon-name><comment>(Korth.) Bakh.<italic>f.</italic>, Contr. Melastom.: 140. 1943.</comment></tp:nomenclature-citation><tp:nomenclature-citation><tp:taxon-name>
                  <tp:taxon-name-part taxon-name-part-type="genus" reg="Neodissochaeta">Neodissochaeta</tp:taxon-name-part>
                  <tp:taxon-name-part taxon-name-part-type="species" reg="celebica">celebica</tp:taxon-name-part>
                </tp:taxon-name><comment>(Blume) Bakh.<italic>f.</italic>, Contr. Melastom.: 141. 1943. <italic>p.p.</italic>, excl. type.</comment></tp:nomenclature-citation><tp:nomenclature-citation><tp:taxon-name>
                  <tp:taxon-name-part taxon-name-part-type="genus" reg="Dissochaeta">Dissochaeta</tp:taxon-name-part>
                  <tp:taxon-name-part taxon-name-part-type="species" reg="monticola">monticola</tp:taxon-name-part>
                </tp:taxon-name><comment> auct. non Blume: Clausing in S.S.Renner <italic>et al</italic>., Fl. Thailand 7(3): 428. 2001. <italic>p.p.</italic>, excl. type. </comment></tp:nomenclature-citation><tp:nomenclature-citation><tp:taxon-name>
                  <tp:taxon-name-part taxon-name-part-type="genus" reg="Dissochaeta">Dissochaeta</tp:taxon-name-part>
                  <tp:taxon-name-part taxon-name-part-type="species" reg="intermedia">intermedia</tp:taxon-name-part>
                </tp:taxon-name><comment>Blume var. <tp:taxon-name><tp:taxon-name-part taxon-name-part-type="genus" reg="Dissochaeta"/><tp:taxon-name-part taxon-name-part-type="species" reg="sagittata">sagittata</tp:taxon-name-part></tp:taxon-name> auct. non. J.F.Maxwell: Cellin. in J.H.Beaman &amp; C.E. Anderson, Pl. Mt. Kinabalu 5: 99. 2004. <italic>p.p.</italic>, excl. type.</comment></tp:nomenclature-citation></tp:nomenclature-citation-list></tp:nomenclature><tp:treatment-sec sec-type="material" id="SECID0EASAK"><title>Type.</title><p>Indonesia. West Sumatra: Gunung Paauw, P.W. Korthals s.n. (lectotype, designated here: L [L0537285]!; isolectotype: L [L0537284]!).</p><fig id="F12" position="float" orientation="portrait"><label>Figure 7.</label><caption><p><italic><tp:taxon-name><tp:taxon-name-part taxon-name-part-type="genus" reg="Dissochaeta">Dissochaeta</tp:taxon-name-part><tp:taxon-name-part taxon-name-part-type="species" reg="biligulata">biligulata</tp:taxon-name-part></tp:taxon-name></italic><bold>a</bold> habit <bold>b</bold> branchlet <bold>c</bold> hypanthium <bold>d</bold> flower <bold>e</bold> fruits. Photographs by D. Penneys; vouchers: Penneys 2488 (WNC) &amp; Penneys 2509 (WNC).</p></caption><graphic xmlns:xlink="http://www.w3.org/1999/xlink" xlink:href="phytokeys-107-001-g012.jpg" position="float" orientation="portrait" xlink:type="simple" id="oo_222106.jpg"/></fig><fig id="F13" position="float" orientation="portrait"><label>Map 6.</label><caption><p>Distribution of <italic><tp:taxon-name><tp:taxon-name-part taxon-name-part-type="genus" reg="Dissochaeta">D.</tp:taxon-name-part><tp:taxon-name-part taxon-name-part-type="species" reg="biligulata">biligulata</tp:taxon-name-part></tp:taxon-name></italic> (●).</p></caption><graphic xmlns:xlink="http://www.w3.org/1999/xlink" xlink:href="phytokeys-107-001-g013.jpg" position="float" orientation="portrait" xlink:type="simple" id="oo_222107.jpg"/></fig></tp:treatment-sec><tp:treatment-sec sec-type="description" id="SECID0E6TAK"><title>Description.</title><p>Climbing up to 5 m height. Branchlets terete, 3–4 mm in diameter, densely brown stellate-furfuraceous; nodes swollen, with interpetiolar line; internodes 4–6.5 cm long. Leaves: petioles terete, 6–8 mm long, brown stellate-furfuraceous; blades ovate-oblong or elliptic-oblong, 7–15 × 2.5–5.4 cm, membranous, base rounded, margin entire, apex acuminate, tip ca. 1 cm long; nervation with 1 pair of lateral nerves and 1 pair of intramarginal nerves; adaxially glabrous, yellowish-green, abaxially densely covered with minute brown stellate-furfuraceous hairs. Inflorescences terminal, 10–16 cm long, many-flowered; main axis angular, brown stellate-furfuraceous; primary axes up to 15 cm long with 6–8 nodes, secondary axes 2–4 cm long with 2 or 3 nodes, tertiary axes 0.5–1 cm long with 1 node; bracts linear, ca. 3 mm long, brown stellate-furfuraceous; bracteoles linear, 2–2.5 mm long, brown stellate-furfuraceous; pedicel densely stellate-furfuraceous, 1–2 mm long in central flowers, ca. 0.5 mm long or absent in lateral flowers. Hypanthium suburceolate, 3–4 × 2–2.5 mm, brown stellate-furfuraceous; calyx lobes truncate with 4 undulate tips, ca. 1 mm long; petal buds conical, 2–3 mm long, glabrous; mature petals ovate to elliptic, 5–6 × 3–3.5 mm, reflexed, base clawed, apex obtuse, glabrous, white or pinkish-white, sometimes transparent. Stamens 4, equal, alternipetalous, filaments curved sideways, ca. 5 mm long, white, pinkish at base, anthers oblong-lanceolate, thecae 3.5–5 mm long, straight, pink, pedoconnective ca. 1 mm long, basal crest triangular or erose with irregular margin, yellow, ca. 0.5 mm long, lateral appendages paired, filiform, 2–3 mm long. Ovary ¾ of hypanthium in length, apex villous; style glabrous, ca. 9 mm long, pointing in direction opposite to filaments, curved at tip; stigma minute; extra-ovarial chambers 4, shallow, reaching to upper third of ovary. Fruits globose, ca. 6 × 4–5 mm, glabrous, bright green, slightly 8 vertical lines present; calyx lobes remnant persistent. Seeds ca. 0.5 mm long.</p></tp:treatment-sec><tp:treatment-sec sec-type="distribution" id="SECID0EHUAK"><title>Distribution.</title><p>India (Nicobar Islands), Myanmar, Indochina (Cambodia and Vietnam), southwards through Thailand to western Malesia (Malay Peninsula, Sumatra and Borneo) and Philippines (Palawan).</p></tp:treatment-sec><tp:treatment-sec sec-type="ecology" id="SECID0ENUAK"><title>Ecology and habitat.</title><p>Secondary lowland forest, opened primary forest or disturbed forest, dipterocarp forest or montane forest from sea level to 1500 m elevation.</p></tp:treatment-sec><tp:treatment-sec sec-type="Vernacular names" id="SECID0ESUAK"><title>Vernacular names.</title><p>Sumatra: <italic>akar kemunting</italic> (Bintan). Borneo: <italic>kemanti Omang</italic> (Iban); <italic>luka kalapat</italic> (Penan).</p></tp:treatment-sec><tp:treatment-sec sec-type="notes" id="SECID0E5UAK"><title>Note.</title><p>Generally recognised as <italic><tp:taxon-name><tp:taxon-name-part taxon-name-part-type="genus" reg="Dissochaeta">D.</tp:taxon-name-part><tp:taxon-name-part taxon-name-part-type="species" reg="celebica">celebica</tp:taxon-name-part></tp:taxon-name></italic> by most authors because of the similarity in the small flowers with only four fertile stamens. <italic><tp:taxon-name><tp:taxon-name-part taxon-name-part-type="genus" reg="Dissochaeta">Dissochaeta</tp:taxon-name-part><tp:taxon-name-part taxon-name-part-type="species" reg="biligulata">biligulata</tp:taxon-name-part></tp:taxon-name></italic> differs from <italic><tp:taxon-name><tp:taxon-name-part taxon-name-part-type="genus" reg="Dissochaeta">D.</tp:taxon-name-part><tp:taxon-name-part taxon-name-part-type="species" reg="celebica">celebica</tp:taxon-name-part></tp:taxon-name></italic> by its dark brown furfuraceous indumentum on the leaves below, a truncate calyx with lobes with undulate tips, a white or pinkish-white corolla and globose fruits with distinct lines. In <italic><tp:taxon-name><tp:taxon-name-part taxon-name-part-type="genus" reg="Dissochaeta">D.</tp:taxon-name-part><tp:taxon-name-part taxon-name-part-type="species" reg="celebica">celebica</tp:taxon-name-part></tp:taxon-name></italic>, the indumentum underneath the leaf blades is less dense, the calyx lobes are glabrous, purple and have a triangular apex, the corolla is dark purple and the fruit ovoid without distinct lines. This species is very common in the open dipterocarp forest in western Malesia.</p></tp:treatment-sec><tp:treatment-sec sec-type="material" id="SECID0EQWAK"><title>Selected specimens examined.</title><p><bold>INDIA. Nicobar Islands</bold>: East West Road, 20 Jul 1976, M.S. Balakrishnan 3899 (L). <bold>MYANMAR. Tenasserim</bold>: Domel Island, 14 Jan 1829, J.W. Helfer 2286 (K). <bold>CAMBODIA. Kah Kong</bold>: Lhuom Rovaal, 600 m, 27 Feb 1966, Anon 758 (P); Mount Rodam Meong Daeum, 650 m, 23 Feb 1966, Martin 348 (P). <bold>VIETNAM. Ha Tay</bold>: Mount Bavi, Tonkin River, Jun 1908, C. dÁlleizette 2420 (L). <bold>THAILAND. Narathiwat</bold>: Sungei Kolok, 4 Mar 1974. K. Larsen &amp; S.S. Larsen 32923 (K, L). <bold>Pattalung</bold>: Tamote Falls, 225 m, 9 Aug 1986, J.F. Maxwell 86-552 (L). <bold>Pattani</bold>: Bukit, 25 Jan 1931, P. Put 3635 (K). <bold>Surat Thani</bold>: Ko Panghan, 3 Jun 1927, P. Put 778 (BM, K). <bold>Trang</bold>: Khao Pap Pa, 13 Mar 1974, K. Larsen &amp; S.S. Larsen 33279 (P). <bold>Yala</bold>: Nikhom Kulong, 500 m, 31 Dec 1972, T. Santisuk &amp; B. Nimanong BKF 54194 (K, L). <bold>MALAYSIA. Johor</bold>: Kluang, 24 Nov 1967, Alphonso, Sanusi &amp; Sidek S.200 (K, L); Gunung Pulai, 550 m, 29 Jan 1978, J.F. Maxwell 78-24 (L). <bold>Malacca</bold>: W. Griffith KD 2288 (BO, K). <bold>Negri Sembilan</bold>: Gunung Angsi, 730 m, 25 Nov 1923, M. Nur SFN 11708 (BO, K); Nilai, near Seremban, Jinderam Estate, 90 m, 22 Sep 1957, M. Shah 129 (BO, K, L). <bold>Pahang</bold>: Sungai Tahan, 27 Jul 1936, Kiah SFN 31912 (BO, K, PNH); Fraser’s Hill, Girdle Road, 1200 m, 26 Aug 1959, M. Shah &amp; Kadim 680A (BO, K, L). <bold>Penang</bold>: N. Wallich 4050 (K, P); Government Hill, 20 Jan 1903, C. Curtis 3806 (BM, BO). <bold>Perak</bold>: B. Scortechini 23 (K); Larut, King’s collector 2911 (BM, K); Trolak, 22 Mar 1967, S. Chelliah KEP 104685 (K, L); Ulu Bubong, 120–180 m, Jun 1886, King’s collector 10290 (BM, K). <bold>Selangor</bold>: Ulu Gombak, 21 Aug 1968, Y. Teo &amp; J.W. Purseglove 165 (K, L); Kuala Lumpur, 5 Mar 1915, H.N. Ridley s.n. (BM, K, L). <bold>Terengganu</bold>: Kemaman, Sungai Nipah, 24 Jun 1932, E.J.H. Corner SFN 25848 (K). <bold>Sabah</bold>: Beaufort, Klas FR, 23 Jul 1973, Dewol &amp; Abdul Karim SAN 77821 (K, L); Keningau, Kitau, 8 Sep 1982, Amin SAN 95456 (K, L); Kalabakan, Seranum, 21 Sep 1983, Fidilis &amp; Suali SAN 101240 (K, L); Lahad Datu, Danum Valley, 238 m, 6 Jul 2006, Rosalia et al. SAN 145986 (K); Lamag, Sungai Tangkulap, 30 Jun 1983, Amin SAN 97451 (L); Nabawan, Jalan Nabawan-Pandewan, 12 Feb 1990, Sumbing SAN 128120 (K); Pensiangan, Pensiangan Kayu FR., 28 Jan 1994, Fidilis SAN 136931 (K); Tawau, Oct 1922–Mar 1923, A.D.E. Elmer 21840 (BM, BO, K, L, P, PNH, U); Ranau, Kampung Kiau, 30 Nov 1915, M.S. Clemens 10122 (PNH); <italic>Ibid</italic>., Kampung Merungin, 300 m, 18 Nov 1975, Leopold &amp; Saikeh SAN 82620 (K, L); Mt. Kinabalu, 1060 m, 14 Jun 1961, W.L. Chew, E.J.H. Corner &amp; A. Stainton RSNB 68 (K, L); <italic>Ibid.</italic>, Kelawat, near Tamparuli, 900 m, 2 Mar 1954, S. Darnton 230 (BM, L); Sipitang, Mesapol FR, 30 m, 25 Nov 1968, K. Ogata 11671 (L). <bold>Sarawak</bold>: Baram, Kelabit Highland, 1066 m, 6 Nov 1974, P.K. Chai S.35335 (K, L); Belaga, Sungai Murum, 600 m, 13 May 1994, S.H. Lai et al. S.68539 (K); Kuching, Oct 1892, G.D. Haviland 1901 (BM, K); <italic>Ibid.</italic>, Selang FR., 30 m, 25 Jul 1957, Ilias Paie S.8460 (BO, K, L); Limbang, Bukit Pagon, Sungai Sipayan, 540 m, 3 Aug 1984, D. Awa &amp; B. Lee S.47645 (L); Marudi, Bario, 1100 m, 12 Apr 1995, T.E. Beaman &amp; R. Repin 164 (K); Miri, Lambir National Park, 5 Apr 1966, Sibat ak Luang S.25075 (BO, K, L); <italic>Ibid.</italic>, Riam Road, 30 m, 3 Dec 1962, Joseph Au S.17254 (BO, K, L); Betong, Bukit Sadok, 15 Oct 1982, Banyeng &amp; Ilias Paie S.45085 (K, L); Dataran Tinggi Merurong, Sungai Jelalong, 330 m, 9 Oct 1984, Othman &amp; P.C. Yii S.48814 (K, L); Baram, Ulu Koyan, Mount Dulit, 900 m, 15 Sep 1932, P.W. Richards 1818 (K, L). <bold>SINGAPORE.</bold> Feb 1837, C. Gaudichaud-Beaupré 80 (P); Oct 1861, T. Anderson 67 (BM, K, P); Seletar, 27 Mar 1889, H.N. Ridley 2025 (BM); MacRitchie Reservoir 10 m, 15 Jul 1982, J.F. Maxwell 82-194 (L); Pierce Reservoir, 60 m, 20 Oct 1957, H.M. Burkill HMB 1227 (K, L, PNH). <bold>BRUNEI. Belait</bold>: Jalan Merangking-Buau, 10 Aug 1991, N. Nangkat 265 (K, L); Bukit Teraja, 160 m, 27 Sep 1957, P.S. Ashton BRUN 671 (BO, K, L). <bold>Seria</bold>: Andulau FR, 25 m, 31 Jul 1963, H.P. Fuchs &amp; S. Muller 21150 (K, L). <bold>Temburong</bold>: Batu Apoi, 350 m, 29 Oct 1991, D.A. Simpson &amp; S. Marsh 2502 (BO, K, L). <bold>INDONESIA. Aceh</bold>: Mt. Leuser, Gunung Bandahara, 1350 m, 20 Feb 1980, S. Prawiroatmodjo 2386 (BO, K); <italic>Ibid.</italic>, Klut Nature Reserve, Pucuk Lembang, 40 m, 8 Jul 1985, W.J.J.O. de Wilde &amp; B.E.E. de Wilde-Duyfjes 19788 (BO). <bold>Bangka-Belitung</bold>: Bangka, T. Horsfield 19 (K); <italic>Ibid.</italic>, Menumbing, J.E. Teijsmann s.n. (BM, BO, K, U). <bold>Bengkulu</bold>: Lebong Tandai, Apr 1922, C.J. Brooks 6675 (K). <bold>Jambi</bold>: Bangko, 160 m, 10 Aug 1925, O. Posthumus 687 (BO, L); Harapan Rain forest, 31 Mar 2013, Wardi et al. BOHK 390 (BO, K). <bold>North Sumatra</bold>: Asahan, Dolok Tomuan, 1000 m, 20 Aug 1936, Rahmat Si Boeea 9964 (L); Padang Sidempuan, Padang Lawas, Huta Imbaru, 20-21 Jun 1933, Rahmat Si Toroes 4634 (K, L); South Tapanuli, Batang Toru, 640 m, 6 Jun 2003, W. Takeuchi &amp; E.N. Sambas 18228 (BO); Pematang Siantar, 6 Apr 1954, A.H.G. Alston 15233 (BM, L); Besitang, Sikundur, 100 m, 15 Aug 1971, K. Iwatsuki et al. S-401 (BO, L). <bold>Riau</bold>: Indragiri Hulu, Berapit, 13 Apr 1939, P. Buwalda 6535 (BO, K, L, PNH); Rengat, Bukit Tigapuluh, 100 m, 14 Nov 1988, J.S. Burley &amp; Tukirin 1472 (BO, K, L). <bold>Riau Archipelago</bold>: Bintan Island, Gunung Bintan, 40 m, 12 Jun 1919, H.A.B. Bünnemeijer 6114 (BO, L). <bold>West Sumatra</bold>: Tanah Datar, Lembah Anai, 600 m, 24 Dec 1983, M. Rahayu &amp; Maskuri 473 (BO, K); Batu Sangkar, Mt. Sago, 1200 m, 10 Mar 1989, H. Nagamasu 3773 (BO, L); Lima Puluh Kota, Gunung Malintang, 1100 m, 18 Jul 1918, H.A.B. Bünnemeijer 3587 (BO, K, L, P); <italic>Ibid.</italic>, Harau Valley, Sarasah Bonta, 700 m, 12 Sep 2017, A. Kartonegoro 1088 (BO, L); Lubuk Sikaping, Mt. Gadang, 700 m, 15 Jun 1953, J. van Borssum-Waalkes 1888 (BO); Paauw, P.W. Korthals s.n. (L). <bold>Central Kalimantan</bold>: Barito Ulu, 25 Jun 1990, C.E. Ridsdale PBU 692 (BO, L); Bukit Raya, Tumbang Tapi, 100 m, 18 Jan 1983, J.F. Veldkamp 8297 (BO, L). <bold>East Kalimantan</bold>: West Kutai, Besilau Tuwa, 20 m, 22 Jun 1925, F.H. Endert 1593 (BO, L); Sangkulirang, Sampayau, 25 m, 9 Jun 1937, Aet 669 (BO, K, L); East Kutai, Sungai Menubar Region, 5 m, 5 Jun 1951, A.J.G.H. Kostermans 4960 (BO, K, L); Wanariset Research Area, Semoi Road, 20 m, 10 Mar 1992, Ambriansyah &amp; Z. Arifin AA 468 (K, L); Between Papadi &amp; Pamilau, 700–800 m, 9 Aug 1981, R. Geesink 9295 (L, P); Long Iram, Maruwai, Lampunut, 310 m, 19 Mar 1999, P.J.A. Kessler et al. 2657 (L); Wain River, 24 Jun 1910, L.M.R. Rutten 170 (U). <bold>North Kalimantan</bold>: Tarakan, 25 Oct 1953, W. Meijer 1866 (BO, K, L). <bold>South Kalimantan</bold>: Hayup, 28 Jun 1908, HJ.P. Winkler 2627 (BM, BO, K, L, P). <bold>West Kalimantan</bold>: Sungai Blu’u, 1896, Jaheri 704 (BO); Ketapang, Gunung Palung National Park, Cabang Panti, 20 m, 24 Oct 1996, T.G. Laman et al. 110 (BO, K, L). <bold>PHILIPPINES. Palawan</bold>: Taytay, Ibangley, Pagdanan Range, 50–70 m, 31 Jan 1991, D.D. Soejarto &amp; E. Fernando, 7458 (L); <italic>Ibid.</italic>, B.C. Stone et al. PPI 368 (L).</p></tp:treatment-sec></tp:taxon-treatment>
