# Supplementary material for: A revision of Dissochaeta (Melastomataceae, Dissochaeteae)
Source: PhytoKeys. 2018 Aug 9;(107):1–178. doi: 10.3897/phytokeys.107.26548 (PMC6160804; doi:10.3897/phytokeys.107.26548)
Supplement: XML Treatment for Dissochaeta bracteata [file phytokeys.107.26548-treatment12.xml]

<!DOCTYPE tp:taxon-treatment
  PUBLIC "-//TaxonX//DTD Taxonomic Treatment Publishing DTD v0 20100105//EN" "tax-treatment-NSO.dtd">
<tp:taxon-treatment xmlns:tp="http://www.plazi.org/taxpub"><tp:treatment-meta><kwd-group><label>Taxon classification</label><kwd><named-content xmlns:xlink="http://www.w3.org/1999/xlink" content-type="kingdom">Plantae</named-content></kwd><kwd><named-content xmlns:xlink="http://www.w3.org/1999/xlink" content-type="order">Myrtales</named-content></kwd><kwd><named-content xmlns:xlink="http://www.w3.org/1999/xlink" content-type="family">Melastomataceae</named-content></kwd></kwd-group><mixed-citation publication-type="journal"><person-group><name><surname>Kartonegoro</surname><given-names>Abdulrokhman</given-names></name><name><surname>Veldkamp</surname><given-names>Jan Frits</given-names></name><name><surname>Hovenkamp</surname><given-names>Peter</given-names></name><name><surname>van Welzen</surname><given-names>Peter</given-names></name></person-group><article-title>A revision of <italic><tp:taxon-name><tp:taxon-name-part taxon-name-part-type="genus" reg="Dissochaeta">Dissochaeta</tp:taxon-name-part></tp:taxon-name></italic> (<tp:taxon-name><tp:taxon-name-part taxon-name-part-type="family" reg="Melastomataceae">Melastomataceae</tp:taxon-name-part></tp:taxon-name>, <tp:taxon-name><tp:taxon-name-part taxon-name-part-type="tribe" reg="Dissochaeteae">Dissochaeteae</tp:taxon-name-part></tp:taxon-name>)</article-title><source>PhytoKeys</source><day>9</day><month>8</month><year>2018</year><volume>2018</volume><issue>107</issue><fpage>1</fpage><lpage>178</lpage><pub-id pub-id-type="doi">10.3897/phytokeys.107.26548</pub-id></mixed-citation></tp:treatment-meta><tp:nomenclature><label>11.</label><tp:taxon-name>
              <tp:taxon-name-part taxon-name-part-type="genus" reg="Dissochaeta">Dissochaeta</tp:taxon-name-part>
              <tp:taxon-name-part taxon-name-part-type="species" reg="bracteata">bracteata</tp:taxon-name-part>
            </tp:taxon-name><tp:taxon-authority>(Jack) Blume, Flora 14: 495. 1831.</tp:taxon-authority><xref ref-type="fig" rid="F14">Figure 8</xref><xref ref-type="fig" rid="F15">, Map 7</xref><tp:nomenclature-citation-list><tp:nomenclature-citation><tp:taxon-name>
                  <tp:taxon-name-part taxon-name-part-type="genus" reg="Melastoma">Melastoma</tp:taxon-name-part>
                  <tp:taxon-name-part taxon-name-part-type="species" reg="bracteatum">bracteatum</tp:taxon-name-part>
                </tp:taxon-name><comment>Jack, Trans. Linn. Soc. London 14: 9. 1823 (“<tp:taxon-name><tp:taxon-name-part taxon-name-part-type="genus" reg="Dissochaeta"/><tp:taxon-name-part taxon-name-part-type="species" reg="bracteata">bracteata</tp:taxon-name-part></tp:taxon-name>”).</comment></tp:nomenclature-citation><tp:nomenclature-citation><tp:taxon-name>
                  <tp:taxon-name-part taxon-name-part-type="genus" reg="Dissochaeta">Dissochaeta</tp:taxon-name-part>
                  <tp:taxon-name-part taxon-name-part-type="species" reg="bracteata">bracteata</tp:taxon-name-part>
                </tp:taxon-name><comment>Korth. in Temminck, Verh. Nat. Gesch. Ned. Bezitt., Bot.: 237, tab. 55. 1844, <italic>nom. illeg.</italic>, non Blume (1831). Type: Indonesia. West Sumatra: Doekoe, P.W. Korthals s.n. (lectotype, designated here: L [L0822680]!; isolectotype: L [L0822679]!). </comment></tp:nomenclature-citation><tp:nomenclature-citation><tp:taxon-name>
                  <tp:taxon-name-part taxon-name-part-type="genus" reg="Dissochaeta">Dissochaeta</tp:taxon-name-part>
                  <tp:taxon-name-part taxon-name-part-type="species" reg="bracteosa">bracteosa</tp:taxon-name-part>
                </tp:taxon-name><comment>Naudin, Ann. Sci. Nat., Bot. sér. 3, 15: 76. 1851. Type: Malaysia. Pulo Pinang, Mar 1837, C. Gaudichaud-Beaupré 97 (lectotype, designated here: P [P02274815, image seen]!; isolectotype P [P02274816, image seen]!). </comment></tp:nomenclature-citation><tp:nomenclature-citation><tp:taxon-name>
                  <tp:taxon-name-part taxon-name-part-type="genus" reg="Dissochaeta">Dissochaeta</tp:taxon-name-part>
                  <tp:taxon-name-part taxon-name-part-type="species" reg="korthalsii">korthalsii</tp:taxon-name-part>
                </tp:taxon-name><comment>Miq., Fl. Ned. Ind. 1(1): 528. 1855, <italic>nom. superfl</italic>. Type: Based on <tp:taxon-name><tp:taxon-name-part taxon-name-part-type="genus" reg="Dissochaeta">Dissochaeta</tp:taxon-name-part><tp:taxon-name-part taxon-name-part-type="species" reg="bracteata">bracteata</tp:taxon-name-part></tp:taxon-name> Korth. </comment></tp:nomenclature-citation></tp:nomenclature-citation-list></tp:nomenclature><tp:treatment-sec sec-type="material" id="SECID0EY4AK"><title>Type.</title><p>Malaysia. Penang, Jack s.n. (lost); Malaysia. Penang, N. Wallich 4044 (neotype, designated by <xref ref-type="bibr" rid="B34">Kartonegoro and Veldkamp 2010</xref>, pg. 129): K [K000859538]!; isoneotypes: BM!, K [K000859537]!).</p><fig id="F14" position="float" orientation="portrait"><label>Figure 8.</label><caption><p><italic><tp:taxon-name><tp:taxon-name-part taxon-name-part-type="genus" reg="Dissochaeta">Dissochaeta</tp:taxon-name-part><tp:taxon-name-part taxon-name-part-type="species" reg="bracteata">bracteata</tp:taxon-name-part></tp:taxon-name></italic><bold>a</bold> habit <bold>b</bold> branchlet <bold>c</bold> hypanthium <bold>d</bold> flower <bold>e</bold> fruits. Photographs by A. Kartonegoro; vouchers Kartonegoro 1074 (BO, L).</p></caption><graphic xmlns:xlink="http://www.w3.org/1999/xlink" xlink:href="phytokeys-107-001-g014.jpg" position="float" orientation="portrait" xlink:type="simple" id="oo_222108.jpg"/></fig><fig id="F15" position="float" orientation="portrait"><label>Map 7.</label><caption><p>Distribution of <italic><tp:taxon-name><tp:taxon-name-part taxon-name-part-type="genus" reg="Dissochaeta">D.</tp:taxon-name-part><tp:taxon-name-part taxon-name-part-type="species" reg="bracteata">bracteata</tp:taxon-name-part></tp:taxon-name></italic> (●).</p></caption><graphic xmlns:xlink="http://www.w3.org/1999/xlink" xlink:href="phytokeys-107-001-g015.jpg" position="float" orientation="portrait" xlink:type="simple" id="oo_222109.jpg"/></fig></tp:treatment-sec><tp:treatment-sec sec-type="description" id="SECID0E36AK"><title>Description.</title><p>Climbing up to 15 m in height. Branchlets terete, 3–5 mm in diameter, stellate-puberulous; nodes swollen, interpetiolar ridge undulate, densely brown pubescent; internodes 8–11 cm long. Leaves: petioles terete, 5–10 mm long, densely brown stellate-furfuraceous; blades ovate, 6–13 × 3–7 cm, chartaceous, base cordate to subcordate, margin entire, apex acuminate, tip 0.3–0.5 cm long; nervation with 1 or 2 pairs of lateral nerves and 1 pair of intramarginal nerves; adaxially glabrous, glossy, with prominent nervation, abaxially glabrous to sparsely stellate-punctate, young leaves densely stellate-furfuraceous. Inflorescences terminal, up to 20 cm long, many-flowered; main axis stellate-puberulous; primary axes up to 15 cm long with 5 or 6 nodes, secondary axes 2.5–3.5 cm long with 1 or 2 nodes, teriary axes 0.8–1 cm long with 1 node; bracts ovate, 10–12 × 5–6 mm, densely brown stellate-furfuraceous; bracteoles ovate or ovate-oblong, 5–9 × 2–4 mm, reflexed inside, enclosing the flower bud, densely stellate-furfuraceous; pedicels brown stellate-furfuraceous, 4–5 mm long in central flowers, 1–2 mm long in lateral flowers. Hypanthium tubular, 3–8 × 2–4 mm, densely brown stellate-furfuraceous, ridge conspicuous; calyx lobes truncate with rounded or triangular tip, 1–2 mm long, stellate-furfuraceous; petal bud conical, 1–4 mm long; mature petals ovate, ca. 10 × 5–7 mm, reflexed, base clawed, apex rounded, glabrous or with appressed hairs at base inside, bright purple with white lines. Stamens 8, unequal, filaments curved sideways, whitish; alternipetalous stamens with 6–8 mm long filaments, anthers linear or lanceolate, curved, sickle-shaped, thecae 13–15 mm long, pink, pedoconnective 3–4 mm, basal crests erose or triangular, irregular, ca. 1 mm long, yellow, lateral appendages paired, filiform, 3–5 mm long, sometimes divided at the apex; oppositipetalous stamens with 5–6 mm long filaments, slightly bent at apex, stipopodium ca. 1 mm long, anthers lanceolate, S-shaped, locule 8–10 mm long, thick, bright white or yellow with pink apex, basal crest hastate, 1–2 mm long, yellow, lateral appendages paired, filiform, 4–5 mm long. Ovary half as long as the hypanthium, apex pubescent; style glabrous or subglabrescent, 6–10 mm long, curved at top; stigma minute; extra-ovarial chambers 8, extending to the middle and the base of the ovary. Fruits urceolate, elongate, 6–10 × 3–5 mm, stellate-puberulous to nearly glabrous, yellowish-green when unripe; calyx lobes caducous. Seeds ca. 0.5 mm long.</p></tp:treatment-sec><tp:treatment-sec sec-type="distribution" id="SECID0EBABK"><title>Distribution.</title><p>Thailand (Chanthaburi), Peninsular Malaysia (Kedah, Malacca and Penang), Sumatra (North, West and Belitung), Java (West), Borneo (Sabah and Sarawak), Philippines (Panay) and Moluccas (Ceram).</p></tp:treatment-sec><tp:treatment-sec sec-type="ecology" id="SECID0EHABK"><title>Ecology and habitat.</title><p>Secondary montane forest or on the edge of the forest and open area at 600–900 m elevation.</p></tp:treatment-sec><tp:treatment-sec sec-type="Vernacular names" id="SECID0EMABK"><title>Vernacular names.</title><p>Peninsular Malaysia: <italic>oosa</italic> (Malay). Sumatra: <italic>andor si ramu dalik</italic> (Batak).</p></tp:treatment-sec><tp:treatment-sec sec-type="notes" id="SECID0EXABK"><title>Note.</title><p><italic><tp:taxon-name><tp:taxon-name-part taxon-name-part-type="genus" reg="Dissochaeta">Dissochaeta</tp:taxon-name-part><tp:taxon-name-part taxon-name-part-type="species" reg="bracteata">bracteata</tp:taxon-name-part></tp:taxon-name></italic> has distinct ovate bracteoles, which cover the hypanthium when in bud. It is sometimes confused with <italic><tp:taxon-name><tp:taxon-name-part taxon-name-part-type="genus" reg="Dissochaeta">D.</tp:taxon-name-part><tp:taxon-name-part taxon-name-part-type="species" reg="annulata">annulata</tp:taxon-name-part></tp:taxon-name></italic>, which has similar robust chartaceous leaves and inflorescences, but differs in having a much more glabrous or puberulous abaxially leaf surface. The hypanthium of <italic><tp:taxon-name><tp:taxon-name-part taxon-name-part-type="genus" reg="Dissochaeta">D.</tp:taxon-name-part><tp:taxon-name-part taxon-name-part-type="species" reg="bracteata">bracteata</tp:taxon-name-part></tp:taxon-name></italic> is urceolate, more campanulate in <italic><tp:taxon-name><tp:taxon-name-part taxon-name-part-type="genus" reg="Dissochaeta">D.</tp:taxon-name-part><tp:taxon-name-part taxon-name-part-type="species" reg="annulata">annulata</tp:taxon-name-part></tp:taxon-name></italic>. Even though the species has a wider distribution than any other species, its occurrence is rather scattered in each region with low numbers of samples.</p></tp:treatment-sec><tp:treatment-sec sec-type="material" id="SECID0EJCBK"><title>Specimens examined.</title><p><bold>THAILAND. Chanthaburi</bold>: Khao Soi Dao, 1800 m, 28 Apr 1930, A.F.G. Kerr 19192 (BM, K). <bold>MALAYSIA. Kedah</bold>: Gurun, Gunung Jerai, 16 Jul 1994, Zainudin et al. 5131 (K, L). <bold>Malacca</bold>: A.C. Maingay KD 791 (1217) (K). <bold>Penang</bold>: N. Wallich 4044 (BM, K); <italic>Ibid.</italic>, Mar 1837, C. Gaudichaud-Béaupre 97 (P); Government Hill, Apr 1890, C. Curtis 2298 (K); Penang Hill, 730 m, 14 Sep 1966, Ding Hou 839 (K, L); Batu Pulau, 1905, W. Fox s.n. (BM). <bold>Selangor</bold>: Genting Highlands, Gunong Ulu Kali, 1600 m, 3 Jun 1978, J.F. Maxwell 78-308 (L). <bold>Sabah</bold>: Beaufort, Quary, 12 Sep 1970, Aban Gibot SAN 66948 (K); Beluran, Ulu Tungud Forest Reserve, 600 m, 24 Jul 2005, Joanes et al. SAN 146905 (K); Papar, Keningau Road, 20 Feb 1975, Abdul Karim SAN 78421 (K, L); Penampang, Inobong, 22 Jul 2010, Aloysius et al. SAN 152101 (L); Ranau, Mount Kinabalu, Kota Belud to Kibayo, 28 Oct 1915, M.S. Clemens 9816 (BO, PNH); <italic>Ibid.</italic>, Dallas, 900 m, Sep 1931, J. Clemens &amp; M.S. Clemens 30339 (BO, K, L); <italic>Ibid.</italic>, Between Kota Belud and Kaliau, 450 m, 11 Mar 1954, S. Darnton 505 (BM); <italic>Ibid.</italic>, Nosurong, 19 May 1986, Amin &amp; Jarius SAN 114333 (L); Tawau, Silimpopon, St. Lucia, 22 m, 5 Jun 1940, P. Orolfo 22 (K, L). <bold>Sarawak</bold>: Kuching, 19 Apr 1893, G.D. Haviland 151 (BM, K, L); <italic>Ibid.</italic>, Mount Santubong, May 1961, Hj. Bujang S.13494 (K); <italic>Ibid.</italic>, Belvedere 15 m, 12 Sep 1955, J.W. Purseglove P.4353 (K, L); Lundu, Sematan, Gunung Pueh, 820 m, 23 Jun 1974, James et al. S.34495 (K, L); <italic>Ibid.</italic>, Pandan, 25 May 1986, Abang Mohtar et al. S.53018 (AAU, L). <bold>INDONESIA. Bangka-Belitung</bold>: Belitung Island, Manggar, J.E. Teijsmann s.n. (BO). <bold>North Sumatra</bold>: Deli Serdang, Bangun Purba, 175 m, 14 Mar 1925, J.A. Lörzing 11439 (BO); Asahan, Dolok Tomouan, 1000 m, 10–15 Jun 1936, Rahmat Si Boeea 9075 (L). <bold>West Sumatra</bold>: Padang, Limau Manis, 400 m, 5 Sep 2017, A. Kartonegoro 1056 (BO, L); Lima Puluh Kota, Pangkalan Koto Baharu, 100 m, Apr 1915, E. Jacobson 2412 (BO); <italic>Ibid.</italic>, Harau Valley, Sarasah Bonta, 500 m, 11 Sep 2017, Kartonegoro 1074 (BO, L); Padang Panjang, 550 m, 1 Aug 1957, W. Meijer 7180 (L); Pariaman, Duku, P.W. Korthals s.n. (L). <bold>West Java</bold>: Bogor, Bolang, Cirangsad, 600 m, 19 Jul 1912, C.A. Backer 4139 (BO). <bold>Moluccas</bold>: Ceram, Masohi, Wae Ruwata, 150-200 m, 2 Dec 1990, J.S. Burley &amp; Tukirin 4325 (BO, K, L). <bold>PHILIPPINES. Panay</bold>: Capiz, Oct-Nov 1925, G.E. Edano BS 46108 (BO, P).</p></tp:treatment-sec><ref-list><ref id="B34"><mixed-citation xmlns:xlink="http://www.w3.org/1999/xlink" xlink:type="simple"><person-group><name name-style="western"><surname>Kartonegoro</surname><given-names>A</given-names></name><name name-style="western"><surname>Veldkamp</surname><given-names>JF</given-names></name></person-group> (<year>2010</year>) <article-title>Revision of <tp:taxon-name><tp:taxon-name-part taxon-name-part-type="genus">Dissochaeta</tp:taxon-name-part> (<tp:taxon-name-part taxon-name-part-type="subgenus">Melastomataceae</tp:taxon-name-part>)</tp:taxon-name> in Java, Indonesia.</article-title><source>Reinwardtia</source><volume>13</volume>(<issue>2</issue>): <fpage>125</fpage>–<lpage>145</lpage>. <ext-link xlink:type="simple" ext-link-type="doi" xlink:href="10.14203/reinwardtia.v13i2.2133">https://doi.org/10.14203/reinwardtia.v13i2.2133</ext-link></mixed-citation></ref></ref-list></tp:taxon-treatment>
