# Supplementary material for: A revision of Dissochaeta (Melastomataceae, Dissochaeteae)
Source: PhytoKeys. 2018 Aug 9;(107):1–178. doi: 10.3897/phytokeys.107.26548 (PMC6160804; doi:10.3897/phytokeys.107.26548)
Supplement: XML Treatment for Dissochaeta brassii [file phytokeys.107.26548-treatment13.xml]

<!DOCTYPE tp:taxon-treatment
  PUBLIC "-//TaxonX//DTD Taxonomic Treatment Publishing DTD v0 20100105//EN" "tax-treatment-NSO.dtd">
<tp:taxon-treatment xmlns:tp="http://www.plazi.org/taxpub"><tp:treatment-meta><kwd-group><label>Taxon classification</label><kwd><named-content xmlns:xlink="http://www.w3.org/1999/xlink" content-type="kingdom">Plantae</named-content></kwd><kwd><named-content xmlns:xlink="http://www.w3.org/1999/xlink" content-type="order">Myrtales</named-content></kwd><kwd><named-content xmlns:xlink="http://www.w3.org/1999/xlink" content-type="family">Melastomataceae</named-content></kwd></kwd-group><mixed-citation publication-type="journal"><person-group><name><surname>Kartonegoro</surname><given-names>Abdulrokhman</given-names></name><name><surname>Veldkamp</surname><given-names>Jan Frits</given-names></name><name><surname>Hovenkamp</surname><given-names>Peter</given-names></name><name><surname>van Welzen</surname><given-names>Peter</given-names></name></person-group><article-title>A revision of <italic><tp:taxon-name><tp:taxon-name-part taxon-name-part-type="genus" reg="Dissochaeta">Dissochaeta</tp:taxon-name-part></tp:taxon-name></italic> (<tp:taxon-name><tp:taxon-name-part taxon-name-part-type="family" reg="Melastomataceae">Melastomataceae</tp:taxon-name-part></tp:taxon-name>, <tp:taxon-name><tp:taxon-name-part taxon-name-part-type="tribe" reg="Dissochaeteae">Dissochaeteae</tp:taxon-name-part></tp:taxon-name>)</article-title><source>PhytoKeys</source><day>9</day><month>8</month><year>2018</year><volume>2018</volume><issue>107</issue><fpage>1</fpage><lpage>178</lpage><pub-id pub-id-type="doi">10.3897/phytokeys.107.26548</pub-id></mixed-citation></tp:treatment-meta><tp:nomenclature><label>12.</label><tp:taxon-name>
              <tp:taxon-name-part taxon-name-part-type="genus" reg="Dissochaeta">Dissochaeta</tp:taxon-name-part>
              <tp:taxon-name-part taxon-name-part-type="species" reg="brassii">brassii</tp:taxon-name-part>
              <object-id xmlns:xlink="http://www.w3.org/1999/xlink" content-type="ipni" xlink:type="simple">urn:lsid:ipni.org:names:60476834-2</object-id>
            </tp:taxon-name><tp:taxon-authority>(M.P.Nayar) Karton.</tp:taxon-authority><tp:taxon-status xmlns:xlink="http://www.w3.org/1999/xlink" xlink:type="simple">comb. nov.</tp:taxon-status><xref ref-type="fig" rid="F16">Map 8</xref><tp:nomenclature-citation-list><tp:nomenclature-citation><tp:taxon-name>
                  <tp:taxon-name-part taxon-name-part-type="genus" reg="Dissochaeta">Dissochaeta</tp:taxon-name-part>
                  <tp:taxon-name-part taxon-name-part-type="species" reg="angiensis">angiensis</tp:taxon-name-part>
                </tp:taxon-name><comment> auct. non Ohwi: Veldkamp, Blumea 24: 441. 1979. <italic>p.p.</italic> excl. type. </comment></tp:nomenclature-citation></tp:nomenclature-citation-list></tp:nomenclature><tp:treatment-sec sec-type="Basionym" id="SECID0EZFBK"><title>Basionym.</title><p><italic><tp:taxon-name><tp:taxon-name-part taxon-name-part-type="genus" reg="Neodissochaeta">Neodissochaeta</tp:taxon-name-part><tp:taxon-name-part taxon-name-part-type="species" reg="brassii">brassii</tp:taxon-name-part></tp:taxon-name></italic> M.P.Nayar, Kew Bull. 20: 160. 1966.</p></tp:treatment-sec><tp:treatment-sec sec-type="material" id="SECID0EKGBK"><title>Type.</title><p>Papua New Guinea. Milne Bay: Woodlark Island, Kulumadau, 100 m elev., 14 Nov 1956, L.J. Brass 28743 (holotype: K [K000859607]!; isotype: L [L0537255]!).</p><fig id="F16" position="float" orientation="portrait"><label>Map 8.</label><caption><p>Distribution of <italic><tp:taxon-name><tp:taxon-name-part taxon-name-part-type="genus" reg="Dissochaeta">D.</tp:taxon-name-part><tp:taxon-name-part taxon-name-part-type="species" reg="beccariana">beccariana</tp:taxon-name-part></tp:taxon-name></italic> (●), <italic><tp:taxon-name><tp:taxon-name-part taxon-name-part-type="genus" reg="Dissochaeta">D.</tp:taxon-name-part><tp:taxon-name-part taxon-name-part-type="species" reg="brassii">brassii</tp:taxon-name-part></tp:taxon-name></italic> (■) and <tp:taxon-name><tp:taxon-name-part taxon-name-part-type="genus" reg="Dissochaeta">D.</tp:taxon-name-part><tp:taxon-name-part taxon-name-part-type="species" reg="celebica">celebica</tp:taxon-name-part><tp:taxon-name-part taxon-name-part-type="infraspecific-rank">var.</tp:taxon-name-part><tp:taxon-name-part taxon-name-part-type="variety" reg="celebica">celebica</tp:taxon-name-part></tp:taxon-name> (▲).</p></caption><graphic xmlns:xlink="http://www.w3.org/1999/xlink" xlink:href="phytokeys-107-001-g016.jpg" position="float" orientation="portrait" xlink:type="simple" id="oo_222110.jpg"/></fig></tp:treatment-sec><tp:treatment-sec sec-type="description" id="SECID0EDIBK"><title>Description.</title><p>Climbing up to 10 m in height. Branchlets terete, 3–4 mm in diameter, glabrescent to densely covered with brown stellate-furfuraceous hairs; nodes swollen, with interpetiolar line; internodes 4–6.5 cm long. Leaves: petioles flattened, 1.2–1.6 cm long, densely stellate-furfuraceous; blades elliptic, 9–13.4 × 3.4–6.4 cm, membranous, base rounded or emarginate, margin entire, apex acuminate, tip 1.5–1.8 cm long; nervation with 1 or 2 pairs of lateral nerves and 1 pair of intramarginal nerves; adaxially glabrous, dark glossy green, abaxially densely brown stellate-furfuraceous, rarely rugose. Inflorescences terminal, 15–22 cm long, many-flowered; main axis densely brown stellate-furfuraceous; primary axes up to 15.5 cm long with 3 or 4 nodes, secondary axes 3–6 cm long with 2 or 3 nodes, tertiary axes 0.6–1.8 cm long with 1 node; bracts linear, 1.5–2 cm long, densely tomentose; bracteoles minute, 1–2 mm long, caducous, densely brown stellate-furfuraceous; pedicels stellate-furfuraceous, 2–3 mm long in central flowers, 1–2 mm in lateral flowers. Hypanthium tubular or funnelform, 4–6 × 2–3 mm, densely brown stellate-tomentose; calyx lobes slightly triangular, 2–2.5 mm long; petal bud conical, 5–7 × 2–3 mm, glabrous; mature petals obovate, 7–8 × ca. 4 mm, base clawed, apex rounded, glabrous, white or pale pink. Stamens 4, equal, alternipetalous, filaments straight, 5–6 mm long; anthers oblong-lanceolate, thecae 5–6 mm long, straight, yellow, pedoconnective bent, ca. 1 mm long, basal crest ligular, up to 2 mm long, lateral appendages erose or paired, filiform with irregular margin, 1.5–2.5 mm long. Ovary ⅔ of hypanthium in length, apex pubescent; style 8–9 mm long, glabrous; stigma minute; extra-ovarial chambers 4, extending to the middle of the ovary. Fruits urceolate, obpyriform, 6–8 × 5–6 mm, glabrescent; calyx remnants caducous. Seeds ca. 0.5 mm long.</p></tp:treatment-sec><tp:treatment-sec sec-type="distribution" id="SECID0EIIBK"><title>Distribution.</title><p>New Guinea (Papua New Guinea).</p></tp:treatment-sec><tp:treatment-sec sec-type="ecology" id="SECID0ENIBK"><title>Ecology and habitat.</title><p>On the edge of forests, secondary forest or road banks at 100–700 m elevation.</p></tp:treatment-sec><tp:treatment-sec sec-type="notes" id="SECID0ESIBK"><title>Note.</title><p><xref ref-type="bibr" rid="B77">Veldkamp (1979)</xref> regards this species as a synonym of <italic><tp:taxon-name><tp:taxon-name-part taxon-name-part-type="genus" reg="Dissochaeta">D.</tp:taxon-name-part><tp:taxon-name-part taxon-name-part-type="species" reg="angiensis">angiensis</tp:taxon-name-part></tp:taxon-name></italic>, which is also distributed in New Guinea and also has only 4 stamens. <italic><tp:taxon-name><tp:taxon-name-part taxon-name-part-type="genus" reg="Dissochaeta">Dissochaeta</tp:taxon-name-part><tp:taxon-name-part taxon-name-part-type="species" reg="brassii">brassii</tp:taxon-name-part></tp:taxon-name></italic> differs in having slightly triangular, 2–2.5 mm long calyx lobes, while <italic><tp:taxon-name><tp:taxon-name-part taxon-name-part-type="genus" reg="Dissochaeta">D.</tp:taxon-name-part><tp:taxon-name-part taxon-name-part-type="species" reg="angiensis">angiensis</tp:taxon-name-part></tp:taxon-name></italic> has truncate, ca. 1 mm long calyx lobes. The lobes of this species will fall off when fruiting and the shape of the fruits is then sometimes similar to resembling species.</p></tp:treatment-sec><tp:treatment-sec sec-type="material" id="SECID0E4JBK"><title>Specimens examined.</title><p><bold>PAPUA NEW GUINEA. East Sepik</bold>: Ambunti, Waskuk Hills, 100 m, 28 Jun 1995, J.C. Regalado &amp; W. Takeuchi 1426 (K, L). <bold>Gulf</bold>: Lakekamu, Avi Avi River, 105 m, 25 Oct 1996, W. Takeuchi &amp; J. Kulang 11438 (K, L, P). <bold>Milne Bay</bold>: Maneau Range, Mt. Dayman, 700 m, 17 Jul 1953, L.J. Brass 23485 (L); Woodlark Island, Kulumadau, 100 m, 14 Nov 1956, L.J. Brass 28743 (K, L); Misima Island, Mt. Sisa, 21 Jul 1956, L.J. Brass 27443 (L). <bold>Morobe</bold>: Herzog Mts., above Gabensis, 680 m, 12 Jun 1991, W. Takeuchi 7040 (L); <italic>Ibid.</italic>, W. Takeuchi 7040A (L); Lae, Markham Point, 240 m, 9 Jan 1963, E.E. Henty NGF 14886 (BO, K, L); Along Tymne-Wago track, 600 m, 14 Mar 1963, T.G. Hartley 11395 (K); Labu Swamp, 7 May 1990, W. Takeuchi 5668 (BO, K, L). <bold>New Britain</bold>: Kandrian, Piri Longi, 400 m, 13 Mar 1965, C.D. Sayers NGF 21952 (BO, K, L). <bold>Sepik</bold>: Lumi, Mt. Torricelli, 884 m, 22 Aug 1961, P.J. Darbyshire 247 (K, L). <bold>Southern Highlands</bold>: Lake Kutubu, near Tage, 823 m, 21 Sep 1961, R. Schodde 2189 (K, L).</p></tp:treatment-sec><ref-list><ref id="B77"><mixed-citation xmlns:xlink="http://www.w3.org/1999/xlink" xlink:type="simple"><person-group><name name-style="western"><surname>Veldkamp</surname><given-names>JF</given-names></name></person-group> (<year>1979</year>) <article-title>Notes on <italic><tp:taxon-name><tp:taxon-name-part taxon-name-part-type="genus">Creochiton</tp:taxon-name-part></tp:taxon-name>, <tp:taxon-name><tp:taxon-name-part taxon-name-part-type="genus">Dissochaeta</tp:taxon-name-part></tp:taxon-name></italic>, and <italic><tp:taxon-name><tp:taxon-name-part taxon-name-part-type="genus">Macrolenes</tp:taxon-name-part></tp:taxon-name></italic> (<tp:taxon-name><tp:taxon-name-part taxon-name-part-type="family">Melastomataceae</tp:taxon-name-part></tp:taxon-name>).</article-title><source>Blumea</source><volume>24</volume>: <fpage>437</fpage>–<lpage>446</lpage>.</mixed-citation></ref></ref-list></tp:taxon-treatment>
