# Supplementary material for: A revision of Dissochaeta (Melastomataceae, Dissochaeteae)
Source: PhytoKeys. 2018 Aug 9;(107):1–178. doi: 10.3897/phytokeys.107.26548 (PMC6160804; doi:10.3897/phytokeys.107.26548)
Supplement: XML Treatment for Dissochaeta celebica [file phytokeys.107.26548-treatment14.xml]

<!DOCTYPE tp:taxon-treatment
  PUBLIC "-//TaxonX//DTD Taxonomic Treatment Publishing DTD v0 20100105//EN" "tax-treatment-NSO.dtd">
<tp:taxon-treatment xmlns:tp="http://www.plazi.org/taxpub"><tp:treatment-meta><kwd-group><label>Taxon classification</label><kwd><named-content xmlns:xlink="http://www.w3.org/1999/xlink" content-type="kingdom">Plantae</named-content></kwd><kwd><named-content xmlns:xlink="http://www.w3.org/1999/xlink" content-type="order">Myrtales</named-content></kwd><kwd><named-content xmlns:xlink="http://www.w3.org/1999/xlink" content-type="family">Melastomataceae</named-content></kwd></kwd-group><mixed-citation publication-type="journal"><person-group><name><surname>Kartonegoro</surname><given-names>Abdulrokhman</given-names></name><name><surname>Veldkamp</surname><given-names>Jan Frits</given-names></name><name><surname>Hovenkamp</surname><given-names>Peter</given-names></name><name><surname>van Welzen</surname><given-names>Peter</given-names></name></person-group><article-title>A revision of <italic><tp:taxon-name><tp:taxon-name-part taxon-name-part-type="genus" reg="Dissochaeta">Dissochaeta</tp:taxon-name-part></tp:taxon-name></italic> (<tp:taxon-name><tp:taxon-name-part taxon-name-part-type="family" reg="Melastomataceae">Melastomataceae</tp:taxon-name-part></tp:taxon-name>, <tp:taxon-name><tp:taxon-name-part taxon-name-part-type="tribe" reg="Dissochaeteae">Dissochaeteae</tp:taxon-name-part></tp:taxon-name>)</article-title><source>PhytoKeys</source><day>9</day><month>8</month><year>2018</year><volume>2018</volume><issue>107</issue><fpage>1</fpage><lpage>178</lpage><pub-id pub-id-type="doi">10.3897/phytokeys.107.26548</pub-id></mixed-citation></tp:treatment-meta><tp:nomenclature><label>13.</label><tp:taxon-name>
              <tp:taxon-name-part taxon-name-part-type="genus" reg="Dissochaeta">Dissochaeta</tp:taxon-name-part>
              <tp:taxon-name-part taxon-name-part-type="species" reg="celebica">celebica</tp:taxon-name-part>
            </tp:taxon-name><tp:taxon-authority>Blume, Mus. Bot. 1(3): 36. 1849.</tp:taxon-authority><tp:nomenclature-citation-list><tp:nomenclature-citation><tp:taxon-name>
                  <tp:taxon-name-part taxon-name-part-type="genus" reg="Dissochaeta">Dissochaeta</tp:taxon-name-part>
                  <tp:taxon-name-part taxon-name-part-type="species" reg="subviridis">subviridis</tp:taxon-name-part>
                </tp:taxon-name><comment>Elmer, Leafl. Philipp. Bot. 4: 1193. 1911. Type: Philippines. Mindanao: Davao Del Sur, District of Davao, Todaya (Mt. Apo), 3500 ft., May 1909, A.D.E. Elmer 10577 (lectotype, designated here: GH [GH00072246, image seen]!; isolectotypes: BISH [BISH1003278, image seen]!, BM [BM000944483]!, BO [BO1751865]!, CAS [CAS0033376, image seen]!, E [E00680851]!, HBG [HBG514874, image seen]!, K [K000859610]!, L [L0537286]!, MO [MO-313697, image seen]!, NY [NY00228566, image seen]!, P [P02274813, image seen]!, U [U0004006]!, US [US00120533, image seen]!). </comment></tp:nomenclature-citation><tp:nomenclature-citation><tp:taxon-name>
                  <tp:taxon-name-part taxon-name-part-type="genus" reg="Neodissochaeta">Neodissochaeta</tp:taxon-name-part>
                  <tp:taxon-name-part taxon-name-part-type="species" reg="celebica">celebica</tp:taxon-name-part>
                </tp:taxon-name><comment>(Blume) Bakh.<italic>f.</italic>, Contr. Melastom.: 141. 1943.</comment></tp:nomenclature-citation></tp:nomenclature-citation-list></tp:nomenclature><tp:treatment-sec sec-type="material" id="SECID0EWMBK"><title>Type.</title><p>Indonesia. North Sulawesi: Res. Menado, Tomohon, G. Mahawoe, Feb 1841, E.A. Forsten 305 (lectotype, designated here: L [L0537287]!; isolectotype: L [L0625953]!).</p></tp:treatment-sec><tp:treatment-sec sec-type="description" id="SECID0E2MBK"><title>Description.</title><p>Climbing up to 8 m in height. Branchlets terete, ca. 3 mm in diameter, glabrescent to sparsely covered with brown stellate hairs, more densely so in young parts; nodes swollen, with an interpetiolar line; internodes 5.7–6 cm long. Leaves: petioles terete, 1–1.2 cm long, densely stellate-furfuraceous; blades ovate-elliptic, 8.4–10 × 3.3–4.5 cm, membranous, base rounded to nearly emarginate, margin entire, apex acuminate, tip ca. 0.5 cm long; nervation with 1 pair of lateral nerves and 1 pair of intramarginal nerves; adaxially glabrous, abaxially densely covered with brown stellate-furfuraceous hairs. Inflorescences terminal or in the upper leaf axils, up to 30 cm long, many-flowered; main axis densely covered with brown stellate-furfuraceous hairs; primary axes up to 28 cm long with 5 or 6 nodes, secondary axes up to 6 cm long with 2 or 3 nodes, tertiary axes 1.2–2 cm long with 1 or 2 nodes; bracts lanceolate, 8–11 mm long, densely stellate-furfuraceous, caducous; bracteoles linear, 3–5 mm long, densely stellate-furfuraceous, caducous; pedicels covered with brown stellate hairs, 1–2 mm long in central flowers, ca. 0.5 mm long in lateral flowers or latter subsessile. Hypanthium campanulate funneliform, 3–4 × 1–1.5 mm, densely covered with brown stellate-furfuraceous hairs; calyx lobes truncate with small triangular tips, 1–3 mm long, glabrous, purple inside; petal bud conical, 2–3.5 mm long; mature petals obovate, 3–4 × ca. 2 mm long, reflexed, base clawed, apex rounded, dark purple, glabrous. Stamens 4, equal, alternipetalous; filaments glabrous, curved sideways, 4–5 mm long, bent at the end, white pinkish; anthers oblong, curved, thecae 3–4 mm long, yellowish-white, pedoconnective ca. 1 mm long, basal crest triangular or rounded, ca. 0.5 mm long, lateral appendages filiform, 2–3 mm long, paired, with irregular margin, brownish. Ovary ¾ of hypanthium in length, apex pubescent; style glabrous, 5–6 mm long, curved at the end, purple; stigma minute; extra-ovarial chambers 4, shallow. Fruits subglobose or ovoid, 5–8 × 3–5 mm long, densely covered with stellate hairs and becoming glabrous when mature, calyx lobes persistent, 1–3 mm long. Seeds numerous, ca. 0.5 mm long.</p></tp:treatment-sec><tp:treatment-sec sec-type="distribution" id="SECID0EANBK"><title>Distribution.</title><p>Sulawesi and Philippines (Mindanao).</p></tp:treatment-sec><tp:treatment-sec sec-type="notes" id="SECID0EFNBK"><title>Note.</title><p>See under <italic><tp:taxon-name><tp:taxon-name-part taxon-name-part-type="genus" reg="Dissochaeta">D.</tp:taxon-name-part><tp:taxon-name-part taxon-name-part-type="species" reg="biligulata">biligulata</tp:taxon-name-part></tp:taxon-name></italic>.</p></tp:treatment-sec></tp:taxon-treatment>
