# Supplementary material for: A revision of Dissochaeta (Melastomataceae, Dissochaeteae)
Source: PhytoKeys. 2018 Aug 9;(107):1–178. doi: 10.3897/phytokeys.107.26548 (PMC6160804; doi:10.3897/phytokeys.107.26548)
Supplement: XML Treatment for Dissochaeta celebica Blume var. celebica [file phytokeys.107.26548-treatment15.xml]

<!DOCTYPE tp:taxon-treatment
  PUBLIC "-//TaxonX//DTD Taxonomic Treatment Publishing DTD v0 20100105//EN" "tax-treatment-NSO.dtd">
<tp:taxon-treatment xmlns:tp="http://www.plazi.org/taxpub"><tp:treatment-meta><kwd-group><label>Taxon classification</label><kwd><named-content xmlns:xlink="http://www.w3.org/1999/xlink" content-type="kingdom">Plantae</named-content></kwd><kwd><named-content xmlns:xlink="http://www.w3.org/1999/xlink" content-type="order">Myrtales</named-content></kwd><kwd><named-content xmlns:xlink="http://www.w3.org/1999/xlink" content-type="family">Melastomataceae</named-content></kwd></kwd-group><mixed-citation publication-type="journal"><person-group><name><surname>Kartonegoro</surname><given-names>Abdulrokhman</given-names></name><name><surname>Veldkamp</surname><given-names>Jan Frits</given-names></name><name><surname>Hovenkamp</surname><given-names>Peter</given-names></name><name><surname>van Welzen</surname><given-names>Peter</given-names></name></person-group><article-title>A revision of <italic><tp:taxon-name><tp:taxon-name-part taxon-name-part-type="genus" reg="Dissochaeta">Dissochaeta</tp:taxon-name-part></tp:taxon-name></italic> (<tp:taxon-name><tp:taxon-name-part taxon-name-part-type="family" reg="Melastomataceae">Melastomataceae</tp:taxon-name-part></tp:taxon-name>, <tp:taxon-name><tp:taxon-name-part taxon-name-part-type="tribe" reg="Dissochaeteae">Dissochaeteae</tp:taxon-name-part></tp:taxon-name>)</article-title><source>PhytoKeys</source><day>9</day><month>8</month><year>2018</year><volume>2018</volume><issue>107</issue><fpage>1</fpage><lpage>178</lpage><pub-id pub-id-type="doi">10.3897/phytokeys.107.26548</pub-id></mixed-citation></tp:treatment-meta><tp:nomenclature><label>13.1.</label><tp:taxon-name>
              <tp:taxon-name-part taxon-name-part-type="genus" reg="Dissochaeta">Dissochaeta</tp:taxon-name-part>
              <tp:taxon-name-part taxon-name-part-type="species" reg="celebica">celebica</tp:taxon-name-part>
              <tp:taxon-name-part taxon-name-part-type="authority">Blume</tp:taxon-name-part>
              <tp:taxon-name-part taxon-name-part-type="infraspecific-rank">var.</tp:taxon-name-part>
              <tp:taxon-name-part taxon-name-part-type="variety" reg="celebica">celebica</tp:taxon-name-part>
            </tp:taxon-name><xref ref-type="fig" rid="F17">Fig. 9</xref><xref ref-type="fig" rid="F16">, Map 8</xref></tp:nomenclature><tp:treatment-sec sec-type="description" id="SECID0EWRBK"><title>Description.</title><p>Hypanthium campanulate-funneliform, 3–4 × ca. 1 mm long, densely covered with brown stellate-furfuraceous hairs; calyx lobes truncate with small triangular tips, ca. 1 mm long, glabrous, purple inside; petal bud conical, 2–2.5 mm long. Fruits ovoid, 5–8 × 3–5 mm long, densely covered with stellate hairs and becoming glabrous when mature, calyx lobes persistent, erect, ca. 1 mm long.</p></tp:treatment-sec><tp:treatment-sec sec-type="distribution" id="SECID0E2RBK"><title>Distribution.</title><p>Sulawesi and Philippines (Mindanao).</p></tp:treatment-sec><tp:treatment-sec sec-type="ecology" id="SECID0EASBK"><title>Ecology.</title><p>Open montane forest at 600–1900 m elevation.</p></tp:treatment-sec><tp:treatment-sec sec-type="Vernacular names" id="SECID0EFSBK"><title>Vernacular names.</title><p>Philippines: <italic>getungu ulangan</italic> (Zamboanga); <italic>lebong</italic> (Cebuano); <italic>tolasola</italic> (Bagobo).</p><fig id="F17" position="float" orientation="portrait"><label>Figure 9.</label><caption><p><tp:taxon-name><tp:taxon-name-part taxon-name-part-type="genus" reg="Dissochaeta">Dissochaeta</tp:taxon-name-part><tp:taxon-name-part taxon-name-part-type="species" reg="celebica">celebica</tp:taxon-name-part><tp:taxon-name-part taxon-name-part-type="infraspecific-rank">var.</tp:taxon-name-part><tp:taxon-name-part taxon-name-part-type="variety" reg="celebica">celebica</tp:taxon-name-part></tp:taxon-name><bold>a</bold> habit <bold>b</bold> branchlet <bold>c</bold> hypanthium <bold>d</bold> flowers <bold>e</bold> fruits. Photographs by Supriatna; voucher: Widjaja et al. 9846a (BO).</p></caption><graphic xmlns:xlink="http://www.w3.org/1999/xlink" xlink:href="phytokeys-107-001-g017.jpg" position="float" orientation="portrait" xlink:type="simple" id="oo_222111.jpg"/></fig></tp:treatment-sec><tp:treatment-sec sec-type="material" id="SECID0EZTBK"><title>Specimens examined.</title><p><bold>INDONESIA. Central Sulawesi</bold>: Poso, Between Boro and Sungai Malei, 1700 m, 11 Aug 1937, P.J. Eyma 1656 (BO); Lore Lindu Area, Sopu Valley, 1000 m, 22 May 1979, E.F. de Vogel 5517 (BO, K, L). <bold>North Sulawesi</bold>: Tomohon, Mt. Mahawu, Feb 1841, E.A. Forsten 305 (L); <italic>Ibid.</italic>, 800 m, 13 Feb 2009, D. Girmansyah 1187 (BO); Bolaang Mongondow, Mt. Ambang, Lake Moat Area, 1000 m, 14 Apr 1985, E.F. de Vogel &amp; J.J. Vermeulen 7177 (BO, L). <bold>South Sulawesi</bold>: Malili, between Takolekaju and Tawi Baru, 30 Oct 1938, P.J. Eyma 4168 (BO); Masamba, between Mabusa and Sae, 1700 m, 21 Jul 1937, P.J. Eyma 1167 (BO, L); Rantepao, on the way to Palopo, 14 Feb 1993, J.J. Afriastini 2125A (BO, K, L); Tojambu, 1000 m, 28 Jun 1929, G.K. Kjellberg 1820a (BO). <bold>South East Sulawesi</bold>: Mt. Mekongga, Tinukari Village, 1900 m, 11 Jul 2011, E.A. Widjaja et al. 9846a (BO); <italic>Ibid.</italic>, Hura-Hura, 1426 m, 28 Nov 2010, E.A. Widjaja &amp; A. Sujadi 9400 (BO); Rawa Aopa, 26 Dec 1978, S. Prawiroatmodjo &amp; Soewoko 1984 (L). <bold>West Sulawesi</bold>: Mt. Papandangan, 1913, Rachmat 397 (BO, L). <bold>PHILIPPINES. Mindanao</bold>: Bukidnon Subprovince, Mt. Candoon, Jun-Jul 1920, M. Ramos &amp; G.E. Edano BS 38870 (BO); Cotabato, Kidapawan, Mt. Apo, Mar-Apr 1991, Gaerlan, Alvarez &amp; Garcia PPI 2635 (L); <italic>Ibid.</italic>, Koronadakal, Mt. Magulo, 1455 m, 10 Apr 1992, Gaerlan, Fuentes &amp; Romero PPI 5245 (L); Davao del Sur, Todaya, Mt. Apo, May 1909, A.D.E. Elmer 10577 (BISH, BM, BO, CAS, E, GH, K, L, MO, NY, P, U, US); <italic>Ibid.</italic>, 914 m, 4 Apr 1905, R.S. Williams 2571 (K); <italic>Ibid.</italic>, Gumate District, 1000 m, Mar 1964, Anon. ANU 1541 (L); <italic>Ibid.</italic>, Mt. McKinley, 1066 m, 29 Aug 1946, G.E. Edano PNH 1042 (L, PNH); Davao Oriental, Mount Galintan, Jun 1927, M. Ramos &amp; G.E. Edano BS 48858 (P); Zamboanga del Norte, 600 m, 1 Feb 1958, C.O. Frake PNH 38277 (L).</p></tp:treatment-sec><tp:treatment-sec><!--Section generated to contain objects referenced in tp:taxon-treatment.--><fig id="F16" position="float" orientation="portrait"><label>Map 8.</label><caption><p>Distribution of <italic><tp:taxon-name><tp:taxon-name-part taxon-name-part-type="genus" reg="Dissochaeta">D.</tp:taxon-name-part><tp:taxon-name-part taxon-name-part-type="species" reg="beccariana">beccariana</tp:taxon-name-part></tp:taxon-name></italic> (●), <italic><tp:taxon-name><tp:taxon-name-part taxon-name-part-type="genus" reg="Dissochaeta">D.</tp:taxon-name-part><tp:taxon-name-part taxon-name-part-type="species" reg="brassii">brassii</tp:taxon-name-part></tp:taxon-name></italic> (■) and <tp:taxon-name><tp:taxon-name-part taxon-name-part-type="genus" reg="Dissochaeta">D.</tp:taxon-name-part><tp:taxon-name-part taxon-name-part-type="species" reg="celebica">celebica</tp:taxon-name-part><tp:taxon-name-part taxon-name-part-type="infraspecific-rank">var.</tp:taxon-name-part><tp:taxon-name-part taxon-name-part-type="variety" reg="celebica">celebica</tp:taxon-name-part></tp:taxon-name> (▲).</p></caption><graphic xmlns:xlink="http://www.w3.org/1999/xlink" xlink:href="phytokeys-107-001-g016.jpg" position="float" orientation="portrait" xlink:type="simple" id="oo_222110.jpg"/></fig></tp:treatment-sec></tp:taxon-treatment>
