# Supplementary material for: A revision of Dissochaeta (Melastomataceae, Dissochaeteae)
Source: PhytoKeys. 2018 Aug 9;(107):1–178. doi: 10.3897/phytokeys.107.26548 (PMC6160804; doi:10.3897/phytokeys.107.26548)
Supplement: XML Treatment for Dissochaeta celebica Blume var. longilobata [file phytokeys.107.26548-treatment16.xml]

<!DOCTYPE tp:taxon-treatment
  PUBLIC "-//TaxonX//DTD Taxonomic Treatment Publishing DTD v0 20100105//EN" "tax-treatment-NSO.dtd">
<tp:taxon-treatment xmlns:tp="http://www.plazi.org/taxpub"><tp:treatment-meta><kwd-group><label>Taxon classification</label><kwd><named-content xmlns:xlink="http://www.w3.org/1999/xlink" content-type="kingdom">Plantae</named-content></kwd><kwd><named-content xmlns:xlink="http://www.w3.org/1999/xlink" content-type="order">Myrtales</named-content></kwd><kwd><named-content xmlns:xlink="http://www.w3.org/1999/xlink" content-type="family">Melastomataceae</named-content></kwd></kwd-group><mixed-citation publication-type="journal"><person-group><name><surname>Kartonegoro</surname><given-names>Abdulrokhman</given-names></name><name><surname>Veldkamp</surname><given-names>Jan Frits</given-names></name><name><surname>Hovenkamp</surname><given-names>Peter</given-names></name><name><surname>van Welzen</surname><given-names>Peter</given-names></name></person-group><article-title>A revision of <italic><tp:taxon-name><tp:taxon-name-part taxon-name-part-type="genus" reg="Dissochaeta">Dissochaeta</tp:taxon-name-part></tp:taxon-name></italic> (<tp:taxon-name><tp:taxon-name-part taxon-name-part-type="family" reg="Melastomataceae">Melastomataceae</tp:taxon-name-part></tp:taxon-name>, <tp:taxon-name><tp:taxon-name-part taxon-name-part-type="tribe" reg="Dissochaeteae">Dissochaeteae</tp:taxon-name-part></tp:taxon-name>)</article-title><source>PhytoKeys</source><day>9</day><month>8</month><year>2018</year><volume>2018</volume><issue>107</issue><fpage>1</fpage><lpage>178</lpage><pub-id pub-id-type="doi">10.3897/phytokeys.107.26548</pub-id></mixed-citation></tp:treatment-meta><tp:nomenclature><label>13.2.</label><tp:taxon-name>
              <tp:taxon-name-part taxon-name-part-type="genus" reg="Dissochaeta">Dissochaeta</tp:taxon-name-part>
              <tp:taxon-name-part taxon-name-part-type="species" reg="celebica">celebica</tp:taxon-name-part>
              <tp:taxon-name-part taxon-name-part-type="authority">Blume</tp:taxon-name-part>
              <tp:taxon-name-part taxon-name-part-type="infraspecific-rank">var.</tp:taxon-name-part>
              <tp:taxon-name-part taxon-name-part-type="variety" reg="longilobata">longilobata</tp:taxon-name-part>
              <object-id xmlns:xlink="http://www.w3.org/1999/xlink" content-type="ipni" xlink:type="simple">urn:lsid:ipni.org:names:60476832-2</object-id>
            </tp:taxon-name><tp:taxon-authority>Karton.</tp:taxon-authority><tp:taxon-status xmlns:xlink="http://www.w3.org/1999/xlink" xlink:type="simple">var. nov.</tp:taxon-status><xref ref-type="fig" rid="F19">Fig. 10</xref><xref ref-type="fig" rid="F18">, Map 9</xref></tp:nomenclature><tp:treatment-sec sec-type="description" id="SECID0EYGLK"><title>Type.</title><p>Indonesia. Central Sulawesi: Mount Roreka Timbu, 2000 m elev., 8 May 1979, M.M.J. van Balgooy 3205 (holotype: BO!; isotypes: K!, L [L0652533]!).</p></tp:treatment-sec><tp:treatment-sec sec-type="description" id="SECID0EYWBK"><title>Description.</title><p>Hypanthium campanulate, 3–4 × 1–1.5 mm long, densely covered with brown stellate-furfuraceous hairs; calyx lobes slightly triangular, 2–3 mm long, densely brown stellate-furfuraceous; petal bud conical, 3–3.5 mm long. Fruits subglobose, 6–8 × 4–5 mm, densely covered with stellate hairs and becoming glabrous when mature, slightly 8-lined; calyx lobes persistent, 2–3 mm long.</p><fig id="F18" position="float" orientation="portrait"><label>Map 9.</label><caption><p>Distribution of <tp:taxon-name><tp:taxon-name-part taxon-name-part-type="genus" reg="Dissochaeta">D.</tp:taxon-name-part><tp:taxon-name-part taxon-name-part-type="species" reg="celebica">celebica</tp:taxon-name-part><tp:taxon-name-part taxon-name-part-type="infraspecific-rank">var.</tp:taxon-name-part><tp:taxon-name-part taxon-name-part-type="variety" reg="longilobata">longilobata</tp:taxon-name-part></tp:taxon-name> (●).</p></caption><graphic xmlns:xlink="http://www.w3.org/1999/xlink" xlink:href="phytokeys-107-001-g018.jpg" position="float" orientation="portrait" xlink:type="simple" id="oo_222112.jpg"/></fig></tp:treatment-sec><tp:treatment-sec sec-type="distribution" id="SECID0E2XBK"><title>Distribution.</title><p>Sulawesi (Central Sulawesi).</p></tp:treatment-sec><tp:treatment-sec sec-type="ecology" id="SECID0EAYBK"><title>Ecology and habitat.</title><p>Montane forest dominated by <italic><tp:taxon-name><tp:taxon-name-part taxon-name-part-type="genus" reg="Agathis">Agathis</tp:taxon-name-part></tp:taxon-name></italic> at ca. 2000 m elevation.</p></tp:treatment-sec><tp:treatment-sec sec-type="notes" id="SECID0ENYBK"><title>Note.</title><p>This variety is known only from the type and differs from the var. <tp:taxon-name><tp:taxon-name-part taxon-name-part-type="genus" reg="Dissochaeta"/><tp:taxon-name-part taxon-name-part-type="species" reg="celebicca"/><tp:taxon-name-part taxon-name-part-type="variety" reg="celebicca">celebicca</tp:taxon-name-part></tp:taxon-name> by its long triangular calyx lobes (2–3 mm long), persistent in fruit. The length of the calyx lobes is often similar to that of <italic><tp:taxon-name><tp:taxon-name-part taxon-name-part-type="genus" reg="Dissochaeta">D.</tp:taxon-name-part><tp:taxon-name-part taxon-name-part-type="species" reg="schumannii">schumannii</tp:taxon-name-part></tp:taxon-name></italic> from New Guinea, though they are usually caducous in that species.</p><fig id="F19" position="float" orientation="portrait"><label>Figure 10.</label><caption><p><tp:taxon-name><tp:taxon-name-part taxon-name-part-type="genus" reg="Dissochaeta">Dissochaeta</tp:taxon-name-part><tp:taxon-name-part taxon-name-part-type="species" reg="celebica">celebica</tp:taxon-name-part><tp:taxon-name-part taxon-name-part-type="infraspecific-rank">var.</tp:taxon-name-part><tp:taxon-name-part taxon-name-part-type="variety" reg="longilobata">longilobata</tp:taxon-name-part></tp:taxon-name><bold>a</bold> habit <bold>b</bold> hypanthium <bold>c</bold> open flower <bold>d</bold> stamens <bold>e</bold> fruit. [drawn from Van Balgooy 3205 (L).</p></caption><graphic xmlns:xlink="http://www.w3.org/1999/xlink" xlink:href="phytokeys-107-001-g019.jpg" position="float" orientation="portrait" xlink:type="simple" id="oo_222113.jpg"/></fig></tp:treatment-sec></tp:taxon-treatment>
