# Supplementary material for: A revision of Dissochaeta (Melastomataceae, Dissochaeteae)
Source: PhytoKeys. 2018 Aug 9;(107):1–178. doi: 10.3897/phytokeys.107.26548 (PMC6160804; doi:10.3897/phytokeys.107.26548)
Supplement: XML Treatment for Dissochaeta conica [file phytokeys.107.26548-treatment17.xml]

<!DOCTYPE tp:taxon-treatment
  PUBLIC "-//TaxonX//DTD Taxonomic Treatment Publishing DTD v0 20100105//EN" "tax-treatment-NSO.dtd">
<tp:taxon-treatment xmlns:tp="http://www.plazi.org/taxpub"><tp:treatment-meta><kwd-group><label>Taxon classification</label><kwd><named-content xmlns:xlink="http://www.w3.org/1999/xlink" content-type="kingdom">Plantae</named-content></kwd><kwd><named-content xmlns:xlink="http://www.w3.org/1999/xlink" content-type="order">Myrtales</named-content></kwd><kwd><named-content xmlns:xlink="http://www.w3.org/1999/xlink" content-type="family">Melastomataceae</named-content></kwd></kwd-group><mixed-citation publication-type="journal"><person-group><name><surname>Kartonegoro</surname><given-names>Abdulrokhman</given-names></name><name><surname>Veldkamp</surname><given-names>Jan Frits</given-names></name><name><surname>Hovenkamp</surname><given-names>Peter</given-names></name><name><surname>van Welzen</surname><given-names>Peter</given-names></name></person-group><article-title>A revision of <italic><tp:taxon-name><tp:taxon-name-part taxon-name-part-type="genus" reg="Dissochaeta">Dissochaeta</tp:taxon-name-part></tp:taxon-name></italic> (<tp:taxon-name><tp:taxon-name-part taxon-name-part-type="family" reg="Melastomataceae">Melastomataceae</tp:taxon-name-part></tp:taxon-name>, <tp:taxon-name><tp:taxon-name-part taxon-name-part-type="tribe" reg="Dissochaeteae">Dissochaeteae</tp:taxon-name-part></tp:taxon-name>)</article-title><source>PhytoKeys</source><day>9</day><month>8</month><year>2018</year><volume>2018</volume><issue>107</issue><fpage>1</fpage><lpage>178</lpage><pub-id pub-id-type="doi">10.3897/phytokeys.107.26548</pub-id></mixed-citation></tp:treatment-meta><tp:nomenclature><label>14.</label><tp:taxon-name>
              <tp:taxon-name-part taxon-name-part-type="genus" reg="Dissochaeta">Dissochaeta</tp:taxon-name-part>
              <tp:taxon-name-part taxon-name-part-type="species" reg="conica">conica</tp:taxon-name-part>
            </tp:taxon-name><tp:taxon-authority>(Bakh .f.) Clausing in S.S.Renner et al., Fl. Thailand 7(3): 423. 2001.</tp:taxon-authority><xref ref-type="fig" rid="F20">Fig. 11</xref><xref ref-type="fig" rid="F21">, Map 10</xref><tp:nomenclature-citation-list><tp:nomenclature-citation><tp:taxon-name>
                  <tp:taxon-name-part taxon-name-part-type="genus" reg="Diplectria">Diplectria</tp:taxon-name-part>
                  <tp:taxon-name-part taxon-name-part-type="species" reg="conica">conica</tp:taxon-name-part>
                </tp:taxon-name><comment>Bakh.<italic>f.</italic>, Contr. Melastom.: 202. 1943.</comment></tp:nomenclature-citation><tp:nomenclature-citation><tp:taxon-name>
                  <tp:taxon-name-part taxon-name-part-type="genus" reg="Anplectrum">Anplectrum</tp:taxon-name-part>
                  <tp:taxon-name-part taxon-name-part-type="species" reg="crassinodum">crassinodum</tp:taxon-name-part>
                </tp:taxon-name><comment>Merr., Pap. Michigan Acad. Sci. 24: 85. 1939, <italic>nom. illeg.</italic>, non Merr. 1929. Type: Indonesia. North Sumatra: Asahan, Near Loemban Ria, 5–12 Apr 1934, Rahmat si Boeea 7781 (lectotype, designated by <xref ref-type="bibr" rid="B78">Veldkamp et al. 1979</xref>, pg. 414: MICH [MICH-1111809, image seen]!; isolectotypes: L [L0008856]!), S [SG-439, image seen]!). </comment></tp:nomenclature-citation></tp:nomenclature-citation-list></tp:nomenclature><tp:treatment-sec sec-type="material" id="SECID0EG4BK"><title>Type.</title><p>Indonesia. West Sumatra: Agam, Brani, 950 m elev., 19 Jun 1918, H.A.B. Bünnemeijer 3094 (holotype: L [L0537295]!; isotypes: BO [BO1865987, BO1865988]!, L [L0537294]!).</p><fig id="F20" position="float" orientation="portrait"><label>Figure 11.</label><caption><p><italic><tp:taxon-name><tp:taxon-name-part taxon-name-part-type="genus" reg="Dissochaeta">Dissochaeta</tp:taxon-name-part><tp:taxon-name-part taxon-name-part-type="species" reg="conica">conica</tp:taxon-name-part></tp:taxon-name></italic><bold>a</bold> habit <bold>b</bold> branchlet <bold>c</bold> hypanthium <bold>d</bold> flower <bold>e</bold> fruits. Photographs by A. Kartonegoro; vouchers: Kartonegoro 1078 (BO, L) &amp; Kartonegoro 1101 (BO, L).</p></caption><graphic xmlns:xlink="http://www.w3.org/1999/xlink" xlink:href="phytokeys-107-001-g020.jpg" position="float" orientation="portrait" xlink:type="simple" id="oo_222114.jpg"/></fig><fig id="F21" position="float" orientation="portrait"><label>Map 10.</label><caption><p>Distribution of <italic><tp:taxon-name><tp:taxon-name-part taxon-name-part-type="genus" reg="Dissochaeta">D.</tp:taxon-name-part><tp:taxon-name-part taxon-name-part-type="species" reg="conica">conica</tp:taxon-name-part></tp:taxon-name></italic> (●), <italic><tp:taxon-name><tp:taxon-name-part taxon-name-part-type="genus" reg="Dissochaeta">D.</tp:taxon-name-part><tp:taxon-name-part taxon-name-part-type="species" reg="cumingii">cumingii</tp:taxon-name-part></tp:taxon-name></italic> (▲) and <italic><tp:taxon-name><tp:taxon-name-part taxon-name-part-type="genus" reg="Dissochaeta">D.</tp:taxon-name-part><tp:taxon-name-part taxon-name-part-type="species" reg="densiflora">densiflora</tp:taxon-name-part></tp:taxon-name></italic> (■).</p></caption><graphic xmlns:xlink="http://www.w3.org/1999/xlink" xlink:href="phytokeys-107-001-g021.jpg" position="float" orientation="portrait" xlink:type="simple" id="oo_222115.jpg"/></fig></tp:treatment-sec><tp:treatment-sec sec-type="description" id="SECID0E36BK"><title>Description.</title><p>Climbing up to 4 m in height. Branchlets terete, 4–5 mm in diameter, glabrous; nodes swollen, with raised interpetiolar ridge; internodes 4–6.5 cm long. Leaves: petioles terete, 5–10 mm long, glabrous; blades ovate to ovate-elliptic, 10–16 × 4.5–6.5 cm, subcoriaceous, base rounded, margin entire, apex acuminate, tip 0.5–1 cm long; nervation with 1 pair of lateral nerves and 1 pair of intramarginal nerves; surfaces glabrous. Inflorescences terminal and axillary, when terminal, up to 20 cm long and many-flowered, when axillary, up to 10 cm long and with 3–10 flowers; main axis angular, glabrous; primary axes up to 16 cm long with 4 or 5 nodes, secondary axes 1.5–4 cm long with 1–3 nodes, tertiary axes up to 1.5 cm long with 1 node; bracts linear, 2–4 mm long, glabrous, caducous; bracteoles linear, 1–2 mm long, glabrous; pedicels glabrous, 5–8 mm long in central flowers, 4–5 mm long in lateral flowers. Hypanthium cyathiform-tubular, cup-shaped, 7–8 × ca. 5 mm, glabrous; calyx lobes truncate, 1–2 mm long, without distinct tips or with irregularly cracked or rounded tips; petal bud conical, 5–6 mm long; mature petals ovate, 7–8 × ca. 6 mm, reflexed, white or pale purple, base clawed, apex acute. Stamens 8, unequal, filaments straight; alternipetalous stamens staminodial, with ca. 4 mm long filaments, thecae rudimentary, slender, terete, sinuate, ca. 6 mm long, basal crest oblong to triangular, ca. 1 mm long, acute at tip, thin, lateral appendages paired, ligular, ca. 1 mm long; oppositipetalous stamens with 6–7 mm long filaments, anthers thick, curved, S-shaped, thecae 9–10 mm long, connective crest bifid, erose, ca. 0.75 mm long, basal appendages paired, spur-like, ca. 1 mm long, erect. Ovary half as long as hypanthium, apex glabrous; style curved at the end, slender, ca. 15 mm long, glabrous; stigma minute, papillose; extra-ovarial chambers 4, oppositipetalous, extending almost to the base of the ovary. Fruits subglobose to urceolate, 7–8 × 5–6 mm, glabrous; calyx lobes remnant persistent, erect. Seeds ca. 0.5 mm long.</p></tp:treatment-sec><tp:treatment-sec sec-type="distribution" id="SECID0EGACK"><title>Distribution.</title><p>Peninsular Malaysia, Sumatra and Java (West).</p></tp:treatment-sec><tp:treatment-sec sec-type="ecology" id="SECID0ELACK"><title>Ecology and habitat.</title><p>Low montane forest in open places at 600–950 m elevation.</p></tp:treatment-sec><tp:treatment-sec sec-type="material" id="SECID0EQACK"><title>Specimens examined.</title><p><bold>MALAYSIA. Selangor</bold>: Ulu Gombak, 15 Jun 1967, J.C. Carrick 1569 (K, L). <bold>INDONESIA. North Sumatra</bold>: Asahan, Lumban Ria, Rahmat Si Boeea 7781 (L, MICH, S); Tapanuli Selatan, Batang Toru, Telek Nauli, 885 m, 25 Mar 2004, W. Takeuchi et al. 18794 (L). <bold>West Sumatra</bold>: Agam, Brani, 950 m, 19 Jun 1918, H.A.B. Bünnemeijer 3094 (BO, L); Lima Puluh Kota, Harau Valley, Sarasah Bonta, 500 m, 11 Sep 2017, A. Kartonegoro 1078 (BO, L); <italic>Ibid.</italic>, Kelok Sembilan, 800 m, 13 Sep 2017, A. Kartonegoro 1101 (BO, L). <bold>West Java</bold>: Bogor, Nanggung, Mt. Menapa, 600 m, 18 Dec 1940, C.G.G.J. van Steenis 17412 (BO, K, L).</p></tp:treatment-sec><ref-list><ref id="B78"><mixed-citation xmlns:xlink="http://www.w3.org/1999/xlink" xlink:type="simple"><person-group><name name-style="western"><surname>Veldkamp</surname><given-names>JF</given-names></name><name name-style="western"><surname>Franken</surname><given-names>NAP</given-names></name><name name-style="western"><surname>Roos</surname><given-names>MC</given-names></name><name name-style="western"><surname>Nayar</surname><given-names>MP</given-names></name></person-group> (<year>1979</year>) <article-title>A revision of <italic><tp:taxon-name><tp:taxon-name-part taxon-name-part-type="genus">Diplectria</tp:taxon-name-part></tp:taxon-name></italic> (<tp:taxon-name><tp:taxon-name-part taxon-name-part-type="family">Melastomataceae</tp:taxon-name-part></tp:taxon-name>).</article-title><source>Blumea</source><volume>24</volume>: <fpage>405</fpage>–<lpage>430</lpage>.</mixed-citation></ref></ref-list></tp:taxon-treatment>
