# Supplementary material for: A revision of Dissochaeta (Melastomataceae, Dissochaeteae)
Source: PhytoKeys. 2018 Aug 9;(107):1–178. doi: 10.3897/phytokeys.107.26548 (PMC6160804; doi:10.3897/phytokeys.107.26548)
Supplement: XML Treatment for Dissochaeta cumingii [file phytokeys.107.26548-treatment18.xml]

<!DOCTYPE tp:taxon-treatment
  PUBLIC "-//TaxonX//DTD Taxonomic Treatment Publishing DTD v0 20100105//EN" "tax-treatment-NSO.dtd">
<tp:taxon-treatment xmlns:tp="http://www.plazi.org/taxpub"><tp:treatment-meta><kwd-group><label>Taxon classification</label><kwd><named-content xmlns:xlink="http://www.w3.org/1999/xlink" content-type="kingdom">Plantae</named-content></kwd><kwd><named-content xmlns:xlink="http://www.w3.org/1999/xlink" content-type="order">Myrtales</named-content></kwd><kwd><named-content xmlns:xlink="http://www.w3.org/1999/xlink" content-type="family">Melastomataceae</named-content></kwd></kwd-group><mixed-citation publication-type="journal"><person-group><name><surname>Kartonegoro</surname><given-names>Abdulrokhman</given-names></name><name><surname>Veldkamp</surname><given-names>Jan Frits</given-names></name><name><surname>Hovenkamp</surname><given-names>Peter</given-names></name><name><surname>van Welzen</surname><given-names>Peter</given-names></name></person-group><article-title>A revision of <italic><tp:taxon-name><tp:taxon-name-part taxon-name-part-type="genus" reg="Dissochaeta">Dissochaeta</tp:taxon-name-part></tp:taxon-name></italic> (<tp:taxon-name><tp:taxon-name-part taxon-name-part-type="family" reg="Melastomataceae">Melastomataceae</tp:taxon-name-part></tp:taxon-name>, <tp:taxon-name><tp:taxon-name-part taxon-name-part-type="tribe" reg="Dissochaeteae">Dissochaeteae</tp:taxon-name-part></tp:taxon-name>)</article-title><source>PhytoKeys</source><day>9</day><month>8</month><year>2018</year><volume>2018</volume><issue>107</issue><fpage>1</fpage><lpage>178</lpage><pub-id pub-id-type="doi">10.3897/phytokeys.107.26548</pub-id></mixed-citation></tp:treatment-meta><tp:nomenclature><label>15.</label><tp:taxon-name>
              <tp:taxon-name-part taxon-name-part-type="genus" reg="Dissochaeta">Dissochaeta</tp:taxon-name-part>
              <tp:taxon-name-part taxon-name-part-type="species" reg="cumingii">cumingii</tp:taxon-name-part>
            </tp:taxon-name><tp:taxon-authority>Naudin, Ann. Sci. Nat., Bot. sér. 3, 15: 75. 1851.</tp:taxon-authority><xref ref-type="fig" rid="F21">Map 10</xref></tp:nomenclature><tp:treatment-sec sec-type="material" id="SECID0EKCCK"><title>Type.</title><p>Philippines. Luzon: Province of Albay, H. Cuming 1344 (lectotype, designated here: P [P02274812, image seen]!; isolectotypes: BM!, K [K000859608, K000859609]!, L [L0537227]!).</p></tp:treatment-sec><tp:treatment-sec sec-type="description" id="SECID0EPCCK"><title>Description.</title><p>Branchlets terete, 3–4 mm in diameter, densely brown stellate-furfuraceous; nodes swollen, with interpetiolar line; internodes 7–8 cm long. Leaves: petioles flattened, 8–10 mm long, densely brown stellate-furfuraceous; blades ovate-oblong, 7.8–12 × 2.4–4.3 cm, membranous, base emarginate, margin entire, apex acuminate, tip 0.5–1 cm long; nervation with 1 pair of lateral nerves and 1 pair of intramarginal nerves; adaxially glabrous, abaxially densely covered with brown stellate-furfuraceous hairs. Inflorescences terminal or in the upper leaf axils, up to 28 cm long, many-flowered; main axis angular, densely covered with brown stellate-furfuraceous hairs; primary axes up to 25 cm long with 5 nodes, secondary axes up to 6 cm long with 2 or 3 nodes, tertiary axes 0.7–1 cm long with 1 node; bracts linear, 5–6 mm long, densely stellate-furfuraceous, caducous; bracteoles linear, 3–4 mm long, densely stellate-furfuraceous, caducous; pedicels covered with brown stellate hairs, 2–3 mm long in central flowers, 1–2 mm long in lateral flowers. Hypanthium campanulate, angular, 3–5 × ca. 2 mm, densely covered with brown stellate-furfuraceous hairs; calyx lobes truncate with triangular tip, ca. 1 mm long, densely stellate-furfuraceous; petal bud conical, 2–3 mm long, blades elliptic, 5–5.5 × ca. 2 mm; mature petals not seen. Stamens 8, subequal, filaments glabrous, curved sideways; alternipetalous stamens with 6–7 mm long filaments, anthers lanceolate, curved, sickle-shaped, thecae 6–7 mm long, pedoconnective 1–2 mm long, basal crest triangular, ca. 1 mm long, lateral appendages paired, filiform, with irregular margin, 3–4 mm long; oppositipetalous stamens with 5–6 mm long filaments, anthers lanceolate, hook-shaped, thecae 4–5 mm long, basal crest minute, bifid or spuriform, ca. 0.5 mm long, lateral appendages paired, filiform, 3–4 mm long. Ovary ¾ of hypanthium in length, apex pubescent; style slightly curved at apex, 6–8 mm long, glabrous; stigma minute; extra-ovarial chambers 8, extending to the middle of the ovary. Fruits ovoid, 6–7 × 4–5 mm, densely covered with brown stellate-furfuraceous, slightly 8-lined; calyx remnants persistent, erect. Seeds ca. 0.5 mm long.</p></tp:treatment-sec><tp:treatment-sec sec-type="distribution" id="SECID0EUCCK"><title>Distribution.</title><p>Philippines (Luzon).</p></tp:treatment-sec><tp:treatment-sec sec-type="notes" id="SECID0EZCCK"><title>Note.</title><p>This species is known only from the type and lacks any collection notes. The description of the flowers is based on immature flowers which, in some characters, such indumentum and the number and shape of the stamens, resemble <italic><tp:taxon-name><tp:taxon-name-part taxon-name-part-type="genus" reg="Dissochaeta">D.</tp:taxon-name-part><tp:taxon-name-part taxon-name-part-type="species" reg="sagittata">sagittata</tp:taxon-name-part></tp:taxon-name></italic> Blume from Java.</p></tp:treatment-sec><tp:treatment-sec><!--Section generated to contain objects referenced in tp:taxon-treatment.--><fig id="F21" position="float" orientation="portrait"><label>Map 10.</label><caption><p>Distribution of <italic><tp:taxon-name><tp:taxon-name-part taxon-name-part-type="genus" reg="Dissochaeta">D.</tp:taxon-name-part><tp:taxon-name-part taxon-name-part-type="species" reg="conica">conica</tp:taxon-name-part></tp:taxon-name></italic> (●), <italic><tp:taxon-name><tp:taxon-name-part taxon-name-part-type="genus" reg="Dissochaeta">D.</tp:taxon-name-part><tp:taxon-name-part taxon-name-part-type="species" reg="cumingii">cumingii</tp:taxon-name-part></tp:taxon-name></italic> (▲) and <italic><tp:taxon-name><tp:taxon-name-part taxon-name-part-type="genus" reg="Dissochaeta">D.</tp:taxon-name-part><tp:taxon-name-part taxon-name-part-type="species" reg="densiflora">densiflora</tp:taxon-name-part></tp:taxon-name></italic> (■).</p></caption><graphic xmlns:xlink="http://www.w3.org/1999/xlink" xlink:href="phytokeys-107-001-g021.jpg" position="float" orientation="portrait" xlink:type="simple" id="oo_222115.jpg"/></fig></tp:treatment-sec></tp:taxon-treatment>
