# Supplementary material for: A revision of Dissochaeta (Melastomataceae, Dissochaeteae)
Source: PhytoKeys. 2018 Aug 9;(107):1–178. doi: 10.3897/phytokeys.107.26548 (PMC6160804; doi:10.3897/phytokeys.107.26548)
Supplement: XML Treatment for Dissochaeta densiflora [file phytokeys.107.26548-treatment19.xml]

<!DOCTYPE tp:taxon-treatment
  PUBLIC "-//TaxonX//DTD Taxonomic Treatment Publishing DTD v0 20100105//EN" "tax-treatment-NSO.dtd">
<tp:taxon-treatment xmlns:tp="http://www.plazi.org/taxpub"><tp:treatment-meta><kwd-group><label>Taxon classification</label><kwd><named-content xmlns:xlink="http://www.w3.org/1999/xlink" content-type="kingdom">Plantae</named-content></kwd><kwd><named-content xmlns:xlink="http://www.w3.org/1999/xlink" content-type="order">Myrtales</named-content></kwd><kwd><named-content xmlns:xlink="http://www.w3.org/1999/xlink" content-type="family">Melastomataceae</named-content></kwd></kwd-group><mixed-citation publication-type="journal"><person-group><name><surname>Kartonegoro</surname><given-names>Abdulrokhman</given-names></name><name><surname>Veldkamp</surname><given-names>Jan Frits</given-names></name><name><surname>Hovenkamp</surname><given-names>Peter</given-names></name><name><surname>van Welzen</surname><given-names>Peter</given-names></name></person-group><article-title>A revision of <italic><tp:taxon-name><tp:taxon-name-part taxon-name-part-type="genus" reg="Dissochaeta">Dissochaeta</tp:taxon-name-part></tp:taxon-name></italic> (<tp:taxon-name><tp:taxon-name-part taxon-name-part-type="family" reg="Melastomataceae">Melastomataceae</tp:taxon-name-part></tp:taxon-name>, <tp:taxon-name><tp:taxon-name-part taxon-name-part-type="tribe" reg="Dissochaeteae">Dissochaeteae</tp:taxon-name-part></tp:taxon-name>)</article-title><source>PhytoKeys</source><day>9</day><month>8</month><year>2018</year><volume>2018</volume><issue>107</issue><fpage>1</fpage><lpage>178</lpage><pub-id pub-id-type="doi">10.3897/phytokeys.107.26548</pub-id></mixed-citation></tp:treatment-meta><tp:nomenclature><label>16.</label><tp:taxon-name>
              <tp:taxon-name-part taxon-name-part-type="genus" reg="Dissochaeta">Dissochaeta</tp:taxon-name-part>
              <tp:taxon-name-part taxon-name-part-type="species" reg="densiflora">densiflora</tp:taxon-name-part>
            </tp:taxon-name><tp:taxon-authority>Ridl., Kew Bull. 1: 32. 1946.</tp:taxon-authority><xref ref-type="fig" rid="F21">Map 10</xref><tp:nomenclature-citation-list><tp:nomenclature-citation><tp:taxon-name>
                  <tp:taxon-name-part taxon-name-part-type="genus" reg="Dissochaeta">Dissochaeta</tp:taxon-name-part>
                  <tp:taxon-name-part taxon-name-part-type="species" reg="rostrata">rostrata</tp:taxon-name-part>
                  <tp:taxon-name-part taxon-name-part-type="authority">Korth.</tp:taxon-name-part>
                  <tp:taxon-name-part taxon-name-part-type="infraspecific-rank">var.</tp:taxon-name-part>
                  <tp:taxon-name-part taxon-name-part-type="variety" reg="densiflora">densiflora</tp:taxon-name-part>
                </tp:taxon-name><comment>(Ridl.) J.F.Maxwell, Gard. Bull. Singapore 33: 319. 1980.</comment></tp:nomenclature-citation><tp:nomenclature-citation><tp:taxon-name>
                  <tp:taxon-name-part taxon-name-part-type="genus" reg="Dissochaeta">Dissochaeta</tp:taxon-name-part>
                  <tp:taxon-name-part taxon-name-part-type="species" reg="rostrata">rostrata</tp:taxon-name-part>
                  <tp:taxon-name-part taxon-name-part-type="authority">Korth.</tp:taxon-name-part>
                  <tp:taxon-name-part taxon-name-part-type="infraspecific-rank">var.</tp:taxon-name-part>
                  <tp:taxon-name-part taxon-name-part-type="variety" reg="esetosa">esetosa</tp:taxon-name-part>
                </tp:taxon-name><comment>J.F.Maxwell, Gard. Bull. Singapore 33: 319, fig. 4. 1980. Type: Indonesia. East Kalimantan: W. Koetai, Hikam Batoe Beng, 25 m elev., 29 Jul 1925, F.H. Endert 2304 (holotype: L [L0537223]!; isotypes: BO [BO1850828]!, K [K000859632]!). </comment></tp:nomenclature-citation></tp:nomenclature-citation-list></tp:nomenclature><tp:treatment-sec sec-type="material" id="SECID0ECGCK"><title>Type.</title><p>Malaysia. Sarawak: Saribas, Sungai Plandok, 19 Jul 1892, G.D. Haviland 1550 (lectotype, designated here: K [K000859631]!; isolectotype: SAR <italic>n.v.</italic>).</p></tp:treatment-sec><tp:treatment-sec sec-type="description" id="SECID0EKGCK"><title>Description.</title><p>Climbing up to 10 m in height. Branchlets terete but angular at top part, 2–3 mm in diameter, densely covered with brown stellate-tomentose hairs and scattered short bristle hairs; nodes swollen, with interpetiolar line; internodes 7.3–14 cm long. Leaves: petioles terete, 4–10 mm long, densely stellate-tomentose and with scattered short bristle hairs; blades ovate-elliptic to elliptic, 8.3–11.5 × 3.8–6.5 cm, membranous, base emarginate, margin entire, apex acuminate, tip ca. 0.5 cm long; nervation with 1 pair of lateral nerves and 1 pair of intramarginal nerves; adaxially glabrous except stellate hairs at midrib, abaxially densely covered with brown stellate-tomentose hairs. Inflorescences terminal, up to 25 cm long, many-flowered; main axis densely covered with brown stellate-tomentose and bristle hairs; primary axes up to 20 cm long with 6 or 7 nodes, secondary axes 2.5–5 cm long with 2 or 3 nodes, tertiary axes 6–8 mm long with 1 node; bracts lanceolate or linear, ca. 7 × 1 mm, densely stellate-tomentose and with bristle hairs, caducous; bracteoles lanceolate, ca. 3.5 × 1 mm, densely stellate-tomentose outside, glabrous inside, margin with bristle hairs, caducous; pedicels brown stellate-tomentose, 2–3 mm long in central flowers, 1–1.5 mm long in lateral flowers. Hypanthium tubular, ca. 4 × 2 mm, densely brown stellate-tomentose and with scattered short bristle hairs; calyx lobes triangular, ca. 1 mm long, margin with bristle hairs, apex acute, tomentose; petal bud conical, ca. 2.5 mm long, apex bristly; mature petals ovate, 5–6 × 3–4 mm long, reflexed, base clawed, apex obtuse and bristly, rest glabrous, pale purple or purple. Stamens 8, unequal, filaments glabrous, white, curved sideways; alternipetalous stamens with 5–7 mm long filaments, anthers slender with narrow tip, curved, sickle-shaped, thecae 7–10 mm long, yellow, pedoconnective 1–1.5 mm long, basal crest triangular or ligular, 1–1.5 mm long, lateral appendages paired, filiform, 2–3 mm long; oppositipetalous stamens with 5-6 mm long filaments, anthers S-shaped, thecae 6–8 mm long, basal crest ligular, ca. 1 mm long, lateral appendages paired, filiform, ca. 2 mm long. Ovary ⅔ of hypanthium in length, apex pubescent; style curved at the end, 10–12 mm long, glabrous, white; stigma minute, light purple; extra-ovarial chambers 8, shallow or nearly to the middle of the ovary. Fruits ovoid, 5–6 × 3–3.5 mm, densely covered with stellate-tomentose hairs, sometimes becoming caducous when mature, calyx lobes persistent, reflexed. Seeds ca. 0.5 mm long.</p></tp:treatment-sec><tp:treatment-sec sec-type="distribution" id="SECID0EPGCK"><title>Distribution.</title><p>Borneo.</p></tp:treatment-sec><tp:treatment-sec sec-type="ecology" id="SECID0EUGCK"><title>Ecology and habitat.</title><p>Secondary forest along logging road and river banks or submontane forest at 400–1320 m elevation.</p></tp:treatment-sec><tp:treatment-sec sec-type="Vernacular names" id="SECID0EZGCK"><title>Vernacular names.</title><p><italic>akar kemunting</italic> (Iban); <italic>lamoy puruk bawi</italic> (Dayak).</p></tp:treatment-sec><tp:treatment-sec sec-type="material" id="SECID0EEHCK"><title>Specimens examined.</title><p><bold>MALAYSIA. Sabah</bold>: Beluran, Bidu-Bidu Forest Reserve, 21 Jul 1970, L. Madani SAN 128874 (K, L); Lahad Datu, Danum Valley, Ulu Segama, 170 m, 25 Feb 1986, P.J. Edwards 2110 (K, L, P); Lamag, Ulu Sungai Lokan, 12 Nov 1979, Aban &amp; Petrus SAN 90697 (K, L); Sandakan, Telupid Road, 15 Aug 1979, Aban Gibot SAN 91256 (K); Mostyn, Kalumpang Forest Reserve, 17 Feb 1966, Nordin &amp; Ali SAN 54413 (K); <italic>Ibid.</italic>, Tingkayu Camp, 180 m, 14 Sep 1966, J.Sinanggul SAN 57228 (K, L). <bold>Sarawak</bold>: Kapit, Bukit Raya, 14 Jan 1965, Jugah ak Kudi S.23863 (K); <italic>Ibid.</italic>, Pelagus, 7 Jul 1979, B. Lee S.40214 (L); <italic>Ibid.</italic>, Upper Rejang River, 1929, J. Clemens &amp; M.S. Clemens 21139 (BO, K); <italic>Ibid.</italic>, J. Clemens &amp; M.S. Clemens <italic>21569</italic> (K); Kakus, Ulu Mayeng, 150 m, 13 Jul 1964. Sibat ak Luang S.21720 (K, L); Ibid., Tau Range, 152 m, 7 Jun 1956, J.W. Purseglove 5401 (K); Lubok Antu, Lanjak Entimau, Bukit Sengkajang, 600 m, 18 Mar 1974, P.K. Chai S.33998 (K, L); <italic>Ibid.</italic>, Ulu Sg. Bengkari, 21 Mar 1974, P.K. Chai S.34082 (K, L); Miri, Gunung Mulu, 1320 m, 8 Mar 1990, P.C. Yii &amp; Abu Talib S.58220 (L); Saribas, Sungai Plandok, 19 Jul 1892, G.D. Haviland 1550 (K). <bold>INDONESIA. Central Kalimantan</bold>: Bukit Raya, Upper Katingan River, Tumbang Samba, 150 m, 22 Dec 1982, J.P. Mogea &amp; W.J.J.O. de Wilde 4339 (BO, K, L); <italic>Ibid.</italic>, Tumbang Tubus, 150 m, 6 Jan 1983, J.F. Veldkamp 8077 (BO, L). <bold>East Kalimantan</bold>: West Kutai, Hikam Batu Beng, 25 m, 29 Jul 1925, F.H. Endert 2304 (BO, K, L); Balikpapan, Gunung Meratus, 25 Jun 2003, Arbainsyah et al. AA 3115 (BO, K, L); <italic>Ibid.</italic>, Road Kenangan to Mount Meratus, 400 m, 27 Mar 1995, P.J.A. Kessler et al. 913 (K, L, P).</p></tp:treatment-sec><tp:treatment-sec><!--Section generated to contain objects referenced in tp:taxon-treatment.--><fig id="F21" position="float" orientation="portrait"><label>Map 10.</label><caption><p>Distribution of <italic><tp:taxon-name><tp:taxon-name-part taxon-name-part-type="genus" reg="Dissochaeta">D.</tp:taxon-name-part><tp:taxon-name-part taxon-name-part-type="species" reg="conica">conica</tp:taxon-name-part></tp:taxon-name></italic> (●), <italic><tp:taxon-name><tp:taxon-name-part taxon-name-part-type="genus" reg="Dissochaeta">D.</tp:taxon-name-part><tp:taxon-name-part taxon-name-part-type="species" reg="cumingii">cumingii</tp:taxon-name-part></tp:taxon-name></italic> (▲) and <italic><tp:taxon-name><tp:taxon-name-part taxon-name-part-type="genus" reg="Dissochaeta">D.</tp:taxon-name-part><tp:taxon-name-part taxon-name-part-type="species" reg="densiflora">densiflora</tp:taxon-name-part></tp:taxon-name></italic> (■).</p></caption><graphic xmlns:xlink="http://www.w3.org/1999/xlink" xlink:href="phytokeys-107-001-g021.jpg" position="float" orientation="portrait" xlink:type="simple" id="oo_222115.jpg"/></fig></tp:treatment-sec></tp:taxon-treatment>
