# Supplementary material for: A revision of Dissochaeta (Melastomataceae, Dissochaeteae)
Source: PhytoKeys. 2018 Aug 9;(107):1–178. doi: 10.3897/phytokeys.107.26548 (PMC6160804; doi:10.3897/phytokeys.107.26548)
Supplement: XML Treatment for Dissochaeta fallax [file phytokeys.107.26548-treatment21.xml]

<!DOCTYPE tp:taxon-treatment
  PUBLIC "-//TaxonX//DTD Taxonomic Treatment Publishing DTD v0 20100105//EN" "tax-treatment-NSO.dtd">
<tp:taxon-treatment xmlns:tp="http://www.plazi.org/taxpub"><tp:treatment-meta><kwd-group><label>Taxon classification</label><kwd><named-content xmlns:xlink="http://www.w3.org/1999/xlink" content-type="kingdom">Plantae</named-content></kwd><kwd><named-content xmlns:xlink="http://www.w3.org/1999/xlink" content-type="order">Myrtales</named-content></kwd><kwd><named-content xmlns:xlink="http://www.w3.org/1999/xlink" content-type="family">Melastomataceae</named-content></kwd></kwd-group><mixed-citation publication-type="journal"><person-group><name><surname>Kartonegoro</surname><given-names>Abdulrokhman</given-names></name><name><surname>Veldkamp</surname><given-names>Jan Frits</given-names></name><name><surname>Hovenkamp</surname><given-names>Peter</given-names></name><name><surname>van Welzen</surname><given-names>Peter</given-names></name></person-group><article-title>A revision of <italic><tp:taxon-name><tp:taxon-name-part taxon-name-part-type="genus" reg="Dissochaeta">Dissochaeta</tp:taxon-name-part></tp:taxon-name></italic> (<tp:taxon-name><tp:taxon-name-part taxon-name-part-type="family" reg="Melastomataceae">Melastomataceae</tp:taxon-name-part></tp:taxon-name>, <tp:taxon-name><tp:taxon-name-part taxon-name-part-type="tribe" reg="Dissochaeteae">Dissochaeteae</tp:taxon-name-part></tp:taxon-name>)</article-title><source>PhytoKeys</source><day>9</day><month>8</month><year>2018</year><volume>2018</volume><issue>107</issue><fpage>1</fpage><lpage>178</lpage><pub-id pub-id-type="doi">10.3897/phytokeys.107.26548</pub-id></mixed-citation></tp:treatment-meta><tp:nomenclature><label>18.</label><tp:taxon-name>
              <tp:taxon-name-part taxon-name-part-type="genus" reg="Dissochaeta">Dissochaeta</tp:taxon-name-part>
              <tp:taxon-name-part taxon-name-part-type="species" reg="fallax">fallax</tp:taxon-name-part>
            </tp:taxon-name><tp:taxon-authority>(Jack) Blume, Flora 14: 493. 1831.</tp:taxon-authority><xref ref-type="fig" rid="F24">Fig. 13</xref><xref ref-type="fig" rid="F25">, Map 12</xref><tp:nomenclature-citation-list><tp:nomenclature-citation><tp:taxon-name>
                  <tp:taxon-name-part taxon-name-part-type="genus" reg="Melastoma">Melastoma</tp:taxon-name-part>
                  <tp:taxon-name-part taxon-name-part-type="species" reg="fallax">fallax</tp:taxon-name-part>
                </tp:taxon-name><comment>Jack, Trans. Linn. Soc. London 14: 13. 1823.</comment></tp:nomenclature-citation><tp:nomenclature-citation><tp:taxon-name>
                  <tp:taxon-name-part taxon-name-part-type="genus" reg="Melastoma">Melastoma</tp:taxon-name-part>
                  <tp:taxon-name-part taxon-name-part-type="species" reg="reinwardtianum">reinwardtianum</tp:taxon-name-part>
                </tp:taxon-name><comment>Blume, Bijdr. Fl. Ned. Ind. 17: 1069. 1826. Type: Indonesia. West Java, H. Kuhl &amp; J.C. van Hasselt s.n. (lectotype, designated by Bakhuizen van den Brink <italic>f.</italic> 1943, pg. 119: L [L0537272]!; isolectotypes L [L0537269, L0537270]!). </comment></tp:nomenclature-citation><tp:nomenclature-citation><tp:taxon-name>
                  <tp:taxon-name-part taxon-name-part-type="genus" reg="Melastoma">Melastoma</tp:taxon-name-part>
                  <tp:taxon-name-part taxon-name-part-type="species" reg="leprosum">leprosum</tp:taxon-name-part>
                </tp:taxon-name><comment>Blume, Bijdr. Fl. Ned. Ind 17: 1068. 1826. <italic>p.p.</italic>, excl. type</comment></tp:nomenclature-citation><tp:nomenclature-citation><tp:taxon-name>
                  <tp:taxon-name-part taxon-name-part-type="genus" reg="Dissochaeta">Dissochaeta</tp:taxon-name-part>
                  <tp:taxon-name-part taxon-name-part-type="species" reg="reticulata">reticulata</tp:taxon-name-part>
                </tp:taxon-name><comment>Blume, Flora 14: 499. 1831. Type: Indonesia. Java, C.L. Blume s.n. (lectotype, designated by Bakhuizen van den Brink <italic>f.</italic> 1943, pg. 144: L [L0008896]!; isolectotypes: L [L0008897]!, P [P05283565]!). </comment></tp:nomenclature-citation><tp:nomenclature-citation><tp:taxon-name>
                  <tp:taxon-name-part taxon-name-part-type="genus" reg="Dissochaeta">Dissochaeta</tp:taxon-name-part>
                  <tp:taxon-name-part taxon-name-part-type="species" reg="ligulata">ligulata</tp:taxon-name-part>
                </tp:taxon-name><comment>Blume, Mus. Bot. 1(3): 35. 1849. Type: Indonesia. Java, F.W. Junghuhn s.n. (lectotype, designated by Bakhuizen van den Brink <italic>f.</italic> 1943, pg. 144: L [L0008898]!). </comment></tp:nomenclature-citation><tp:nomenclature-citation><tp:taxon-name>
                  <tp:taxon-name-part taxon-name-part-type="genus" reg="Omphalopus">Omphalopus</tp:taxon-name-part>
                  <tp:taxon-name-part taxon-name-part-type="species" reg="fallax">fallax</tp:taxon-name-part>
                </tp:taxon-name><comment>(Jack) Naudin, Ann. Sci. Nat., Bot. sér. 3, 15: 277, pl. 4, fig. 5. 1851.</comment></tp:nomenclature-citation><tp:nomenclature-citation><tp:taxon-name>
                  <tp:taxon-name-part taxon-name-part-type="genus" reg="Omphalopus">Omphalopus</tp:taxon-name-part>
                  <tp:taxon-name-part taxon-name-part-type="species" reg="reticulatus">reticulatus</tp:taxon-name-part>
                </tp:taxon-name><comment>(Blume) Naudin, Ann. Sci. Nat., Bot. sér. 3, 15: 278. 1851.</comment></tp:nomenclature-citation><tp:nomenclature-citation><tp:taxon-name>
                  <tp:taxon-name-part taxon-name-part-type="genus" reg="Dissochaeta">Dissochaeta</tp:taxon-name-part>
                  <tp:taxon-name-part taxon-name-part-type="species" reg="diepenhorstii">diepenhorstii</tp:taxon-name-part>
                </tp:taxon-name><comment>Miq., Fl. Ned. Ind., Eerste Bijv. 2: 317. 1861. Type: Indonesia. West Sumatra: Priaman, H. Diepenhorst HB 1323 (lectotype, designated by Bakhuizen van den Brink <italic>f.</italic> 1943, pg. 119: U [0004007]!; isolectotype: BO [BO1865969]!). </comment></tp:nomenclature-citation><tp:nomenclature-citation><tp:taxon-name>
                  <tp:taxon-name-part taxon-name-part-type="genus" reg="Anplectrum">Anplectrum</tp:taxon-name-part>
                  <tp:taxon-name-part taxon-name-part-type="species" reg="ligulatum">ligulatum</tp:taxon-name-part>
                </tp:taxon-name><comment>(Blume) Triana, Trans. Linn. Soc. London 28: 85. 1872.</comment></tp:nomenclature-citation><tp:nomenclature-citation><tp:taxon-name>
                  <tp:taxon-name-part taxon-name-part-type="genus" reg="Dissochaeta">Dissochaeta</tp:taxon-name-part>
                  <tp:taxon-name-part taxon-name-part-type="species" reg="inappendiculata">inappendiculata</tp:taxon-name-part>
                </tp:taxon-name><comment> auct. non Blume: Triana, Trans. Linn. Soc. London 28: 84. 1872. <italic>p.p.</italic>, excl. type. </comment></tp:nomenclature-citation><tp:nomenclature-citation><tp:taxon-name>
                  <tp:taxon-name-part taxon-name-part-type="genus" reg="Diplectria">Diplectria</tp:taxon-name-part>
                  <tp:taxon-name-part taxon-name-part-type="species" reg="ligulata">ligulata</tp:taxon-name-part>
                </tp:taxon-name><comment>(Blume) Kuntze, Revis. Gen. Pl. 1: 246. 1891.</comment></tp:nomenclature-citation><tp:nomenclature-citation><tp:taxon-name>
                  <tp:taxon-name-part taxon-name-part-type="genus" reg="Dissochaeta">Dissochaeta</tp:taxon-name-part>
                  <tp:taxon-name-part taxon-name-part-type="species" reg="celebica">celebica</tp:taxon-name-part>
                </tp:taxon-name><comment> auct. non. Blume: Baker <italic>f.</italic>, J. Bot. 62 (Suppl.): 40. 1924. <italic>p.p.</italic>, excl. type. </comment></tp:nomenclature-citation><tp:nomenclature-citation><tp:taxon-name>
                  <tp:taxon-name-part taxon-name-part-type="genus" reg="Dissochaeta">Dissochaeta</tp:taxon-name-part>
                  <tp:taxon-name-part taxon-name-part-type="species" reg="leprosa">leprosa</tp:taxon-name-part>
                </tp:taxon-name><comment> auct. non. Blume: Baker <italic>f.</italic>, J. Bot. 62 (Suppl.): 40. 1924. <italic>p.p.</italic>, excl. type. </comment></tp:nomenclature-citation><tp:nomenclature-citation><tp:taxon-name>
                  <tp:taxon-name-part taxon-name-part-type="genus" reg="Dissochaeta">Dissochaeta</tp:taxon-name-part>
                  <tp:taxon-name-part taxon-name-part-type="species" reg="reinwardtiana">reinwardtiana</tp:taxon-name-part>
                </tp:taxon-name><comment>(Blume) Hochr., Candollea 2: 472. 1925.</comment></tp:nomenclature-citation><tp:nomenclature-citation><tp:taxon-name>
                  <tp:taxon-name-part taxon-name-part-type="genus" reg="Omphalopus">Omphalopus</tp:taxon-name-part>
                  <tp:taxon-name-part taxon-name-part-type="species" reg="fallax">fallax</tp:taxon-name-part>
                  <tp:taxon-name-part taxon-name-part-type="basionym-authority">(Jack)</tp:taxon-name-part>
                  <tp:taxon-name-part taxon-name-part-type="authority">Naudin</tp:taxon-name-part>
                  <tp:taxon-name-part taxon-name-part-type="infraspecific-rank">var.</tp:taxon-name-part>
                  <tp:taxon-name-part taxon-name-part-type="variety" reg="novoguineensis">novoguineensis</tp:taxon-name-part>
                </tp:taxon-name><comment>Mansf., Bot. Jahrb. Syst. 60: 113. 1925. Type: Papua New Guinea. Kaiser Wilhelmsland, Kani-Gebirges, 1000 m, 7 Jan 1908, R.F.F. Schlechter 15159 (lectotype, designated here: NY [NY00229576, image seen]!). </comment></tp:nomenclature-citation><tp:nomenclature-citation><tp:taxon-name>
                  <tp:taxon-name-part taxon-name-part-type="genus" reg="Neodissochaeta">Neodissochaeta</tp:taxon-name-part>
                  <tp:taxon-name-part taxon-name-part-type="species" reg="reticulata">reticulata</tp:taxon-name-part>
                </tp:taxon-name><comment>(Blume) Bakh.<italic>f.</italic>, Contr. Melastom.: 143. 1943.</comment></tp:nomenclature-citation><tp:nomenclature-citation><tp:taxon-name>
                  <tp:taxon-name-part taxon-name-part-type="genus" reg="Dissochaeta">Dissochaeta</tp:taxon-name-part>
                  <tp:taxon-name-part taxon-name-part-type="species" reg="velutina">velutina</tp:taxon-name-part>
                  <tp:taxon-name-part taxon-name-part-type="authority">Blume</tp:taxon-name-part>
                  <tp:taxon-name-part taxon-name-part-type="infraspecific-rank">var.</tp:taxon-name-part>
                  <tp:taxon-name-part taxon-name-part-type="variety" reg="reticulata">reticulata</tp:taxon-name-part>
                </tp:taxon-name><comment>(Blume) J.F.Maxwell, Gard. Bull. Singapore 33: 321. 1980.</comment></tp:nomenclature-citation></tp:nomenclature-citation-list></tp:nomenclature><tp:treatment-sec sec-type="material" id="SECID0EXHDK"><title>Type.</title><p>Indonesia. Sumatra, <italic>Jack s.n.</italic> (lost); Indonesia. Bengkulu: Ajer Angat, G. Kaba, H.O. Forbes 2882a (neotype, designated by <xref ref-type="bibr" rid="B34">Kartonegoro and Veldkamp 2010</xref>, pg. 132: L [L0822678]!; isoneotype: BM!).</p><fig id="F24" position="float" orientation="portrait"><label>Figure 13.</label><caption><p><italic><tp:taxon-name><tp:taxon-name-part taxon-name-part-type="genus" reg="Dissochaeta">Dissochaeta</tp:taxon-name-part><tp:taxon-name-part taxon-name-part-type="species" reg="fallax">fallax</tp:taxon-name-part></tp:taxon-name></italic>. <bold>a</bold> habit <bold>b</bold> branchlet <bold>c</bold> hypanthium <bold>d</bold> Flower <bold>e</bold> immature fruits. Photographs by A. Kartonegoro; vouchers: Kartonegoro 1106 (BO, L).</p></caption><graphic xmlns:xlink="http://www.w3.org/1999/xlink" xlink:href="phytokeys-107-001-g024.jpg" position="float" orientation="portrait" xlink:type="simple" id="oo_222118.jpg"/></fig><fig id="F25" position="float" orientation="portrait"><label>Map 12.</label><caption><p>Distribution of <italic><tp:taxon-name><tp:taxon-name-part taxon-name-part-type="genus" reg="Dissochaeta">D.</tp:taxon-name-part><tp:taxon-name-part taxon-name-part-type="species" reg="fallax">fallax</tp:taxon-name-part></tp:taxon-name></italic> (●).</p></caption><graphic xmlns:xlink="http://www.w3.org/1999/xlink" xlink:href="phytokeys-107-001-g025.jpg" position="float" orientation="portrait" xlink:type="simple" id="oo_222119.jpg"/></fig></tp:treatment-sec><tp:treatment-sec sec-type="description" id="SECID0E4JDK"><title>Description.</title><p>Climbing up to 25 m in height. Branchlets terete or subquadrangular, 3–6 mm in diameter, puberulous to brown stellate-furfuraceous; nodes swollen, with raised interpetiolar ridge; internodes 3.5–7 cm long. Leaves: petioles terete, 8–20 mm long, puberulous to densely stellate-furfuraceous; blades ovate to ovate-oblong, 6–15.5 × 3–7 cm, membranous, base cordate or subcordate, rarely rounded, margin entire, apex acuminate, tip 0.5–1 cm long; nervation with 1 pair of lateral nerves and 1 pair of intramarginal nerves; adaxially glabrous, light green, glossy, abaxially densely brown stellate-furfuraceous. Inflorescences terminal and in the upper leaf axils, up to 35 cm long, many-flowered; main axis densely stellate-furfuraceous; peduncle up to 8 cm long; primary axes up to 15 cm long with 4 or 5 nodes, secondary axes 3–3.5 cm long with 1–3 nodes, tertiary axes up to 5 mm long with 1 node or undeveloped; bracts linear, 2–3 mm long, densely brown furfuraceous, caducous; bracteoles linear, minute, ca. 1.5 mm long, brown furfuraceous, caducous; pedicels densely stellate-furfuraceous, 3–5 mm long in central flowers, 1–2 mm long in lateral flowers. Hypanthium urceolate, 3–6 × 2–3 mm, green, densely stellate-furfuraceous; calyx lobes truncate with triangular tips, 0.5–1(–2.5) mm long, widened, glabrous or with stellate hairs; petals bud rounded or rarely subconical, 4–10 mm long, with a rounded tip; mature petals obovate, 7–8 × 2–4 mm, not reflexed, base clawed, apex rounded, glabrous or inside with appressed hairs at the base, white pinkish or pink. Stamens 4 or 8, equal or subequal when 8, all fertile, filaments bright white, straight, curved at the end; alternipetalous stamens with 4–5 mm long filaments, anthers ovate or lanceolate, when mature falcate, straight, medifixed, thecae 3–6.5 mm long, bright yellow, beaked, pedoconnective not developed, basal crests triangular, orbicular or ligular, 1–3 mm long, attached to the attachment of the filament, white, lateral appendages absent; the oppositipetalous stamens smaller, with 2–3 mm long filaments, anthers oblong, oblong-lanceolate, medifixed, thecae 2–4 mm long, tessellate-reticulate, yellow, basal crests ligular, erect or sometimes tapering horizontally inward to the anther, 1–1.5 mm long, lateral appendages absent. Ovary half or ⅔ of hypanthium in length, apex pubescent; style 7–15 mm long, curved at the end, glabrous, white with pinkish base; stigma minute; extra-ovarial chambers absent or shallow. Fruits urceolate or subglobose, 4–8(–12) × 4–5(–7) mm, stellate-puberulous, calyx lobe remnants persistent, 1–2 mm long. Seeds ca. 0.5 mm long.</p></tp:treatment-sec><tp:treatment-sec sec-type="distribution" id="SECID0EHKDK"><title>Distribution.</title><p>Thailand (Southern Peninsula), Peninsular Malaysia, Sumatra, Java, Lesser Sunda Islands (Bali, Lombok) and New Guinea (Papua New Guinea).</p></tp:treatment-sec><tp:treatment-sec sec-type="ecology" id="SECID0EMKDK"><title>Ecology and habitat.</title><p>Primary or secondary submontane forest, rarely near a crater or at the edge of a forest, 400–1600 m elevation.</p></tp:treatment-sec><tp:treatment-sec sec-type="Vernacular names" id="SECID0ERKDK"><title>Vernacular names.</title><p>Sumatra: <italic>air wangian</italic> (Minang); <italic>akar gameh</italic> (Pariaman); <italic>gedang serian</italic> (Lampung). Java: <italic>harendong areuy, harendong beureum, harendong oyot</italic> (Sunda). Lesser Sunda: <italic>priyato</italic> (Bali).</p></tp:treatment-sec><tp:treatment-sec sec-type="notes" id="SECID0EBLDK"><title>Notes.</title><p>1. <italic><tp:taxon-name><tp:taxon-name-part taxon-name-part-type="genus" reg="Dissochaeta">Dissochaeta</tp:taxon-name-part><tp:taxon-name-part taxon-name-part-type="species" reg="fallax">fallax</tp:taxon-name-part></tp:taxon-name></italic> is easily distinguished by its 4 or 8 stamens with tessellate-reticulate thecae and medifixed anthers. The hypanthium is suburceolate, slender and smaller than the petals in bud, which are usually rounded. This species is common in West Malesia (Sumatra and Java), but so far not found in Borneo and further east except for one collection from New Guinea. The stamens make <italic><tp:taxon-name><tp:taxon-name-part taxon-name-part-type="genus" reg="Dissochaeta">Dissochaeta</tp:taxon-name-part><tp:taxon-name-part taxon-name-part-type="species" reg="fallax">fallax</tp:taxon-name-part></tp:taxon-name></italic> so different from the other species that it has long been regarded as a distinct genus, <italic><tp:taxon-name><tp:taxon-name-part taxon-name-part-type="genus" reg="Omphalopus">Omphalopus</tp:taxon-name-part></tp:taxon-name></italic> (<xref ref-type="bibr" rid="B55">Naudin 1851</xref>, <xref ref-type="bibr" rid="B53">Miquel 1855</xref>, <xref ref-type="bibr" rid="B74">Triana 1872</xref>, <xref ref-type="bibr" rid="B18">Cogniaux 1891</xref>, Bakhuizen van den Brink <italic>f.</italic> 1943). We regard these differences only as infrageneric variation and we follow previous authors (Blume 1831, <xref ref-type="bibr" rid="B44">Maxwell 1980b</xref>, <xref ref-type="bibr" rid="B15">Clausing and Renner 2001</xref>, <xref ref-type="bibr" rid="B34">Kartonegoro and Veldkamp 2010</xref>) to include it in <italic><tp:taxon-name><tp:taxon-name-part taxon-name-part-type="genus" reg="Dissochaeta">Dissochaeta</tp:taxon-name-part></tp:taxon-name></italic>. Future phylogenetic analyses may point out the true relationship of this species.</p><p>2. The correct identification of <italic><tp:taxon-name><tp:taxon-name-part taxon-name-part-type="genus" reg="Dissochaeta">D.</tp:taxon-name-part><tp:taxon-name-part taxon-name-part-type="species" reg="reticulata">reticulata</tp:taxon-name-part></tp:taxon-name></italic> is problematic. <xref ref-type="bibr" rid="B55">Naudin (1851)</xref> and <xref ref-type="bibr" rid="B53">Miquel (1855)</xref> correctly considered this species to be part of former <italic><tp:taxon-name><tp:taxon-name-part taxon-name-part-type="genus" reg="Omphalopus">Omphalopus</tp:taxon-name-part></tp:taxon-name></italic>, together with <italic><tp:taxon-name><tp:taxon-name-part taxon-name-part-type="genus" reg="Omphalopus">O.</tp:taxon-name-part><tp:taxon-name-part taxon-name-part-type="species" reg="fallax">fallax</tp:taxon-name-part></tp:taxon-name></italic> based on its stamen characters. Blume (1831), <xref ref-type="bibr" rid="B77">Veldkamp (1979)</xref>, <xref ref-type="bibr" rid="B34">Kartonegoro and Veldkamp (2010)</xref> regarded it as a distinct species in <italic><tp:taxon-name><tp:taxon-name-part taxon-name-part-type="genus" reg="Dissochaeta">Dissochaeta</tp:taxon-name-part></tp:taxon-name></italic> based on 8 subequal fertile stamens, in which it is similar to <italic><tp:taxon-name><tp:taxon-name-part taxon-name-part-type="genus" reg="Dissochaeta">D.</tp:taxon-name-part><tp:taxon-name-part taxon-name-part-type="species" reg="inappendiculata">inappendiculata</tp:taxon-name-part></tp:taxon-name></italic>. Bakhuizen van den Brink <italic>f.</italic> (1943, 1964) placed this species under <italic><tp:taxon-name><tp:taxon-name-part taxon-name-part-type="genus" reg="Neodissochaeta">Neodissochaeta</tp:taxon-name-part></tp:taxon-name></italic>. On the other hand, <xref ref-type="bibr" rid="B44">Maxwell (1980b)</xref> erroneously considered the species to be a variety of <italic><tp:taxon-name><tp:taxon-name-part taxon-name-part-type="genus" reg="Dissochaeta">D.</tp:taxon-name-part><tp:taxon-name-part taxon-name-part-type="species" reg="velutina">velutina</tp:taxon-name-part></tp:taxon-name></italic> (a synonym of <italic><tp:taxon-name><tp:taxon-name-part taxon-name-part-type="genus" reg="Dissochaeta">D.</tp:taxon-name-part><tp:taxon-name-part taxon-name-part-type="species" reg="vacillans">vacillans</tp:taxon-name-part></tp:taxon-name></italic>). Like <italic><tp:taxon-name><tp:taxon-name-part taxon-name-part-type="genus" reg="Dissochaeta">D.</tp:taxon-name-part><tp:taxon-name-part taxon-name-part-type="species" reg="fallax">fallax</tp:taxon-name-part></tp:taxon-name></italic>, the type of <italic><tp:taxon-name><tp:taxon-name-part taxon-name-part-type="genus" reg="Dissochaeta">D.</tp:taxon-name-part><tp:taxon-name-part taxon-name-part-type="species" reg="reticulata">reticulata</tp:taxon-name-part></tp:taxon-name></italic> also shows the stamens to have tessellate-reticulate thecae, medifixed stamens and an inappendiculate crest. Therefore, the name is here synonymised with <italic><tp:taxon-name><tp:taxon-name-part taxon-name-part-type="genus" reg="Dissochaeta">D.</tp:taxon-name-part><tp:taxon-name-part taxon-name-part-type="species" reg="fallax">fallax</tp:taxon-name-part></tp:taxon-name></italic>, whereby the variation in the number of stamens became 4 or 8.</p></tp:treatment-sec><tp:treatment-sec sec-type="material" id="SECID0EQRDK"><title>Selected specimens examined.</title><p><bold>THAILAND. Nakhon Si Thammarat</bold>: Khao Luang, 750 m, 19 May 1968, C.F. van Beusekom &amp; C. Phengkhlai 880 (K, L, P). <bold>MALAYSIA. Selangor</bold>: Genting Highlands, Gunong Ulu Kali, 1500 m, 9 Apr 1978, J.F. Maxwell 78-81 (L). <bold>INDONESIA. Aceh</bold>: Gayoland, between Kampong Kapi and Kampong Aunan, 1100 m, 21 Mar 1937, C.G.G.J. van Steenis 9972 (BO). <bold>Bengkulu</bold>: Air Hangat, Bukit Kaba, H.O. Forbes 2882a (BM, L); Suban Ayam, 1200 m, 12 Jul 1916, Ajoeb 350 (BO); Balai, 500 m, 13 Jan 1931, C.N.A. de Voogd 581 (BO, L). <bold>Jambi</bold>: Kerinci, Siolak Deras, 915 m, 18 Mar 1914, H.C. Robinson &amp; C. Boden-Kloss s.n. (BM, K). <bold>Lampung</bold>: Sukaraja, 28 Aug 1915, P.J.S. Cramer 107 (BO); Mt. Tanggamus, 1600 m, 2 May 1968, M. Jacobs 8213 (L). <bold>North Sumatra</bold>: Bandar Baru, Mt. Sibayak, 900 m, 9 Oct 1928, J.A. Lörzing 14075 (BO, L); Sibolangit, 12 Sep 1920, J.A. Lörzing 7351a (BO); Padang Sidempuan, Mt. Lubuk Raya, 1000 m, 13 Apr 1978, Maskuri 282 (BO, L). <bold>South Sumatra</bold>: Muara Dua, Tenang, 700 m, 10 Jan 1930, C.N.A. de Voogd 556 (BO). <bold>West Sumatra</bold>: Pariaman, H. Diepenhorst HB 1323 (BO, U); Mt. Malintang, 1 Aug 1918, H.A.B. Bünnemeijer 4225 (BO, K, L, U); Mt. Merapi, 1250 m, 13 Sep 1918, H.A.B. Bünnemeijer 4514 (BO, K, L, U); Lubuk Sikaping, Mt. Gadang, 700 m, 15 Jun 1953, J. van Borssum-Waalkes 1893 (BO, L); Lima Puluh Kota, Kelok Sembilan, 700 m, 20 Dec 1987, M. Hotta &amp; H. Okada 1637 (BO); <italic>Ibid.</italic>, Mt. Sago, Ladang Laweh, 900 m, 28 Jul 1957, W. Meijer 7245 (L); Solok, Mount Talang, 1250 m, 2 Oct 1988, M. Hotta &amp; H. Nagamasu 12 (BO, L). <bold>Banten</bold>: Between Bayah &amp; Sangkop, 600 m, 20 Jun 1911, C.A. Backer 1722 (BO); Pasir Orai, H.O. Forbes 460 (BM, BO); Mt. Karang, Galusur, 700 m, 31 Jun 1912, S.H. Koorders 40738β (BO). <bold>Central Java</bold>: Purbalingga, Mt. Slamet, 1300 m, 13 Mar 2004, W.S. Hoover et al. Deden-36 (BO). <bold>East Java</bold>: Lumajang, Sumber Mujur, Mar 1928, Adm. Ondern. Soember Moedjoer s.n. (BO, L, U). <bold>West Java</bold>: Mt. Paniisan, 600 m, 28 Oct 1928, C.G.G.J. van Steenis 2300 (BO, L); Leuwiliang, Cianten, 900 m, 30 Aug 1918, C.A. Backer 25698 (BO); Mt. Menapa, 600 m, 18 Dec 1940, C.G.G.J. van Steenis 17373 (BO, K, L); Mt. Salak, Kampong Babojong, 700 m, 18 Sep 1896, S.H. Koorders 24270β (BO, K, L); Mt. Halimun, Malasari, 1055 m, 10 Oct 2017, A. Kartonegoro 1106 (BO, L); Cianjur, Cibeber, Cidadap, 1000 m, R.C. Bakhuizen van den Brink 2769 (BO); <italic>Ibid.</italic>, Takokak, S.H. Koorders 33358β (BO); Tasikmalaya, Singaparna, Mt. Galunggung, 900 m, 13 Aug 1913, C.A. Backer 8619 (BO). <bold>Bali</bold>: Jembrana, Mt. Mesehe, 500 m, 18 May 2013, A. Kartonegoro et al. 737 (BO); Mt. Pala 495 m, 5 Sep 1918, Sarip 219 (BO, L). <bold>West Nusa Tenggara</bold>: Lombok, Mt. Rinjani, Jeruk Manis waterfall, 904 m, 16 Feb 2005, H. Azuma et al. A259 (BO). <bold>PAPUA NEW GUINEA. Sepik</bold>: Kaiser Wilhelmsland, Kani Mountains, 1000 m, 7 Jan 1908, R.F.F. Schlechter 15159 (NY).</p></tp:treatment-sec><ref-list><ref id="B34"><mixed-citation xmlns:xlink="http://www.w3.org/1999/xlink" xlink:type="simple"><person-group><name name-style="western"><surname>Kartonegoro</surname><given-names>A</given-names></name><name name-style="western"><surname>Veldkamp</surname><given-names>JF</given-names></name></person-group> (<year>2010</year>) <article-title>Revision of <tp:taxon-name><tp:taxon-name-part taxon-name-part-type="genus">Dissochaeta</tp:taxon-name-part> (<tp:taxon-name-part taxon-name-part-type="subgenus">Melastomataceae</tp:taxon-name-part>)</tp:taxon-name> in Java, Indonesia.</article-title><source>Reinwardtia</source><volume>13</volume>(<issue>2</issue>): <fpage>125</fpage>–<lpage>145</lpage>. <ext-link xlink:type="simple" ext-link-type="doi" xlink:href="10.14203/reinwardtia.v13i2.2133">https://doi.org/10.14203/reinwardtia.v13i2.2133</ext-link></mixed-citation></ref><ref id="B55"><mixed-citation xmlns:xlink="http://www.w3.org/1999/xlink" xlink:type="simple"><person-group><name name-style="western"><surname>Naudin</surname><given-names>C</given-names></name></person-group> (<year>1851</year>) Melastomacearum quae in Museo parisiensi continentur monographicae descriptiones et secundum affinitates distributionis tentamen. Annales des Sciences Naturelles; Botanique, sér. 3, 15: 67–79, 277–283.</mixed-citation></ref><ref id="B53"><mixed-citation xmlns:xlink="http://www.w3.org/1999/xlink" xlink:type="simple"><person-group><name name-style="western"><surname>Miquel</surname><given-names>FAW</given-names></name></person-group> (<year>1855</year>) . Flora van Nederlandsch Indië (Vol. 1). C.G. van der Post, Amsterdam, 498–581.</mixed-citation></ref><ref id="B74"><mixed-citation xmlns:xlink="http://www.w3.org/1999/xlink" xlink:type="simple"><person-group><name name-style="western"><surname>Triana</surname><given-names>JJ</given-names></name></person-group> (<year>1872</year>) <article-title>[1871]) Les Mélastomacées.</article-title><source>Transactions of the Linnean Society, London</source><volume>28</volume>(<issue>1</issue>): <fpage>1</fpage>–<lpage>188</lpage>. <ext-link xlink:type="simple" ext-link-type="doi" xlink:href="10.1111/j.1096-3642.1871.tb00222.x">https://doi.org/10.1111/j.1096-3642.1871.tb00222.x</ext-link></mixed-citation></ref><ref id="B18"><mixed-citation xmlns:xlink="http://www.w3.org/1999/xlink" xlink:type="simple"><person-group><name name-style="western"><surname>Cogniaux</surname><given-names>A</given-names></name></person-group> (<year>1891</year>) <article-title><tp:taxon-name><tp:taxon-name-part taxon-name-part-type="family">Melastomaceae</tp:taxon-name-part></tp:taxon-name>.</article-title> In: <person-group><name name-style="western"><surname>de Candolle</surname><given-names>A</given-names></name><name name-style="western"><surname>de Candolle</surname><given-names>C</given-names></name></person-group> (<role>Eds</role>) <issue-title>Monographiae Phanerogamarum (Vol.</issue-title><source>7). Massson, Paris</source>, <fpage>1</fpage>–<lpage>1256</lpage>.</mixed-citation></ref><ref id="B44"><mixed-citation xmlns:xlink="http://www.w3.org/1999/xlink" xlink:type="simple"><person-group><name name-style="western"><surname>Maxwell</surname><given-names>JF</given-names></name></person-group> (<year>1980b</year>) <article-title>Taxonomic notes on the tribe <tp:taxon-name><tp:taxon-name-part taxon-name-part-type="tribe">Dissochaeteae</tp:taxon-name-part></tp:taxon-name> (Naudin) Triana (<tp:taxon-name><tp:taxon-name-part taxon-name-part-type="family">Melastomataceae</tp:taxon-name-part></tp:taxon-name>).</article-title><source>Gardens’ Bulletin (Singapore)</source><volume>33</volume>: <fpage>312</fpage>–<lpage>327</lpage>.</mixed-citation></ref><ref id="B15"><mixed-citation xmlns:xlink="http://www.w3.org/1999/xlink" xlink:type="simple"><person-group><name name-style="western"><surname>Clausing</surname><given-names>G</given-names></name><name name-style="western"><surname>Renner</surname><given-names>SS</given-names></name></person-group> (<year>2001</year>) <article-title>Evolution of growth form in epiphytic <tp:taxon-name><tp:taxon-name-part taxon-name-part-type="tribe">Dissochaeteae</tp:taxon-name-part></tp:taxon-name> (<tp:taxon-name><tp:taxon-name-part taxon-name-part-type="family">Melastomataceae</tp:taxon-name-part></tp:taxon-name>).</article-title><source>Organisms, Diversity &amp; Evolution</source><volume>1</volume>(<issue>1</issue>): <fpage>45</fpage>–<lpage>60</lpage>. <ext-link xlink:type="simple" ext-link-type="doi" xlink:href="10.1078/1439-6092-00004">https://doi.org/10.1078/1439-6092-00004</ext-link></mixed-citation></ref><ref id="B77"><mixed-citation xmlns:xlink="http://www.w3.org/1999/xlink" xlink:type="simple"><person-group><name name-style="western"><surname>Veldkamp</surname><given-names>JF</given-names></name></person-group> (<year>1979</year>) <article-title>Notes on <italic><tp:taxon-name><tp:taxon-name-part taxon-name-part-type="genus">Creochiton</tp:taxon-name-part></tp:taxon-name>, <tp:taxon-name><tp:taxon-name-part taxon-name-part-type="genus">Dissochaeta</tp:taxon-name-part></tp:taxon-name></italic>, and <italic><tp:taxon-name><tp:taxon-name-part taxon-name-part-type="genus">Macrolenes</tp:taxon-name-part></tp:taxon-name></italic> (<tp:taxon-name><tp:taxon-name-part taxon-name-part-type="family">Melastomataceae</tp:taxon-name-part></tp:taxon-name>).</article-title><source>Blumea</source><volume>24</volume>: <fpage>437</fpage>–<lpage>446</lpage>.</mixed-citation></ref></ref-list></tp:taxon-treatment>
