# Supplementary material for: A revision of Dissochaeta (Melastomataceae, Dissochaeteae)
Source: PhytoKeys. 2018 Aug 9;(107):1–178. doi: 10.3897/phytokeys.107.26548 (PMC6160804; doi:10.3897/phytokeys.107.26548)
Supplement: XML Treatment for Dissochaeta floccosa [file phytokeys.107.26548-treatment22.xml]

<!DOCTYPE tp:taxon-treatment
  PUBLIC "-//TaxonX//DTD Taxonomic Treatment Publishing DTD v0 20100105//EN" "tax-treatment-NSO.dtd">
<tp:taxon-treatment xmlns:tp="http://www.plazi.org/taxpub"><tp:treatment-meta><kwd-group><label>Taxon classification</label><kwd><named-content xmlns:xlink="http://www.w3.org/1999/xlink" content-type="kingdom">Plantae</named-content></kwd><kwd><named-content xmlns:xlink="http://www.w3.org/1999/xlink" content-type="order">Myrtales</named-content></kwd><kwd><named-content xmlns:xlink="http://www.w3.org/1999/xlink" content-type="family">Melastomataceae</named-content></kwd></kwd-group><mixed-citation publication-type="journal"><person-group><name><surname>Kartonegoro</surname><given-names>Abdulrokhman</given-names></name><name><surname>Veldkamp</surname><given-names>Jan Frits</given-names></name><name><surname>Hovenkamp</surname><given-names>Peter</given-names></name><name><surname>van Welzen</surname><given-names>Peter</given-names></name></person-group><article-title>A revision of <italic><tp:taxon-name><tp:taxon-name-part taxon-name-part-type="genus" reg="Dissochaeta">Dissochaeta</tp:taxon-name-part></tp:taxon-name></italic> (<tp:taxon-name><tp:taxon-name-part taxon-name-part-type="family" reg="Melastomataceae">Melastomataceae</tp:taxon-name-part></tp:taxon-name>, <tp:taxon-name><tp:taxon-name-part taxon-name-part-type="tribe" reg="Dissochaeteae">Dissochaeteae</tp:taxon-name-part></tp:taxon-name>)</article-title><source>PhytoKeys</source><day>9</day><month>8</month><year>2018</year><volume>2018</volume><issue>107</issue><fpage>1</fpage><lpage>178</lpage><pub-id pub-id-type="doi">10.3897/phytokeys.107.26548</pub-id></mixed-citation></tp:treatment-meta><tp:nomenclature><label>19.</label><tp:taxon-name>
              <tp:taxon-name-part taxon-name-part-type="genus" reg="Dissochaeta">Dissochaeta</tp:taxon-name-part>
              <tp:taxon-name-part taxon-name-part-type="species" reg="floccosa">floccosa</tp:taxon-name-part>
              <object-id xmlns:xlink="http://www.w3.org/1999/xlink" content-type="ipni" xlink:type="simple">urn:lsid:ipni.org:names:60476835-2</object-id>
            </tp:taxon-name><tp:taxon-authority>(J.F.Maxwell) Karton.</tp:taxon-authority><tp:taxon-status xmlns:xlink="http://www.w3.org/1999/xlink" xlink:type="simple">comb. nov.</tp:taxon-status><xref ref-type="fig" rid="F26">Map 13</xref></tp:nomenclature><tp:treatment-sec sec-type="Basionym" id="SECID0EKUDK"><title>Basionym.</title><p><tp:taxon-name><tp:taxon-name-part taxon-name-part-type="genus" reg="Dissochaeta">Dissochaeta</tp:taxon-name-part><tp:taxon-name-part taxon-name-part-type="species" reg="rostrata">rostrata</tp:taxon-name-part><tp:taxon-name-part taxon-name-part-type="authority">Korth.</tp:taxon-name-part><tp:taxon-name-part taxon-name-part-type="infraspecific-rank">var.</tp:taxon-name-part><tp:taxon-name-part taxon-name-part-type="variety" reg="floccosa">floccosa</tp:taxon-name-part></tp:taxon-name> J.F.Maxwell, Gard. Bull. Singapore 33: 319, fig. 5. 1980.</p></tp:treatment-sec><tp:treatment-sec sec-type="material" id="SECID0EEVDK"><title>Type.</title><p>Indonesia. West Sumatra: Pajakumbuh, Pakan Raba, Aer nan Dingin, 600 m elev., 1 Sep 1957, S. Maradjo 350 (holotype: L [L0537273]!; isotypes: L [L0537271]!, PNH [PNH59964, image seen]!, SING <italic>n.v.</italic>).</p><fig id="F26" position="float" orientation="portrait"><label>Map 13.</label><caption><p>Distribution of <italic><tp:taxon-name><tp:taxon-name-part taxon-name-part-type="genus" reg="Dissochaeta">D.</tp:taxon-name-part><tp:taxon-name-part taxon-name-part-type="species" reg="floccosa">floccosa</tp:taxon-name-part></tp:taxon-name></italic> (●) and <tp:taxon-name><tp:taxon-name-part taxon-name-part-type="genus" reg="Dissochaeta">D.</tp:taxon-name-part><tp:taxon-name-part taxon-name-part-type="species" reg="glabra">glabra</tp:taxon-name-part><tp:taxon-name-part taxon-name-part-type="infraspecific-rank">var.</tp:taxon-name-part><tp:taxon-name-part taxon-name-part-type="variety" reg="glabra">glabra</tp:taxon-name-part></tp:taxon-name> (■).</p></caption><graphic xmlns:xlink="http://www.w3.org/1999/xlink" xlink:href="phytokeys-107-001-g026.jpg" position="float" orientation="portrait" xlink:type="simple" id="oo_222120.jpg"/></fig></tp:treatment-sec><tp:treatment-sec sec-type="description" id="SECID0EVWDK"><title>Description.</title><p>Branchlets terete, 5–6 mm in diameter, floccose, covered with dense stellate pubescent hairs and with 1–2 mm long capitate bristle hairs; nodes swollen, with interpetiolar ridge; internodes 12–14 cm long. Leaves: petioles terete, ca. 10 mm long, floccose, densely covered with pubescent hairs and with 1–2 mm long brown bristle hairs; blades ovate or ovate-elliptic, 17–20 × 7–9.5 cm, subcoriaceous, base emarginate to slightly cordate, margin entire, apex acuminate, tip 2–3 cm long; nervation with 2 pairs of lateral nerves and 1 pair of intramarginal nerves; adaxially glabrous, abaxially densely floccose, covered with pubescent hairs. Inflorescences terminal, up to 40 cm long, many-flowered; main axis angular, floccose, densely covered with pubescent hairs and 1–2 mm long capitate bristle hairs; primary axes up to 36 cm long with 5 or 6 nodes, secondary axes up to 6 cm long with 2 or 3 nodes, tertiary axes up to 2 cm long with 1 or 2 nodes, quarternary axes when developed up to 1 cm long with 1 node; bracts linear, 10–13 mm long, floccose, densely covered with pubescent hairs and with 1–2 mm long capitate bristle hairs; bracteoles subulate, 5–10 mm long, floccose, densely covered with pubescent hairs and with 1–2 mm long capitate bristle hairs; pedicels floccose, densely covered with pubescent hairs and with capitate bristle hairs, 6–7 mm long in central flowers, 2–3 mm long in lateral flowers. Hypanthium tubular, 7–9 × 3–4 mm, floccose, densely covered with pubescent hairs and with capitate bristle hairs; calyx lobes linear-lanceolate or triangular, 7–11 mm long, floccose, densely covered with pubescent hairs and capitate bristle hairs, base truncate, apex acute; petal bud conical, 3–5 mm long; mature petals not seen. Stamens 8, subequal, filaments curved sideways; alternipetalous stamens with 8–9 mm long filaments, anthers slender, curved, sickle-shaped, thecae 14–15 mm long, pedoconnective 2–3 mm long, basal crest minute, triangular, ca. 1 mm long, lateral appendages paired, filiform, 2–4 mm long; oppositipetalous stamens with ca. 8 mm long filaments, anthers S-shaped, thecae 12–14 mm long, basal crest with minute auricles, ca. 0.5 mm long, lateral appendages paired auricles, 1–1.5 mm long. Ovary ¾ of hypanthium in length, apex floccose; style glabrous, in bud ca. 15 mm long; stigma minute; extra-ovarial chambers 8, extending to the base of the ovary. Fruits urceolate, ca. 10 × 5–6 mm, floccose, densely covered with pubescent hairs and capitate bristle hairs; calyx lobes remnant persistent, 8–11 mm long, reflexed. Seeds ca. 0.5 mm long.</p></tp:treatment-sec><tp:treatment-sec sec-type="distribution" id="SECID0E1WDK"><title>Distribution.</title><p>Sumatra (West).</p></tp:treatment-sec><tp:treatment-sec sec-type="ecology" id="SECID0E6WDK"><title>Ecology and habitat.</title><p>Lowland forest at 300–600 m elevation.</p></tp:treatment-sec><tp:treatment-sec sec-type="notes" id="SECID0EEXDK"><title>Note.</title><p><italic><tp:taxon-name><tp:taxon-name-part taxon-name-part-type="genus" reg="Dissochaeta">Dissochaeta</tp:taxon-name-part><tp:taxon-name-part taxon-name-part-type="species" reg="floccosa">floccosa</tp:taxon-name-part></tp:taxon-name></italic> is known only from 2 collections. This species closely resembles <italic><tp:taxon-name><tp:taxon-name-part taxon-name-part-type="genus" reg="Dissochaeta">D.</tp:taxon-name-part><tp:taxon-name-part taxon-name-part-type="species" reg="horrida">horrida</tp:taxon-name-part></tp:taxon-name></italic> in having long, linear-lanceolate calyx lobes of up to 11 mm long and similar number and shape of the stamens, but differs in having a floccose indumentum all over with shorter bristle hairs.</p></tp:treatment-sec><tp:treatment-sec sec-type="Specimen examined" id="SECID0EBYDK"><title>Specimen examined.</title><p><bold>INDONESIA. West Sumatra</bold>: Payakumbuh, Pakan Raba, 600 m elev., 1 Sep 1957, S. Maradjo 350 (L, PNH); Sawahlunto Sijunjung, Kulampi, 300 m, 21 Apr 2000, Erlo 32 (ANDA).</p></tp:treatment-sec></tp:taxon-treatment>
