# Supplementary material for: A revision of Dissochaeta (Melastomataceae, Dissochaeteae)
Source: PhytoKeys. 2018 Aug 9;(107):1–178. doi: 10.3897/phytokeys.107.26548 (PMC6160804; doi:10.3897/phytokeys.107.26548)
Supplement: XML Treatment for Dissochaeta glabra Merr. var. glabra [file phytokeys.107.26548-treatment24.xml]

<!DOCTYPE tp:taxon-treatment
  PUBLIC "-//TaxonX//DTD Taxonomic Treatment Publishing DTD v0 20100105//EN" "tax-treatment-NSO.dtd">
<tp:taxon-treatment xmlns:tp="http://www.plazi.org/taxpub"><tp:treatment-meta><kwd-group><label>Taxon classification</label><kwd><named-content xmlns:xlink="http://www.w3.org/1999/xlink" content-type="kingdom">Plantae</named-content></kwd><kwd><named-content xmlns:xlink="http://www.w3.org/1999/xlink" content-type="order">Myrtales</named-content></kwd><kwd><named-content xmlns:xlink="http://www.w3.org/1999/xlink" content-type="family">Melastomataceae</named-content></kwd></kwd-group><mixed-citation publication-type="journal"><person-group><name><surname>Kartonegoro</surname><given-names>Abdulrokhman</given-names></name><name><surname>Veldkamp</surname><given-names>Jan Frits</given-names></name><name><surname>Hovenkamp</surname><given-names>Peter</given-names></name><name><surname>van Welzen</surname><given-names>Peter</given-names></name></person-group><article-title>A revision of <italic><tp:taxon-name><tp:taxon-name-part taxon-name-part-type="genus" reg="Dissochaeta">Dissochaeta</tp:taxon-name-part></tp:taxon-name></italic> (<tp:taxon-name><tp:taxon-name-part taxon-name-part-type="family" reg="Melastomataceae">Melastomataceae</tp:taxon-name-part></tp:taxon-name>, <tp:taxon-name><tp:taxon-name-part taxon-name-part-type="tribe" reg="Dissochaeteae">Dissochaeteae</tp:taxon-name-part></tp:taxon-name>)</article-title><source>PhytoKeys</source><day>9</day><month>8</month><year>2018</year><volume>2018</volume><issue>107</issue><fpage>1</fpage><lpage>178</lpage><pub-id pub-id-type="doi">10.3897/phytokeys.107.26548</pub-id></mixed-citation></tp:treatment-meta><tp:nomenclature><label>20.1.</label><tp:taxon-name>
              <tp:taxon-name-part taxon-name-part-type="genus" reg="Dissochaeta">Dissochaeta</tp:taxon-name-part>
              <tp:taxon-name-part taxon-name-part-type="species" reg="glabra">glabra</tp:taxon-name-part>
              <tp:taxon-name-part taxon-name-part-type="authority">Merr.</tp:taxon-name-part>
              <tp:taxon-name-part taxon-name-part-type="infraspecific-rank">var.</tp:taxon-name-part>
              <tp:taxon-name-part taxon-name-part-type="variety" reg="glabra">glabra</tp:taxon-name-part>
            </tp:taxon-name><xref ref-type="fig" rid="F27">Fig. 14</xref><xref ref-type="fig" rid="F26">, Map 13</xref></tp:nomenclature><tp:treatment-sec sec-type="description" id="SECID0EVBEK"><title>Description.</title><p>Hypanthium ca. 4 × 2 mm, glabrous or sparsely covered with stellate hairs, dark green; petal bud conical, 1–1.5 mm long; mature petals suborbicular, 3–4 × 3–3.5 mm, reflexed, white purplish or purple, base clawed, apex acute. Stamens 8, unequal, filaments straight; alternipetalous stamens staminodial, with ca. 3 mm long filaments, thecae ca. 0.5 mm long, basal crest triangular, ca. 0.75 mm long, thin, base emarginate or hastate, apex acute, lateral appendages prolonged from the locule vestige, paired, filiform, 3–4 mm long; oppositipetalous stamens with 4–5 mm long filaments, thecae 5–6 mm long, yellow or creamy, basal crest triangular, ca. 0.3 mm long, erose to bifid, lateral appendages ligular with bifid apex, ca. 0.5 mm long. Ovary half to ¾ of hypanthium in length, apex glabrous; style glabrous, 8–10 mm long, curved at the end, slender; stigma minute, capitate; extra-ovarial chambers extending to half of the ovary. Fruits subglobose to urceolate, 4–5 × ca. 4 mm, glabrous.</p><fig id="F27" position="float" orientation="portrait"><label>Figure 14.</label><caption><p><tp:taxon-name><tp:taxon-name-part taxon-name-part-type="genus" reg="Dissochaeta">Dissochaeta</tp:taxon-name-part><tp:taxon-name-part taxon-name-part-type="species" reg="glabra">glabra</tp:taxon-name-part><tp:taxon-name-part taxon-name-part-type="infraspecific-rank">var.</tp:taxon-name-part><tp:taxon-name-part taxon-name-part-type="variety" reg="glabra">glabra</tp:taxon-name-part></tp:taxon-name><bold>a</bold> habit <bold>b</bold> branchlet <bold>c</bold> hypanthium <bold>d</bold> flower <bold>e</bold> fruits. Photographs by D. Penneys; vouchers: Penneys 2446 (WNC), Penneys 2474 (WNC) &amp; Penneys 2487 (WNC).</p></caption><graphic xmlns:xlink="http://www.w3.org/1999/xlink" xlink:href="phytokeys-107-001-g027.jpg" position="float" orientation="portrait" xlink:type="simple" id="oo_222121.jpg"/></fig></tp:treatment-sec><tp:treatment-sec sec-type="distribution" id="SECID0EFDEK"><title>Distribution.</title><p>Borneo.</p></tp:treatment-sec><tp:treatment-sec sec-type="ecology" id="SECID0EKDEK"><title>Ecology and habitat.</title><p>Lowland mixed dipterocarp forest to lower montane forest, in open places at 20–1200 m elevation.</p></tp:treatment-sec><tp:treatment-sec sec-type="material" id="SECID0EPDEK"><title>Specimens examined.</title><p><bold>MALAYSIA. Sabah</bold>: Kalabakan, Pinajas River, 20 m, 8 Oct 1916, A. Villamil 242 (K, PNH, US); <italic>Ibid.</italic>, Ulu Sungai Kalabakan, 19 May 1984, Fidilis &amp; Martin SAN 103669 (K, L); Ibid., Gunong Rara, 21 Apr 1972, G. Shea SAN 75633 (K, L); Lahad Datu, Danum Valley, 12 Jun 1986, E.J.F. Campbell et al. SAN 112059 (L); <italic>Ibid.</italic>, 7 May 1989, C.E. Ridsdale 1961 (K, L); <italic>Ibid.</italic>, 238 m, 6 Jul 2006, S. Suzana et al. SAN 147687 (K, L); <italic>Ibid.</italic>, Silabukan, 183 m, 21 Apr 1967, J. Sinanggul SAN 58046 (K, L); <italic>Ibid.</italic>, Ulu Segama, 170 m, 25 Feb 1986, P.J. Edwards 2111 (K); <italic>Ibid.</italic>, 200 m, 28 Feb 1985, G. Argent et al. 108277 (K, L); Lamag, Inarat, Gunong Lotong, 1000 m, 16 Aug 1976, Saikeh SAN 83210 (K); Nabawan, Gunung Lotong, Meliah Basin, 19 Apr 1988, L. Madani SAN 124418 (K); Ranau, Sungai Nabutan, 23 Mar 1982, Joseph SAN 94559 (K, L); Sandakan, Segaliud Lokan, 106 m, 30 May 1963, Banang SAN 36928 (K, L); <italic>Ibid.</italic>, Gadong Camp, 58 m, 4 Apr 1963, James SAN 35395 (K, L); <italic>Ibid.</italic>, Gomantong, 17 Apr 1970, Rusonkhan SAN 66574 (K); <italic>Ibid.</italic>, Kabili-Sepilok, 4 Jun 1937, Enggoh 7246 (K); <italic>Ibid.</italic>, Sepilok, 7 Apr 1954, D.D. Wood A 2987 (K, L); Tenom, Mandalom, 27 Aug 1987, Asik Mantor SAN 120365 (K, L); Tawau, A.D.E. Elmer 20794 (BM, L, P, PNH, U), St. Lucia, Pinayas, 60 m, 8 May 1940, P. Orolfo 8 (K, L). <bold>Sarawak</bold>: Bintulu, Tubau, Ulu Jejalong, Bukit Sekiwa, 300 m, 2 Sep 1986, Abang Mochtar S.53947 (AAU, L). <bold>INDONESIA. East Kalimantan</bold>: West Kutai, Hikam Batu Beng, 80 m, 28 Jul 1925, F.H. Endert 2275 (BO, L); Sangkulirang, Babi Jolong, 40 m, 3 Jun 1937, Aet 599 (BO). <bold>North Kalimantan</bold>: Malinau, 20 m, 2 Jul 1981, R. Geesink 8926 (L). <bold>South Kalimantan</bold>: Muara Uya, Jaro Dam, 80 m, 17 Nov 1971, E.F. de Vogel 881 (K, L).</p></tp:treatment-sec><tp:treatment-sec><!--Section generated to contain objects referenced in tp:taxon-treatment.--><fig id="F26" position="float" orientation="portrait"><label>Map 13.</label><caption><p>Distribution of <italic><tp:taxon-name><tp:taxon-name-part taxon-name-part-type="genus" reg="Dissochaeta">D.</tp:taxon-name-part><tp:taxon-name-part taxon-name-part-type="species" reg="floccosa">floccosa</tp:taxon-name-part></tp:taxon-name></italic> (●) and <tp:taxon-name><tp:taxon-name-part taxon-name-part-type="genus" reg="Dissochaeta">D.</tp:taxon-name-part><tp:taxon-name-part taxon-name-part-type="species" reg="glabra">glabra</tp:taxon-name-part><tp:taxon-name-part taxon-name-part-type="infraspecific-rank">var.</tp:taxon-name-part><tp:taxon-name-part taxon-name-part-type="variety" reg="glabra">glabra</tp:taxon-name-part></tp:taxon-name> (■).</p></caption><graphic xmlns:xlink="http://www.w3.org/1999/xlink" xlink:href="phytokeys-107-001-g026.jpg" position="float" orientation="portrait" xlink:type="simple" id="oo_222120.jpg"/></fig></tp:treatment-sec></tp:taxon-treatment>
