# Supplementary material for: A revision of Dissochaeta (Melastomataceae, Dissochaeteae)
Source: PhytoKeys. 2018 Aug 9;(107):1–178. doi: 10.3897/phytokeys.107.26548 (PMC6160804; doi:10.3897/phytokeys.107.26548)
Supplement: XML Treatment for Dissochaeta glabra Merr. var. kinabaluensis [file phytokeys.107.26548-treatment25.xml]

<!DOCTYPE tp:taxon-treatment
  PUBLIC "-//TaxonX//DTD Taxonomic Treatment Publishing DTD v0 20100105//EN" "tax-treatment-NSO.dtd">
<tp:taxon-treatment xmlns:tp="http://www.plazi.org/taxpub"><tp:treatment-meta><kwd-group><label>Taxon classification</label><kwd><named-content xmlns:xlink="http://www.w3.org/1999/xlink" content-type="kingdom">Plantae</named-content></kwd><kwd><named-content xmlns:xlink="http://www.w3.org/1999/xlink" content-type="order">Myrtales</named-content></kwd><kwd><named-content xmlns:xlink="http://www.w3.org/1999/xlink" content-type="family">Melastomataceae</named-content></kwd></kwd-group><mixed-citation publication-type="journal"><person-group><name><surname>Kartonegoro</surname><given-names>Abdulrokhman</given-names></name><name><surname>Veldkamp</surname><given-names>Jan Frits</given-names></name><name><surname>Hovenkamp</surname><given-names>Peter</given-names></name><name><surname>van Welzen</surname><given-names>Peter</given-names></name></person-group><article-title>A revision of <italic><tp:taxon-name><tp:taxon-name-part taxon-name-part-type="genus" reg="Dissochaeta">Dissochaeta</tp:taxon-name-part></tp:taxon-name></italic> (<tp:taxon-name><tp:taxon-name-part taxon-name-part-type="family" reg="Melastomataceae">Melastomataceae</tp:taxon-name-part></tp:taxon-name>, <tp:taxon-name><tp:taxon-name-part taxon-name-part-type="tribe" reg="Dissochaeteae">Dissochaeteae</tp:taxon-name-part></tp:taxon-name>)</article-title><source>PhytoKeys</source><day>9</day><month>8</month><year>2018</year><volume>2018</volume><issue>107</issue><fpage>1</fpage><lpage>178</lpage><pub-id pub-id-type="doi">10.3897/phytokeys.107.26548</pub-id></mixed-citation></tp:treatment-meta><tp:nomenclature><label>20.2.</label><tp:taxon-name>
              <tp:taxon-name-part taxon-name-part-type="genus" reg="Dissochaeta">Dissochaeta</tp:taxon-name-part>
              <tp:taxon-name-part taxon-name-part-type="species" reg="glabra">glabra</tp:taxon-name-part>
              <tp:taxon-name-part taxon-name-part-type="authority">Merr.</tp:taxon-name-part>
              <tp:taxon-name-part taxon-name-part-type="infraspecific-rank">var.</tp:taxon-name-part>
              <tp:taxon-name-part taxon-name-part-type="variety" reg="kinabaluensis">kinabaluensis</tp:taxon-name-part>
              <object-id xmlns:xlink="http://www.w3.org/1999/xlink" content-type="ipni" xlink:type="simple">urn:lsid:ipni.org:names:60476836-2</object-id>
            </tp:taxon-name><tp:taxon-authority>(Veldkamp) Karton.</tp:taxon-authority><tp:taxon-status xmlns:xlink="http://www.w3.org/1999/xlink" xlink:type="simple">comb. nov.</tp:taxon-status><xref ref-type="fig" rid="F28">Fig. 15</xref><xref ref-type="fig" rid="F29">, Map 14</xref><tp:nomenclature-citation-list><tp:nomenclature-citation><tp:taxon-name>
                  <tp:taxon-name-part taxon-name-part-type="genus" reg="Diplectria">Diplectria</tp:taxon-name-part>
                  <tp:taxon-name-part taxon-name-part-type="species" reg="glabra">glabra</tp:taxon-name-part>
                  <tp:taxon-name-part taxon-name-part-type="basionym-authority">(Merr.)</tp:taxon-name-part>
                  <tp:taxon-name-part taxon-name-part-type="authority">M.P.Nayar</tp:taxon-name-part>
                  <tp:taxon-name-part taxon-name-part-type="infraspecific-rank">var.</tp:taxon-name-part>
                  <tp:taxon-name-part taxon-name-part-type="variety" reg="kinabaluensis">kinabaluensis</tp:taxon-name-part>
                </tp:taxon-name><comment>(Veldkamp) J.F.Maxwell, Gard. Bull. Singapore 33: 313. 1980.</comment></tp:nomenclature-citation></tp:nomenclature-citation-list></tp:nomenclature><tp:treatment-sec sec-type="Basionym" id="SECID0EKHEK"><title>Basionym.</title><p><tp:taxon-name><tp:taxon-name-part taxon-name-part-type="genus" reg="Diplectria">Diplectria</tp:taxon-name-part><tp:taxon-name-part taxon-name-part-type="species" reg="glabra">glabra</tp:taxon-name-part><tp:taxon-name-part taxon-name-part-type="basionym-authority">(Merr.)</tp:taxon-name-part><tp:taxon-name-part taxon-name-part-type="authority">M.P.Nayar</tp:taxon-name-part><tp:taxon-name-part taxon-name-part-type="infraspecific-rank">ssp.</tp:taxon-name-part><tp:taxon-name-part taxon-name-part-type="subspecies" reg="kinabaluensis">kinabaluensis</tp:taxon-name-part></tp:taxon-name> Veldkamp, Blumea 24: 422, fig. 1A, 4C. 1978.</p></tp:treatment-sec><tp:treatment-sec sec-type="material" id="SECID0EHIEK"><title>Type.</title><p>Malaysia. Sabah: Sosopodon, near Kundasang, 4500 ft. elev., 15 Jul 1964, G. Mikil SAN 46742 (holotype: L [L0008869]!; isotypes: K [K000859551]!, L [L0008870]!, SAN <italic>n.v.</italic>).</p><fig id="F28" position="float" orientation="portrait"><label>Figure 15.</label><caption><p><tp:taxon-name><tp:taxon-name-part taxon-name-part-type="genus" reg="Dissochaeta">Dissochaeta</tp:taxon-name-part><tp:taxon-name-part taxon-name-part-type="species" reg="glabra">glabra</tp:taxon-name-part><tp:taxon-name-part taxon-name-part-type="infraspecific-rank">var.</tp:taxon-name-part><tp:taxon-name-part taxon-name-part-type="variety" reg="kinabaluensis">kinabaluensis</tp:taxon-name-part></tp:taxon-name>. <bold>a</bold> habit <bold>b</bold> branchlet <bold>c</bold> hypanthium <bold>d</bold> flower. Photographs by D. Penneys; voucher: Penneys 2542 (WNC).</p></caption><graphic xmlns:xlink="http://www.w3.org/1999/xlink" xlink:href="phytokeys-107-001-g028.jpg" position="float" orientation="portrait" xlink:type="simple" id="oo_222122.jpg"/></fig><fig id="F29" position="float" orientation="portrait"><label>Map 14.</label><caption><p>Distribution of <tp:taxon-name><tp:taxon-name-part taxon-name-part-type="genus" reg="Dissochaeta">D.</tp:taxon-name-part><tp:taxon-name-part taxon-name-part-type="species" reg="glabra">glabra</tp:taxon-name-part><tp:taxon-name-part taxon-name-part-type="infraspecific-rank">var.</tp:taxon-name-part><tp:taxon-name-part taxon-name-part-type="variety" reg="kinabaluensis">kinabaluensis</tp:taxon-name-part></tp:taxon-name> (▲).</p></caption><graphic xmlns:xlink="http://www.w3.org/1999/xlink" xlink:href="phytokeys-107-001-g029.jpg" position="float" orientation="portrait" xlink:type="simple" id="oo_222123.jpg"/></fig></tp:treatment-sec><tp:treatment-sec sec-type="description" id="SECID0ETKEK"><title>Description.</title><p>Hypanthium 5–6 × ca. 3.5 mm, glabrous, reddish; petal bud conical, 4–5 mm long; mature petals suborbicular, 5–6 × ca. 4.5 mm, not reflexed, violet or pink, base clawed, apex acute. Stamens 8, unequal, filaments straight; alternipetalous stamens staminodial, with ca. 5 mm long filaments, thecae 1–2 mm long, basal crest triangular, ca. 2 mm long, thin, apex acute, base emarginate or hastate, lateral appendages prolonged from the locule vestige, paired, filiform, 5–6 mm long; oppositipetalous stamens with ca. 6 mm long filaments, thecae 5–6 mm long, yellow, basal crest bifid, ca. 2 mm long, lateral appendages ligular with bifid apex, ca. 1 mm long. Ovary half as long as hypanthium, apex glabrous; style glabrous, 11–12 mm long, curved at the end, slender; stigma minute, capitate; extra-ovarial chambers 8, extending to ⅓ of the ovary. Fruits urceolate, 6–7 × ca. 5 mm, glabrous.</p></tp:treatment-sec><tp:treatment-sec sec-type="distribution" id="SECID0E2KEK"><title>Distribution.</title><p>Borneo (Sabah).</p></tp:treatment-sec><tp:treatment-sec sec-type="ecology" id="SECID0EALEK"><title>Ecology and habitat.</title><p>Montane forest at 1300–1500 m elevation.</p></tp:treatment-sec><tp:treatment-sec sec-type="notes" id="SECID0EFLEK"><title>Note.</title><p>This variety differs from var. <tp:taxon-name><tp:taxon-name-part taxon-name-part-type="genus" reg="Dissochaeta"/><tp:taxon-name-part taxon-name-part-type="species" reg="glabra"/><tp:taxon-name-part taxon-name-part-type="variety" reg="glabra">glabra</tp:taxon-name-part></tp:taxon-name> in having larger inflorescences, flowers and fruits. The fruits of var. <tp:taxon-name><tp:taxon-name-part taxon-name-part-type="genus" reg="Dissochaeta"/><tp:taxon-name-part taxon-name-part-type="species" reg="glabra"/><tp:taxon-name-part taxon-name-part-type="variety" reg="kinabaluensis">kinabaluensis</tp:taxon-name-part></tp:taxon-name> are rather urceolate instead of subglobose. The distribution of the variety is restricted to the montane forest of the Mount Kinabalu Complex and Crocker Range in Sabah, Borneo.</p></tp:treatment-sec><tp:treatment-sec sec-type="material" id="SECID0EDMEK"><title>Specimens examined.</title><p><bold>MALAYSIA. Sabah</bold>: Ranau, Mt. Kinabalu, Ulu Liwagu-Ulu Mesilau, 1220 m, 2 Sep 1961, W.L. Chew, A.J.G.H. Corner &amp; A. Stainton RSNB 2647 (K, L); <italic>Ibid.</italic>, Tenompok, 1500 m, 29 Apr 1932, J. Clemens &amp; M.S. Clemens 29442 (BM, K, L, NY); <italic>Ibid.</italic>, Penibukan, 1500 m, 10 Jan 1933, J. Clemens &amp; M.S. Clemens 30865 (BM, K, L); <italic>Ibid.</italic>, 7 Feb 1933, J. Clemens &amp; M.S. Clemens 31520 (BM); <italic>Ibid.</italic>, 2000 m, 26 Oct 1933, J. Clemens &amp; M.S. Clemens 40940 (BM, K, L); <italic>Ibid.</italic>, 1670 m, 13 Nov 1933, J. Clemens &amp; M.S. Clemens 50337 (BM, K); <italic>Ibid.</italic>, Gurulau, 1500 m, 25 Nov 1933, J. Clemens &amp; M.S. Clemens 50476 (BM, K, L); <italic>Ibid.</italic>, 29 Nov 1933, J. Clemens &amp; M.S. Clemens 50555A (BM); <italic>Ibid.</italic>, Sosopodon, Kundasang, 1370 m, 15 .Jul 1964, G. Mikil SAN 46742 (K, L); Tambunan, Mount Alab, 1500 m, 2 Mar 1995, J.T. Pereira et al. 111 (L).</p></tp:treatment-sec></tp:taxon-treatment>
