# Supplementary material for: A revision of Dissochaeta (Melastomataceae, Dissochaeteae)
Source: PhytoKeys. 2018 Aug 9;(107):1–178. doi: 10.3897/phytokeys.107.26548 (PMC6160804; doi:10.3897/phytokeys.107.26548)
Supplement: XML Treatment for Dissochaeta glandiformis [file phytokeys.107.26548-treatment26.xml]

<!DOCTYPE tp:taxon-treatment
  PUBLIC "-//TaxonX//DTD Taxonomic Treatment Publishing DTD v0 20100105//EN" "tax-treatment-NSO.dtd">
<tp:taxon-treatment xmlns:tp="http://www.plazi.org/taxpub"><tp:treatment-meta><kwd-group><label>Taxon classification</label><kwd><named-content xmlns:xlink="http://www.w3.org/1999/xlink" content-type="kingdom">Plantae</named-content></kwd><kwd><named-content xmlns:xlink="http://www.w3.org/1999/xlink" content-type="order">Myrtales</named-content></kwd><kwd><named-content xmlns:xlink="http://www.w3.org/1999/xlink" content-type="family">Melastomataceae</named-content></kwd></kwd-group><mixed-citation publication-type="journal"><person-group><name><surname>Kartonegoro</surname><given-names>Abdulrokhman</given-names></name><name><surname>Veldkamp</surname><given-names>Jan Frits</given-names></name><name><surname>Hovenkamp</surname><given-names>Peter</given-names></name><name><surname>van Welzen</surname><given-names>Peter</given-names></name></person-group><article-title>A revision of <italic><tp:taxon-name><tp:taxon-name-part taxon-name-part-type="genus" reg="Dissochaeta">Dissochaeta</tp:taxon-name-part></tp:taxon-name></italic> (<tp:taxon-name><tp:taxon-name-part taxon-name-part-type="family" reg="Melastomataceae">Melastomataceae</tp:taxon-name-part></tp:taxon-name>, <tp:taxon-name><tp:taxon-name-part taxon-name-part-type="tribe" reg="Dissochaeteae">Dissochaeteae</tp:taxon-name-part></tp:taxon-name>)</article-title><source>PhytoKeys</source><day>9</day><month>8</month><year>2018</year><volume>2018</volume><issue>107</issue><fpage>1</fpage><lpage>178</lpage><pub-id pub-id-type="doi">10.3897/phytokeys.107.26548</pub-id></mixed-citation></tp:treatment-meta><tp:nomenclature><label>21.</label><tp:taxon-name>
              <tp:taxon-name-part taxon-name-part-type="genus" reg="Dissochaeta">Dissochaeta</tp:taxon-name-part>
              <tp:taxon-name-part taxon-name-part-type="species" reg="glandiformis">glandiformis</tp:taxon-name-part>
            </tp:taxon-name><tp:taxon-authority>J.F.Maxwell, Gard. Bull. Singapore 33: 313, fig. 1. 1980.</tp:taxon-authority><xref ref-type="fig" rid="F30">Map 15</xref></tp:nomenclature><tp:treatment-sec sec-type="material" id="SECID0EFOEK"><title>Type.</title><p>Indonesia. Jambi: Kerintji Region, Gunung Tudjuh, 1800 m elev., Jul 1956, W. Meijer 7282 (holotype: L [L0537274]!).</p><fig id="F30" position="float" orientation="portrait"><label>Map 15.</label><caption><p>Distribution of <italic><tp:taxon-name><tp:taxon-name-part taxon-name-part-type="genus" reg="Dissochaeta">D.</tp:taxon-name-part><tp:taxon-name-part taxon-name-part-type="species" reg="glandiformis">glandiformis</tp:taxon-name-part></tp:taxon-name></italic> (●), <italic><tp:taxon-name><tp:taxon-name-part taxon-name-part-type="genus" reg="Dissochaeta">D.</tp:taxon-name-part><tp:taxon-name-part taxon-name-part-type="species" reg="glandulosa">glandulosa</tp:taxon-name-part></tp:taxon-name></italic> (■) and <italic><tp:taxon-name><tp:taxon-name-part taxon-name-part-type="genus" reg="Dissochaeta">D.</tp:taxon-name-part><tp:taxon-name-part taxon-name-part-type="species" reg="griffithii">griffithii</tp:taxon-name-part></tp:taxon-name></italic> (▲).</p></caption><graphic xmlns:xlink="http://www.w3.org/1999/xlink" xlink:href="phytokeys-107-001-g030.jpg" position="float" orientation="portrait" xlink:type="simple" id="oo_222124.jpg"/></fig></tp:treatment-sec><tp:treatment-sec sec-type="description" id="SECID0EYPEK"><title>Description.</title><p>Climbing up to 10 m in height. Branchlets terete, 4–5 mm diameter, densely stellate-furfuraceous; nodes swollen, with annular ridge crest-like, angular or ligular interpetiolar ridges up to 5 mm wide; internodes 6–8 cm long. Leaves: petioles flattened, 10–16 mm long, densely stellate-furfuraceous; blades ovate to ovate-elliptic, 7–16 × 5–8.5 cm, membranous, base rounded, margin entire, apex acuminate, tip 0.5–2 cm long; nervation with 1 pair of lateral nerves and 1 pair of intramarginal nerves; adaxially glabrous, abaxially densely brown stellate-tomentose. Inflorescences terminal and in the upper leaf axils, up to 22 cm long, many-flowered; main axis angular, densely stellate-furfuraceous; primary axes up to 18–20 cm long with 4–5 nodes, secondary axes 2–5 cm long with 2 or 3 nodes, tertiary axes 1–2.5 cm long with 1 or 2 nodes, quartenary axis up to 0.5 cm long when developed with 1 node; bracts minute, inconspicous; bracteoles linear, 1–2 mm long, densely stellate-furfuraceous; pedicels densely stellate-furfuraceous, 4–5 mm long in central flowers, 2–3 mm long in lateral flowers. Hypanthium campanulate, slightly angular, 3–5 × 1–3 mm, with four distinct ridges, densely stellate-tomentose, somewhat pointing sideways from pedicels; calyx lobes triangular with rounded tips, 2–2.5 mm long, widened, stellate-furfuraceous; lobes in bud distinctly united in thin acorn-like shape with sutures and opening when mature; petal bud conical, 3–6 mm long; mature petals ovate or oblong, 6–9 × 3–5 mm, base clawed, apex obtuse, glabrous or inside at base with appressed hairs, pink. Stamens 4, equal, alternipetalous, filaments flat, 4–6 mm long, straight, apex bent, anthers linear-lanceolate, sickle-shaped or falcate, thecae 5–6 mm long, yellow, pedoconnective ca. 1 mm long, basal crests minute, triangular, ca. 1 mm long, narrow with acute apex, lateral appendages paired, filiform, 3–5 mm long, tan. Ovary half or ⅔ of hypanthium in length, apex pubescent; style erect, 8–13 mm long, curved at apex, glabrous, purple; stigma minute; extra-ovarial chambers 4, alternipetalous, extending to the base of the ovary. Fruits ovoid, 5–6 × 3–5 mm, glabrous to sparsely stellate-furfuraceous, rarely with distinct vertical ridges, green, often pointing sideways from the pedicels; calyx lobe remnants persistent or sometimes caducous. Seeds ca. 0.5 mm long.</p></tp:treatment-sec><tp:treatment-sec sec-type="distribution" id="SECID0E4PEK"><title>Distribution.</title><p>Sumatra (West).</p></tp:treatment-sec><tp:treatment-sec sec-type="ecology" id="SECID0ECQEK"><title>Ecology and habitat.</title><p>Montane forest at 900–2500 m elevation.</p></tp:treatment-sec><tp:treatment-sec sec-type="notes" id="SECID0EHQEK"><title>Note.</title><p><italic><tp:taxon-name><tp:taxon-name-part taxon-name-part-type="genus" reg="Dissochaeta">Dissochaeta</tp:taxon-name-part><tp:taxon-name-part taxon-name-part-type="species" reg="glandiformis">glandiformis</tp:taxon-name-part></tp:taxon-name></italic> resembles to <italic><tp:taxon-name><tp:taxon-name-part taxon-name-part-type="genus" reg="Dissochaeta">D.</tp:taxon-name-part><tp:taxon-name-part taxon-name-part-type="species" reg="intermedia">intermedia</tp:taxon-name-part></tp:taxon-name></italic> with brown stellate- tomentose hairs in leaf blades abaxiallyly and having only 4 alternipetalous stamens with two filiform lateral appendages. This species differs from the latter by having a conspicous interpetiolar ridge (annular and crest-like or ligular) at the nodes and longer calyx lobes (2–2.5 mm long). The calyx lobes are distinctly united and have an acorn-like appearance when in bud, splitting into four lobes at maturity (<xref ref-type="bibr" rid="B44">Maxwell 1980b</xref>). This species is restricted to the montane forest of the Mount Kerinci complex, Sumatra.</p></tp:treatment-sec><tp:treatment-sec sec-type="material" id="SECID0EHREK"><title>Specimens examined.</title><p><bold>INDONESIA. Jambi</bold>: Mt. Tujuh, 1800 m, Jul 1956, W. Meijer 7282 (L); <italic>Ibid.</italic>, 6 Aug 1956, M. Jacobs 4517 (BO). <bold>West Sumatra</bold>: Mt. Kerinci, 900 m, 8 Feb 1920, H.A.B. Bünnemeijer 8074 (BO, L); <italic>Ibid.</italic>, 2500 m, 7 Apr 1920, H.A.B. Bünnemeijer 9230 (BO, K, L); <italic>Ibid.</italic>, 2000 m, 13 Apr 1920, H.A.B. Bünnemeijer 9379 (BO, L, U); <italic>Ibid.</italic>, 1800 m, 12 May 1920, H.A.B. Bünnemeijer 10477 (BO, L).</p></tp:treatment-sec><ref-list><ref id="B44"><mixed-citation xmlns:xlink="http://www.w3.org/1999/xlink" xlink:type="simple"><person-group><name name-style="western"><surname>Maxwell</surname><given-names>JF</given-names></name></person-group> (<year>1980b</year>) <article-title>Taxonomic notes on the tribe <tp:taxon-name><tp:taxon-name-part taxon-name-part-type="tribe">Dissochaeteae</tp:taxon-name-part></tp:taxon-name> (Naudin) Triana (<tp:taxon-name><tp:taxon-name-part taxon-name-part-type="family">Melastomataceae</tp:taxon-name-part></tp:taxon-name>).</article-title><source>Gardens’ Bulletin (Singapore)</source><volume>33</volume>: <fpage>312</fpage>–<lpage>327</lpage>.</mixed-citation></ref></ref-list></tp:taxon-treatment>
