# Supplementary material for: A revision of Dissochaeta (Melastomataceae, Dissochaeteae)
Source: PhytoKeys. 2018 Aug 9;(107):1–178. doi: 10.3897/phytokeys.107.26548 (PMC6160804; doi:10.3897/phytokeys.107.26548)
Supplement: XML Treatment for Dissochaeta glandulosa [file phytokeys.107.26548-treatment27.xml]

<!DOCTYPE tp:taxon-treatment
  PUBLIC "-//TaxonX//DTD Taxonomic Treatment Publishing DTD v0 20100105//EN" "tax-treatment-NSO.dtd">
<tp:taxon-treatment xmlns:tp="http://www.plazi.org/taxpub"><tp:treatment-meta><kwd-group><label>Taxon classification</label><kwd><named-content xmlns:xlink="http://www.w3.org/1999/xlink" content-type="kingdom">Plantae</named-content></kwd><kwd><named-content xmlns:xlink="http://www.w3.org/1999/xlink" content-type="order">Myrtales</named-content></kwd><kwd><named-content xmlns:xlink="http://www.w3.org/1999/xlink" content-type="family">Melastomataceae</named-content></kwd></kwd-group><mixed-citation publication-type="journal"><person-group><name><surname>Kartonegoro</surname><given-names>Abdulrokhman</given-names></name><name><surname>Veldkamp</surname><given-names>Jan Frits</given-names></name><name><surname>Hovenkamp</surname><given-names>Peter</given-names></name><name><surname>van Welzen</surname><given-names>Peter</given-names></name></person-group><article-title>A revision of <italic><tp:taxon-name><tp:taxon-name-part taxon-name-part-type="genus" reg="Dissochaeta">Dissochaeta</tp:taxon-name-part></tp:taxon-name></italic> (<tp:taxon-name><tp:taxon-name-part taxon-name-part-type="family" reg="Melastomataceae">Melastomataceae</tp:taxon-name-part></tp:taxon-name>, <tp:taxon-name><tp:taxon-name-part taxon-name-part-type="tribe" reg="Dissochaeteae">Dissochaeteae</tp:taxon-name-part></tp:taxon-name>)</article-title><source>PhytoKeys</source><day>9</day><month>8</month><year>2018</year><volume>2018</volume><issue>107</issue><fpage>1</fpage><lpage>178</lpage><pub-id pub-id-type="doi">10.3897/phytokeys.107.26548</pub-id></mixed-citation></tp:treatment-meta><tp:nomenclature><label>22.</label><tp:taxon-name>
              <tp:taxon-name-part taxon-name-part-type="genus" reg="Dissochaeta">Dissochaeta</tp:taxon-name-part>
              <tp:taxon-name-part taxon-name-part-type="species" reg="glandulosa">glandulosa</tp:taxon-name-part>
            </tp:taxon-name><tp:taxon-authority>Merr., Univ. Calif. Publ. Bot. 15: 224. 1929.</tp:taxon-authority><xref ref-type="fig" rid="F30">Map 15</xref></tp:nomenclature><tp:treatment-sec sec-type="material" id="SECID0EDTEK"><title>Type.</title><p>Malaysia. Sabah: Myburgh Province, Sandakan, Oct–Dec 1921, A.D.E. Elmer 20259 (lectotype, designated here: BO [BO1421691]!; isolectotypes: BISH [BISH-1003260, image seen]!, BM [BM001190924, BM001190925]!, BR [BR00000522241, image seen]!, BRI [BRI-AQ0023052, image seen]!, C [C10014564, image seen]!, CAS [CAS0033425, image seen]!, CM [CM-1527, image seen]!, F [F65407, image seen]!, GH [GH00072204, GH00072205, images seen]!, HBG [HBG514873, image seen]!, K [K000859503]!, L [L0537261]!, MICH [MICH-1111782, image seen]!, NY [NY00228564, image seen]!, PH [PH00009602, PH00009603, images seen]!, S [SG-2104, image seen]!, U [U0124130]!).</p></tp:treatment-sec><tp:treatment-sec sec-type="description" id="SECID0EITEK"><title>Description.</title><p>Climbing up to 15 m in height. Branchlets terete, 3–4 mm in diameter, glabrous; nodes swollen, with crest-like interpetiolar ridge; internodes 7–11 cm long. Leaves: petioles terete, 1.3–1.8 cm long, glabrous; blades broadly ovate, 8.5–11.5 × 5.6–6.7 cm, subcoriaceous, base rounded to emarginate, margin entire, apex acuminate, tip up to 1 cm long; nervation with 1 pair of lateral nerves and 1 pair of intramarginal nerves; surfaces glabrous, basally with a pair of glandular patches on abaxially. Inflorescences terminal, up to 25 cm long, many-flowered; main axis glabrous; primary axes up to 11 cm long with 3 nodes, secondary axes 4–4.5 cm long with 1 or 2 nodes, tertiary axes ca. 2 cm long with 1 node; bracts elliptic-oblong, 20–27 × 8–10 mm, glabrous, whitish; bracteoles oblong to lanceolate, ca. 14 × 3–4 mm, glabrous, whitish; pedicels glabrous, purplish, 4–5 mm long in central flowers, 3–4 mm long in lateral flowers. Hypanthium campanulate, 5–6 × 4–5 mm, glabrous, at early stages subglobose to urceolate and enclosing petal bud; calyx lobes truncate, level, 1–2 mm long; petal bud conical, 6–7 mm long; mature petals broadly ovate, 5–6 × ca. 5 mm, base clawed, apex acute, purple above, whitish below. Stamens 8, subequal, filaments curved sideways, light yellow; alternipetalous stamens with ca. 6 mm long filaments, anthers slender, curved, sickle-shaped, thecae ca. 4 mm long, pedoconnective ca. 1 mm long, apex acute, basal crest thin, 1–1.5 mm long, margin erose to fimbriate, lateral appendages paired, filiform, 2–4 mm long, fimbriate; oppositipetalous stamens with 5–6 mm long filaments, bent at the attachment to anthers, anthers thick, slightly curved, hook-shaped, thecae 5–6 mm long, apex obtuse, yellow, basal crest thin, ligular, 2–2.5 mm long, bifid, lateral appendages paired, filiform, up to 2 mm long. Ovary half as long as hypanthium, apex villous; style ca. 14 mm long, glabrous, curved at the end, slender, light green-yellow; stigma minute, purplish; extra-ovarial chambers shallow to nearly undeveloped. Fruits urceolate, ca. 10 × 6 mm, glabrous; calyx lobe remnants persistent. Seeds ca. 0.75 mm long.</p></tp:treatment-sec><tp:treatment-sec sec-type="distribution" id="SECID0EQTEK"><title>Distribution.</title><p>Borneo.</p></tp:treatment-sec><tp:treatment-sec sec-type="ecology" id="SECID0EVTEK"><title>Ecology and habitat.</title><p>Lowland Mixed Dipterocarp forests on ridge at 50–400 m elevation.</p></tp:treatment-sec><tp:treatment-sec sec-type="notes" id="SECID0E1TEK"><title>Note.</title><p><italic><tp:taxon-name><tp:taxon-name-part taxon-name-part-type="genus" reg="Dissochaeta">Dissochaeta</tp:taxon-name-part><tp:taxon-name-part taxon-name-part-type="species" reg="glandulosa">glandulosa</tp:taxon-name-part></tp:taxon-name></italic> resembles <italic><tp:taxon-name><tp:taxon-name-part taxon-name-part-type="genus" reg="Dissochaeta">D.</tp:taxon-name-part><tp:taxon-name-part taxon-name-part-type="species" reg="beccariana">beccariana</tp:taxon-name-part></tp:taxon-name></italic> because of the similar glabrous indumentum and conspicuous white bracts. However, this species has a much larger campanulate hypanthium (5–6 × 4–5 mm in <italic><tp:taxon-name><tp:taxon-name-part taxon-name-part-type="genus" reg="Dissochaeta">D.</tp:taxon-name-part><tp:taxon-name-part taxon-name-part-type="species" reg="glandulosa">glandulosa</tp:taxon-name-part></tp:taxon-name></italic>, 4–7 × 2–3 mm in <italic><tp:taxon-name><tp:taxon-name-part taxon-name-part-type="genus" reg="Dissochaeta">D.</tp:taxon-name-part><tp:taxon-name-part taxon-name-part-type="species" reg="beccariana">beccariana</tp:taxon-name-part></tp:taxon-name></italic>) and urceolate fruits (subglobose in <italic><tp:taxon-name><tp:taxon-name-part taxon-name-part-type="genus" reg="Dissochaeta">D.</tp:taxon-name-part><tp:taxon-name-part taxon-name-part-type="species" reg="beccariana">beccariana</tp:taxon-name-part></tp:taxon-name></italic>).</p></tp:treatment-sec><tp:treatment-sec sec-type="material" id="SECID0EXVEK"><title>Specimens examined.</title><p><bold>BRUNEI. Belait</bold>: Labi, Bukit Teraja, 350 m, 18 Oct 1991, D.A. Simpson &amp; M. Marsh 2115 (K, L). <bold>Temburong</bold>: Amo, Ulu Belalong, 480 m, 20 Jan 1994, M.J.E. Coode et al. 7864 (L). <bold>MALAYSIA. Sabah</bold>: Nabawan, Ulu Sungai Nabawan, 22 Feb 1990, Fidilis SAN 128385 (L); Penampang, Crocker Range, Kota Kinabalu–Tambunan Road, 900 m, 1 Oct 1983, J.H. Beaman &amp; R.S. Beaman 7110 (K, L); Pensiangan, Pensiangan Kayu FR, 23 Jul 1992, Fidilis SAN 136035 (K, L); Sandakan, Myburgh, Oct-Dec 1921, A.D.E. Elmer 20259 (BISH, BM, BO, BR, BRI, C, CAS, CM, F, GH, K, L, MICH, NY, PH, S, U); Ranau, Ulu Tungud, 343 m, 27 Jul 2005, L.G. Saw et al. SAN 146062 (L); <italic>Ibid.</italic>, Mount Kinabalu, Penibukan, 1200 m, 14 Mar 1931, J.Clemens &amp; M.S. Clemens 32150 (BM). <bold>Sarawak</bold>: Betong, Batang Layar, 1 Jul 1980, B. Lee S.41990 (L); Bintulu, Bukit Pesu, Ulu Kuala Semut, 160 m, 20 Aug 1963, H.P. Fuchs 21352 (K, L); <italic>Ibid.</italic>, Ulu Segan, 274 m, 25 Aug 1968, Ilias Paie S.27219 (K, L); Kapit, Belaga, Rejang River, 500 m, 31 Aug 1958, M. Jacobs 5361 (K, L), Pelagus Protected Forest, 100 m, 16 Sep 1973, P.K. Chai et al. S.33173 (BO, K, L); <italic>Ibid.</italic>, Ulu Baleh, 400 m, 6 May 1991, Runi et al. S.63213 (K, L); Kuching, Selang FR., 91 m, 25 Jul 1957, Ilias Paie S.8462 (K, L); Lundu, G.D. Haviland 1508 (BM, K); Miri, Mulu, Gunung Mulu National Park, 400 m, 14 Oct 1977, P.K. Chai S.39492 (K, L). <bold>INDONESIA. Central Kalimantan</bold>: Kotawaringin Timur, Mentaya River, 50 m, 11 Feb 1994, G. Argent &amp; P. Wilkie 9441 (L). <bold>East Kalimantan</bold>: West Kutai, Long Petah, 600 m, 10 Sep 1925, F.H. Endert 3126 (BO, K).</p></tp:treatment-sec><tp:treatment-sec><!--Section generated to contain objects referenced in tp:taxon-treatment.--><fig id="F30" position="float" orientation="portrait"><label>Map 15.</label><caption><p>Distribution of <italic><tp:taxon-name><tp:taxon-name-part taxon-name-part-type="genus" reg="Dissochaeta">D.</tp:taxon-name-part><tp:taxon-name-part taxon-name-part-type="species" reg="glandiformis">glandiformis</tp:taxon-name-part></tp:taxon-name></italic> (●), <italic><tp:taxon-name><tp:taxon-name-part taxon-name-part-type="genus" reg="Dissochaeta">D.</tp:taxon-name-part><tp:taxon-name-part taxon-name-part-type="species" reg="glandulosa">glandulosa</tp:taxon-name-part></tp:taxon-name></italic> (■) and <italic><tp:taxon-name><tp:taxon-name-part taxon-name-part-type="genus" reg="Dissochaeta">D.</tp:taxon-name-part><tp:taxon-name-part taxon-name-part-type="species" reg="griffithii">griffithii</tp:taxon-name-part></tp:taxon-name></italic> (▲).</p></caption><graphic xmlns:xlink="http://www.w3.org/1999/xlink" xlink:href="phytokeys-107-001-g030.jpg" position="float" orientation="portrait" xlink:type="simple" id="oo_222124.jpg"/></fig></tp:treatment-sec></tp:taxon-treatment>
