# Supplementary material for: A revision of Dissochaeta (Melastomataceae, Dissochaeteae)
Source: PhytoKeys. 2018 Aug 9;(107):1–178. doi: 10.3897/phytokeys.107.26548 (PMC6160804; doi:10.3897/phytokeys.107.26548)
Supplement: XML Treatment for Dissochaeta griffithii [file phytokeys.107.26548-treatment29.xml]

<!DOCTYPE tp:taxon-treatment
  PUBLIC "-//TaxonX//DTD Taxonomic Treatment Publishing DTD v0 20100105//EN" "tax-treatment-NSO.dtd">
<tp:taxon-treatment xmlns:tp="http://www.plazi.org/taxpub"><tp:treatment-meta><kwd-group><label>Taxon classification</label><kwd><named-content xmlns:xlink="http://www.w3.org/1999/xlink" content-type="kingdom">Plantae</named-content></kwd><kwd><named-content xmlns:xlink="http://www.w3.org/1999/xlink" content-type="order">Myrtales</named-content></kwd><kwd><named-content xmlns:xlink="http://www.w3.org/1999/xlink" content-type="family">Melastomataceae</named-content></kwd></kwd-group><mixed-citation publication-type="journal"><person-group><name><surname>Kartonegoro</surname><given-names>Abdulrokhman</given-names></name><name><surname>Veldkamp</surname><given-names>Jan Frits</given-names></name><name><surname>Hovenkamp</surname><given-names>Peter</given-names></name><name><surname>van Welzen</surname><given-names>Peter</given-names></name></person-group><article-title>A revision of <italic><tp:taxon-name><tp:taxon-name-part taxon-name-part-type="genus" reg="Dissochaeta">Dissochaeta</tp:taxon-name-part></tp:taxon-name></italic> (<tp:taxon-name><tp:taxon-name-part taxon-name-part-type="family" reg="Melastomataceae">Melastomataceae</tp:taxon-name-part></tp:taxon-name>, <tp:taxon-name><tp:taxon-name-part taxon-name-part-type="tribe" reg="Dissochaeteae">Dissochaeteae</tp:taxon-name-part></tp:taxon-name>)</article-title><source>PhytoKeys</source><day>9</day><month>8</month><year>2018</year><volume>2018</volume><issue>107</issue><fpage>1</fpage><lpage>178</lpage><pub-id pub-id-type="doi">10.3897/phytokeys.107.26548</pub-id></mixed-citation></tp:treatment-meta><tp:nomenclature><label>24.</label><tp:taxon-name>
              <tp:taxon-name-part taxon-name-part-type="genus" reg="Dissochaeta">Dissochaeta</tp:taxon-name-part>
              <tp:taxon-name-part taxon-name-part-type="species" reg="griffithii">griffithii</tp:taxon-name-part>
              <object-id xmlns:xlink="http://www.w3.org/1999/xlink" content-type="ipni" xlink:type="simple">urn:lsid:ipni.org:names:60476837-2</object-id>
            </tp:taxon-name><tp:taxon-authority>(M.P.Nayar) Karton</tp:taxon-authority><tp:taxon-status xmlns:xlink="http://www.w3.org/1999/xlink" xlink:type="simple">comb. nov.</tp:taxon-status><xref ref-type="fig" rid="F30">Map 15</xref><tp:nomenclature-citation-list><tp:nomenclature-citation><tp:taxon-name>
                  <tp:taxon-name-part taxon-name-part-type="genus" reg="Dissochaeta">Dissochaeta</tp:taxon-name-part>
                  <tp:taxon-name-part taxon-name-part-type="species" reg="annulata">annulata</tp:taxon-name-part>
                </tp:taxon-name><comment>Hook.<italic>f.</italic> ex Triana var. <tp:taxon-name><tp:taxon-name-part taxon-name-part-type="genus" reg="Dissochaeta"/><tp:taxon-name-part taxon-name-part-type="species" reg="annulata"/><tp:taxon-name-part taxon-name-part-type="variety" reg="griffithii">griffithii</tp:taxon-name-part></tp:taxon-name> (M.P.Nayar) J.F.Maxwell, Gard. Bull. Singapore 33: 313. 1980.</comment></tp:nomenclature-citation></tp:nomenclature-citation-list></tp:nomenclature><tp:treatment-sec sec-type="Basionym" id="SECID0EAFFK"><title>Basionym.</title><p><italic><tp:taxon-name><tp:taxon-name-part taxon-name-part-type="genus" reg="Macrolenes">Macrolenes</tp:taxon-name-part><tp:taxon-name-part taxon-name-part-type="species" reg="griffithii">griffithii</tp:taxon-name-part></tp:taxon-name></italic> M.P.Nayar, J. Jap. Bot. 55: 47. 1980.</p></tp:treatment-sec><tp:treatment-sec sec-type="material" id="SECID0ERFFK"><title>Type.</title><p>Malaysia. Malacca, W. Griffith KD 2269 (holotype: K [K001096571]!).</p></tp:treatment-sec><tp:treatment-sec sec-type="description" id="SECID0EWFFK"><title>Description.</title><p>Branchlets terete, 3–4 mm in diameter, densely covered with brown stellate-furfuraceous hairs and simple dark, 2–3 mm long bristle hairs; nodes swollen, with distinct interpetiolar ridge; internodes 4–5.5 cm long. Leaves: petioles terete, 3–6 mm long, densely covered with brown stellate-furfuraceous hairs and simple dark, 2–3 mm long bristle hairs; blades ovate or ovate-oblong, 6–10 × 2.5–3.5 cm, subcoriaceous, base cordate, margin entire, apex acuminate, tip ca. 0.5 cm long; nervation with 1 pair of lateral nerves and 1 pair of intramarginal nerves; adaxially glabrous, dark green, abaxially densely covered with brown stellate-furfuraceous hairs. Inflorescences terminal or in upper leaf axils, up to 12 cm long when terminal, many-flowered, 3–4 cm long when axillary, with 1–3 flowers; main axis angular, densely covered with brown stellate-furfuraceous hairs and simple dark bristle hairs; primary axes 8–9 cm long with 3 or 4 nodes, secondary axes 1–2 cm long with 1 or 2 nodes, tertiary axes when developed ca. 0.5 cm long with 1 node; bracts oblong to lanceolate, 15–20 × 6–8 mm, densely brown stellate-furfuraceous; bracteoles lanceolate, 10–15 × ca. 2 mm, densely brown stellate-furfuraceous; pedicels densely covered with bristle hairs, ca. 1 mm long in central flowers, ca. 0.5 mm long or nearly sessile in lateral flowers. Hypanthium campanulate, 8–10 × 5–7 mm, densely covered with stellate-tomentose hairs and simple 3–5 mm long eglandular bristle hairs; calyx lobes triangular with acute tips, 2.5–3 × 2–3 mm; petal buds conical, 6-8 mm long, apex acute; mature petals ovate to oblong, 11–14 × 6–7.5 mm, reflexed, base clawed, apex obtuse, glabrous with ciliate margin, pink. Stamens 8, unequal, filaments curved sideways, light yellow; alternipetalous stamens with 12–14 mm long filaments, anthers lanceolate, slender, sickle-shaped, thecae 16–18 mm long, apex rostrate, pedoconnective 4–5 mm long, basal crest entire, erose or bifid, 1–2 mm long, lateral appendages paired, filiform, 6–7 mm long; oppositipetalous stamens with 11–12 mm long filaments, anthers hook- or S-shaped, thecae 10–12 mm long, basal crest ligular, obtuse or erose, ca. 1 mm long, lateral appendages paired, filiform, 4–5 mm long, yellow. Ovary ¾ of hypanthium in length, apex villous; style 22–24 mm long, curved sideways in direction opposite to the filaments, curved at the tip, glabrous; stigma minute; extra-ovarial chambers 8, extending to near the base of the ovary. Fruits ovoid to nearly subglobose, 13–15 × 5–8 mm, densely covered with stellate-tomentose hairs and simple 3–5 mm long eglandular bristle hairs; calyx lobe remnants persistent. Seeds ca. 0.5 mm long.</p></tp:treatment-sec><tp:treatment-sec sec-type="distribution" id="SECID0E5FFK"><title>Distribution.</title><p>Peninsular Malaysia.</p></tp:treatment-sec><tp:treatment-sec sec-type="ecology" id="SECID0EDGFK"><title>Ecology and habitat.</title><p>Lowland primary forest in open places at 27–120 m elevation.</p></tp:treatment-sec><tp:treatment-sec sec-type="notes" id="SECID0EIGFK"><title>Note.</title><p>1. The appearance of the hypanthium with distinct calyx lobes was recognised by <xref ref-type="bibr" rid="B59">Nayar (1980)</xref> as typical for <italic><tp:taxon-name><tp:taxon-name-part taxon-name-part-type="genus" reg="Macrolenes">Macrolenes</tp:taxon-name-part></tp:taxon-name></italic>, but the character of the stamens and its appendages closely resemble <italic><tp:taxon-name><tp:taxon-name-part taxon-name-part-type="genus" reg="Dissochaeta">Dissochaeta</tp:taxon-name-part></tp:taxon-name></italic>, with a pair of filiform appendages on the alternipetalous stamens and not fimbriate appendages as is common in <italic><tp:taxon-name><tp:taxon-name-part taxon-name-part-type="genus" reg="Macrolenes">Macrolenes</tp:taxon-name-part></tp:taxon-name></italic>. This species resembles <italic><tp:taxon-name><tp:taxon-name-part taxon-name-part-type="genus" reg="Macrolenes">Macrolenes</tp:taxon-name-part><tp:taxon-name-part taxon-name-part-type="species" reg="echinulata">echinulata</tp:taxon-name-part></tp:taxon-name></italic> (Naudin) Bakh.<italic>f.</italic> which is also distributed in Peninsular Malaysia but differs in lacking paired hair cushions at the base of the leaves abaxiallyly (present in <italic><tp:taxon-name><tp:taxon-name-part taxon-name-part-type="genus" reg="Macrolenes">M.</tp:taxon-name-part><tp:taxon-name-part taxon-name-part-type="species" reg="echinulata">echinulata</tp:taxon-name-part></tp:taxon-name></italic>) and only has one pair of lateral appendages at alternipetalous stamens (which are fimbriate in <italic><tp:taxon-name><tp:taxon-name-part taxon-name-part-type="genus" reg="Macrolenes">M.</tp:taxon-name-part><tp:taxon-name-part taxon-name-part-type="species" reg="echinulata">echinulata</tp:taxon-name-part></tp:taxon-name></italic>).</p><p>2. <xref ref-type="bibr" rid="B44">Maxwell (1980b)</xref> reduces this species to a variety of <italic><tp:taxon-name><tp:taxon-name-part taxon-name-part-type="genus" reg="Dissochaeta">D.</tp:taxon-name-part><tp:taxon-name-part taxon-name-part-type="species" reg="annulata">annulata</tp:taxon-name-part></tp:taxon-name></italic> based on the similarity in the number and shape of the stamens. <italic><tp:taxon-name><tp:taxon-name-part taxon-name-part-type="genus" reg="Dissochaeta">Dissochaeta</tp:taxon-name-part><tp:taxon-name-part taxon-name-part-type="species" reg="griffithii">griffithii</tp:taxon-name-part></tp:taxon-name></italic> differs from <italic><tp:taxon-name><tp:taxon-name-part taxon-name-part-type="genus" reg="Dissochaeta">D.</tp:taxon-name-part><tp:taxon-name-part taxon-name-part-type="species" reg="annulata">annulata</tp:taxon-name-part></tp:taxon-name></italic> by its distinct triangular calyx lobes (truncate in <italic><tp:taxon-name><tp:taxon-name-part taxon-name-part-type="genus" reg="Dissochaeta">D.</tp:taxon-name-part><tp:taxon-name-part taxon-name-part-type="species" reg="annulata">annulata</tp:taxon-name-part></tp:taxon-name></italic>) and hypanthium with dense simple eglandular bristle hairs (lacking or with scattered glandular bristle hairs in <italic><tp:taxon-name><tp:taxon-name-part taxon-name-part-type="genus" reg="Dissochaeta">D.</tp:taxon-name-part><tp:taxon-name-part taxon-name-part-type="species" reg="annulata">annulata</tp:taxon-name-part></tp:taxon-name></italic>).</p></tp:treatment-sec><tp:treatment-sec sec-type="material" id="SECID0EIKFK"><title>Specimens examined.</title><p><bold>MALAYSIA. Malacca</bold>: W. Griffith KD 2269 (K); A.C. Maingay KD 784 (K). <bold>Negeri Sembilan</bold>: Jelebu, Pasoh Forest Reserve, 80–120 m, 9 Jun 1996, E.C. Gardette 1989 (K, L). <bold>Pahang</bold>: Tasek Bera, 76 m, 28 Oct 1961, W.L. Chew &amp; M. Noor 270 (K, L). <bold>Selangor</bold>: Rantau Panjang, 27 m. 29 Sep 1927, E.J. Strugnell 13965 (K).</p></tp:treatment-sec><tp:treatment-sec><!--Section generated to contain objects referenced in tp:taxon-treatment.--><fig id="F30" position="float" orientation="portrait"><label>Map 15.</label><caption><p>Distribution of <italic><tp:taxon-name><tp:taxon-name-part taxon-name-part-type="genus" reg="Dissochaeta">D.</tp:taxon-name-part><tp:taxon-name-part taxon-name-part-type="species" reg="glandiformis">glandiformis</tp:taxon-name-part></tp:taxon-name></italic> (●), <italic><tp:taxon-name><tp:taxon-name-part taxon-name-part-type="genus" reg="Dissochaeta">D.</tp:taxon-name-part><tp:taxon-name-part taxon-name-part-type="species" reg="glandulosa">glandulosa</tp:taxon-name-part></tp:taxon-name></italic> (■) and <italic><tp:taxon-name><tp:taxon-name-part taxon-name-part-type="genus" reg="Dissochaeta">D.</tp:taxon-name-part><tp:taxon-name-part taxon-name-part-type="species" reg="griffithii">griffithii</tp:taxon-name-part></tp:taxon-name></italic> (▲).</p></caption><graphic xmlns:xlink="http://www.w3.org/1999/xlink" xlink:href="phytokeys-107-001-g030.jpg" position="float" orientation="portrait" xlink:type="simple" id="oo_222124.jpg"/></fig></tp:treatment-sec><ref-list><ref id="B59"><mixed-citation xmlns:xlink="http://www.w3.org/1999/xlink" xlink:type="simple"><person-group><name name-style="western"><surname>Nayar</surname><given-names>MP</given-names></name></person-group> (<year>1980</year>) <article-title>Notes on Asian <tp:taxon-name><tp:taxon-name-part taxon-name-part-type="family">Melastomataceae</tp:taxon-name-part></tp:taxon-name> (3): New species and notes on the genus <italic><tp:taxon-name><tp:taxon-name-part taxon-name-part-type="genus">Macrolenes</tp:taxon-name-part></tp:taxon-name></italic> Naud.</article-title><source>The Journal of Japanese Botany</source><volume>55</volume>(<issue>2</issue>): <fpage>45</fpage>–<lpage>52</lpage>.</mixed-citation></ref><ref id="B44"><mixed-citation xmlns:xlink="http://www.w3.org/1999/xlink" xlink:type="simple"><person-group><name name-style="western"><surname>Maxwell</surname><given-names>JF</given-names></name></person-group> (<year>1980b</year>) <article-title>Taxonomic notes on the tribe <tp:taxon-name><tp:taxon-name-part taxon-name-part-type="tribe">Dissochaeteae</tp:taxon-name-part></tp:taxon-name> (Naudin) Triana (<tp:taxon-name><tp:taxon-name-part taxon-name-part-type="family">Melastomataceae</tp:taxon-name-part></tp:taxon-name>).</article-title><source>Gardens’ Bulletin (Singapore)</source><volume>33</volume>: <fpage>312</fpage>–<lpage>327</lpage>.</mixed-citation></ref></ref-list></tp:taxon-treatment>
