# Supplementary material for: A revision of Dissochaeta (Melastomataceae, Dissochaeteae)
Source: PhytoKeys. 2018 Aug 9;(107):1–178. doi: 10.3897/phytokeys.107.26548 (PMC6160804; doi:10.3897/phytokeys.107.26548)
Supplement: XML Treatment for Dissochaeta hirsutoidea [file phytokeys.107.26548-treatment30.xml]

<!DOCTYPE tp:taxon-treatment
  PUBLIC "-//TaxonX//DTD Taxonomic Treatment Publishing DTD v0 20100105//EN" "tax-treatment-NSO.dtd">
<tp:taxon-treatment xmlns:tp="http://www.plazi.org/taxpub"><tp:treatment-meta><kwd-group><label>Taxon classification</label><kwd><named-content xmlns:xlink="http://www.w3.org/1999/xlink" content-type="kingdom">Plantae</named-content></kwd><kwd><named-content xmlns:xlink="http://www.w3.org/1999/xlink" content-type="order">Myrtales</named-content></kwd><kwd><named-content xmlns:xlink="http://www.w3.org/1999/xlink" content-type="family">Melastomataceae</named-content></kwd></kwd-group><mixed-citation publication-type="journal"><person-group><name><surname>Kartonegoro</surname><given-names>Abdulrokhman</given-names></name><name><surname>Veldkamp</surname><given-names>Jan Frits</given-names></name><name><surname>Hovenkamp</surname><given-names>Peter</given-names></name><name><surname>van Welzen</surname><given-names>Peter</given-names></name></person-group><article-title>A revision of <italic><tp:taxon-name><tp:taxon-name-part taxon-name-part-type="genus" reg="Dissochaeta">Dissochaeta</tp:taxon-name-part></tp:taxon-name></italic> (<tp:taxon-name><tp:taxon-name-part taxon-name-part-type="family" reg="Melastomataceae">Melastomataceae</tp:taxon-name-part></tp:taxon-name>, <tp:taxon-name><tp:taxon-name-part taxon-name-part-type="tribe" reg="Dissochaeteae">Dissochaeteae</tp:taxon-name-part></tp:taxon-name>)</article-title><source>PhytoKeys</source><day>9</day><month>8</month><year>2018</year><volume>2018</volume><issue>107</issue><fpage>1</fpage><lpage>178</lpage><pub-id pub-id-type="doi">10.3897/phytokeys.107.26548</pub-id></mixed-citation></tp:treatment-meta><tp:nomenclature><label>25.</label><tp:taxon-name>
              <tp:taxon-name-part taxon-name-part-type="genus" reg="Dissochaeta">Dissochaeta</tp:taxon-name-part>
              <tp:taxon-name-part taxon-name-part-type="species" reg="hirsutoidea">hirsutoidea</tp:taxon-name-part>
            </tp:taxon-name><tp:taxon-authority>Furtado, Gard. Bull. Singapore 20: 109, fig. 2C. 1963.</tp:taxon-authority><xref ref-type="fig" rid="F33">Fig. 17</xref><xref ref-type="fig" rid="F34">, Map 17</xref><tp:nomenclature-citation-list><tp:nomenclature-citation><tp:taxon-name>
                  <tp:taxon-name-part taxon-name-part-type="genus" reg="Dissochaeta">Dissochaeta</tp:taxon-name-part>
                  <tp:taxon-name-part taxon-name-part-type="species" reg="stellulata">stellulata</tp:taxon-name-part>
                </tp:taxon-name><comment>Furtado, Gard. Bull. Singapore 20: 113, fig. 2F. 1963. Type: Malaysia. Sarawak: Lodong, G.D. Haviland 862 (holotype: SAR <italic>n.v.</italic>; isotype: K [K000859626]!). </comment></tp:nomenclature-citation></tp:nomenclature-citation-list></tp:nomenclature><tp:treatment-sec sec-type="material" id="SECID0EVMFK"><title>Type.</title><p>Malaysia. Sabah: Sandakan, Bettotan, 19 Aug 1927, C. Boden-Kloss SFN 19156 (holotype: SING <italic>n.v.</italic>; isotypes: BO!, K [K000859628]!).</p><fig id="F33" position="float" orientation="portrait"><label>Figure 17.</label><caption><p><italic><tp:taxon-name><tp:taxon-name-part taxon-name-part-type="genus" reg="Dissochaeta">Dissochaeta</tp:taxon-name-part><tp:taxon-name-part taxon-name-part-type="species" reg="hirsutoidea">hirsutoidea</tp:taxon-name-part></tp:taxon-name></italic><bold>a</bold> habit <bold>b</bold> branchlet <bold>c</bold> abaxial midrib <bold>d</bold> hypanthium and flower. Photographs by J. Henrot.</p></caption><graphic xmlns:xlink="http://www.w3.org/1999/xlink" xlink:href="phytokeys-107-001-g033.jpg" position="float" orientation="portrait" xlink:type="simple" id="oo_222127.jpg"/></fig><fig id="F34" position="float" orientation="portrait"><label>Map 17.</label><caption><p>Distribution of <italic><tp:taxon-name><tp:taxon-name-part taxon-name-part-type="genus" reg="Dissochaeta">D.</tp:taxon-name-part><tp:taxon-name-part taxon-name-part-type="species" reg="hirsutoidea">hirsutoidea</tp:taxon-name-part></tp:taxon-name></italic> (●), <italic><tp:taxon-name><tp:taxon-name-part taxon-name-part-type="genus" reg="Dissochaeta">D.</tp:taxon-name-part><tp:taxon-name-part taxon-name-part-type="species" reg="horrida">horrida</tp:taxon-name-part></tp:taxon-name></italic> (■) and <italic><tp:taxon-name><tp:taxon-name-part taxon-name-part-type="genus" reg="Dissochaeta">D.</tp:taxon-name-part><tp:taxon-name-part taxon-name-part-type="species" reg="intermedia">intermedia</tp:taxon-name-part></tp:taxon-name></italic> (▲).</p></caption><graphic xmlns:xlink="http://www.w3.org/1999/xlink" xlink:href="phytokeys-107-001-g034.jpg" position="float" orientation="portrait" xlink:type="simple" id="oo_222128.jpg"/></fig></tp:treatment-sec><tp:treatment-sec sec-type="description" id="SECID0ELPFK"><title>Description.</title><p>Climbing up to 9 m in height. Branchlets terete, 3–5 mm in diameter, densely covered with dark thin bristle hairs; nodes swollen, with interpetiolar ridge; internodes 6–9 cm long. Leaves: petioles terete, 5–15 mm long, densely covered with bristle hairs; blades ovate or ovate-elliptic, 6–15.5 × 2–8.7 cm, membranous, base cordate, margin entire, ciliate, apex acuminate, tip 0.5–1 cm long; nervation with 1 or 2 pairs of lateral nerves and 1 pair of intramarginal nerves; adaxially hirsute, scabrid, glabrous or with scattered stellate and bristle hairs, abaxially densely covered with bristle hairs in most part, more dense at midrib and margin. Inflorescences terminal, up to 30 cm long, many-flowered; main axis angular, covered with sparsely minute stellate hairs and dense bristle hairs; primary axes up to 26 cm long with 4–6 nodes, secondary axes 1.5–9 cm long with 1–4 nodes, tertiary axes 0.8–2 cm long with 1 or 2 nodes, quarternary axes when developed up to 1 cm long with 1 node; bracts linear, 6–7 mm, covered with dense bristle hairs; bracteoles linear, 2–3 mm long, covered with dense bristle hairs; pedicels densely stellate-furfuraceous and with glandular bristle hairs, 3–4 mm long in central flowers, ca. 1 mm long in lateral flowers. Hypanthium campanulate, 4–5 × ca. 2 mm, densely covered with glandular capitate bristle hairs; calyx lobes truncate, ca. 1 mm long, apex triangular; petal bud conical, 2–3 mm long, apex bristly; mature petals oblong, 6–7 × 2–3 mm, reflexed, base clawed, apex obtuse, bristly, rest glabrous, white or purplish. Stamens 8, subequal, filaments curved sideways; alternipetalous stamens with ca. 5 mm long filaments, anthers lanceolate, sickle-shaped, thecae 8–9 mm long, purple, apex rostrate, pedoconnective 0.5–1 mm long, basal crest minute, triangular, 0.3–0.5 mm long, lateral appendages paired, auricles or filiform, 0.5–2 mm long; oppositipetalous stamens with 3–4 mm long filaments, anther thick, S-shaped, thecae 7–8 mm long, purple, basal crest minute, spur-like, erect, ca. 0.2 mm long, lateral appendages absent or a minute pair of erect auricles. Ovary half as long as the hypanthium, apex villous; style 6–7 mm long, curved at end, glabrous; stigma minute, capitate; extra-ovarial chambers 8, extending to the middle of the ovary. Fruits subglobose, 4–6 × 3–4 mm, densely covered with glandular bristle hairs; calyx lobe remnants persistent, reflexed. Seeds ca. 0.5 mm long.</p></tp:treatment-sec><tp:treatment-sec sec-type="distribution" id="SECID0EQPFK"><title>Distribution.</title><p>Borneo.</p></tp:treatment-sec><tp:treatment-sec sec-type="ecology" id="SECID0EVPFK"><title>Ecology and habitat.</title><p>Lowland mixed dipterocarp forest, open places or along road sides at 20–250 m elevation.</p></tp:treatment-sec><tp:treatment-sec sec-type="material" id="SECID0E1PFK"><title>Specimens examined.</title><p><bold>MALAYSIA. Sabah</bold>: Sandakan, Lamag Road, 13 Sep 1971, Imbungan &amp; Patrick SAN 74187 (K); <italic>Ibid.</italic>, Segaliud Lokan, 17 Mar 1975, L. Madani SAN 81490 (K, L); <italic>Ibid.</italic>, Bettotan, 19 Aug 1927, C. Boden-Kloss SFN 19156 (BO, K); <italic>Ibid.</italic>, Sepilok Forest Reserve, 21 Sep 1963, W. Meijer SAN 34332 (K, L); <italic>Ibid.</italic>, Telupid Road, 20 Aug 1978, Aban Gibot SAN 91283 (K, L); <italic>Ibid.</italic>, Sungai Lantoh, 15 m, 23 Aug 1977, Saikeh SAN 87884 (K, L). <bold>Sarawak</bold>: Belaga, Ulu Belaga, Sungai Semawat, 250 m, 15 Oct 1981, C. Hansen 645 (L); <italic>Ibid.</italic>, Batang Belaga, 250 m, 29 Oct 1981, C. Hansen 878 (L); <italic>Ibid.</italic>, Sepakau, 250 m, 5 Nov 1981, C. Hansen 954 (L); Kapit, Bukit Raya, 14 Jan 1965, Jugah ak Kudi S.23863 (L); Lodong, G.D. Haviland 862 (K); Baleh, Mujong, Amau, 14 Apr 1964, Ilias Paie S.19868 (K, L); Kapit, Pelagus, Bukit Wong, 150 m, 20 Apr 1963, P.S. Ashton S.17786 (BO, K, L); Marudi, Sungai Silat Basin, Sungai Palutan, 24 Mar 2003, N. Normaya et al. S.91083 (L); Serian, Sabal Tapang, 237 m, 12 May 1974, S. Tong S.34270 (K, L); Santubong, 60 m, 20 Mar 1967, W.L. Chew 1428 (K, L); Samarahan, 1 Feb 1955, W.M.A. Brooke 9669 (BM, L); Long Bah, 14 Aug 1954, W.M.A. Brooke 9010 (L). <bold>BRUNEI. Belait</bold>: Labi, Between Mendaram and Teraja, 1 May 1988, K.M. Wong s.n. (K); <italic>Ibid</italic>., Bukit Teraja, 22 May 1993, N. Nangkat et al. BRUN 15203 (K); <italic>Ibid.</italic>, Bukit Telingan, 170 m, 7 Jun 1995, A. Kalat, et al. BRUN 16512 (L). <bold>INDONESIA. East Kalimantan</bold>: West Kutai, Long Petah, 400 m, 16 Sep 1925, F.H. Endert 3360 (BO, L). <bold>West Kalimantan</bold>: Pontianak, Gunung Bentuang, 200 m, 19 Jun 1989, J.S. Burley &amp; Tukirin 2692 (BO, L); <italic>Ibid.</italic>, 250 m, 23 Jun 1989, J.S. Burley &amp; Tukirin 2827 (BO, L).</p></tp:treatment-sec></tp:taxon-treatment>
