# Supplementary material for: A revision of Dissochaeta (Melastomataceae, Dissochaeteae)
Source: PhytoKeys. 2018 Aug 9;(107):1–178. doi: 10.3897/phytokeys.107.26548 (PMC6160804; doi:10.3897/phytokeys.107.26548)
Supplement: XML Treatment for Dissochaeta inappendiculata [file phytokeys.107.26548-treatment32.xml]

<!DOCTYPE tp:taxon-treatment
  PUBLIC "-//TaxonX//DTD Taxonomic Treatment Publishing DTD v0 20100105//EN" "tax-treatment-NSO.dtd">
<tp:taxon-treatment xmlns:tp="http://www.plazi.org/taxpub"><tp:treatment-meta><kwd-group><label>Taxon classification</label><kwd><named-content xmlns:xlink="http://www.w3.org/1999/xlink" content-type="kingdom">Plantae</named-content></kwd><kwd><named-content xmlns:xlink="http://www.w3.org/1999/xlink" content-type="order">Myrtales</named-content></kwd><kwd><named-content xmlns:xlink="http://www.w3.org/1999/xlink" content-type="family">Melastomataceae</named-content></kwd></kwd-group><mixed-citation publication-type="journal"><person-group><name><surname>Kartonegoro</surname><given-names>Abdulrokhman</given-names></name><name><surname>Veldkamp</surname><given-names>Jan Frits</given-names></name><name><surname>Hovenkamp</surname><given-names>Peter</given-names></name><name><surname>van Welzen</surname><given-names>Peter</given-names></name></person-group><article-title>A revision of <italic><tp:taxon-name><tp:taxon-name-part taxon-name-part-type="genus" reg="Dissochaeta">Dissochaeta</tp:taxon-name-part></tp:taxon-name></italic> (<tp:taxon-name><tp:taxon-name-part taxon-name-part-type="family" reg="Melastomataceae">Melastomataceae</tp:taxon-name-part></tp:taxon-name>, <tp:taxon-name><tp:taxon-name-part taxon-name-part-type="tribe" reg="Dissochaeteae">Dissochaeteae</tp:taxon-name-part></tp:taxon-name>)</article-title><source>PhytoKeys</source><day>9</day><month>8</month><year>2018</year><volume>2018</volume><issue>107</issue><fpage>1</fpage><lpage>178</lpage><pub-id pub-id-type="doi">10.3897/phytokeys.107.26548</pub-id></mixed-citation></tp:treatment-meta><tp:nomenclature><label>27.</label><tp:taxon-name>
              <tp:taxon-name-part taxon-name-part-type="genus" reg="Dissochaeta">Dissochaeta</tp:taxon-name-part>
              <tp:taxon-name-part taxon-name-part-type="species" reg="inappendiculata">inappendiculata</tp:taxon-name-part>
            </tp:taxon-name><tp:taxon-authority>Blume, Flora 14: 499. 1831.</tp:taxon-authority><xref ref-type="fig" rid="F36">Fig. 19</xref><xref ref-type="fig" rid="F37">, Map 18</xref><tp:nomenclature-citation-list><tp:nomenclature-citation><tp:taxon-name>
                  <tp:taxon-name-part taxon-name-part-type="genus" reg="Dissochaeta">Dissochaeta</tp:taxon-name-part>
                  <tp:taxon-name-part taxon-name-part-type="species" reg="inappendiculata">inappendiculata</tp:taxon-name-part>
                  <tp:taxon-name-part taxon-name-part-type="authority">Blume</tp:taxon-name-part>
                  <tp:taxon-name-part taxon-name-part-type="infraspecific-rank">var.</tp:taxon-name-part>
                  <tp:taxon-name-part taxon-name-part-type="variety" reg="purpurascens">purpurascens</tp:taxon-name-part>
                </tp:taxon-name><comment>Blume, Flora 14: 499. 1831. Type: Indonesia. West Java: Preanger Regentsch., Mount Megamendoeng, H. Kuhl &amp; J.C. van Hasselt s.n. (holotype: L [L0537245]!). </comment></tp:nomenclature-citation><tp:nomenclature-citation><tp:taxon-name>
                  <tp:taxon-name-part taxon-name-part-type="genus" reg="Dissochaeta">Dissochaeta</tp:taxon-name-part>
                  <tp:taxon-name-part taxon-name-part-type="species" reg="inappendiculata">inappendiculata</tp:taxon-name-part>
                  <tp:taxon-name-part taxon-name-part-type="authority">Blume</tp:taxon-name-part>
                  <tp:taxon-name-part taxon-name-part-type="infraspecific-rank">var.</tp:taxon-name-part>
                  <tp:taxon-name-part taxon-name-part-type="variety" reg="tomentosa">tomentosa</tp:taxon-name-part>
                </tp:taxon-name><comment>Blume, Flora 14: 499. 1831. Type: Indonesia. West Java: Rendang, F.W. Junghuhn s.n. (holotype: L [L0537237]!). </comment></tp:nomenclature-citation><tp:nomenclature-citation><tp:taxon-name>
                  <tp:taxon-name-part taxon-name-part-type="genus" reg="Dissochaeta">Dissochaeta</tp:taxon-name-part>
                  <tp:taxon-name-part taxon-name-part-type="species" reg="cinnamomea">cinnamomea</tp:taxon-name-part>
                </tp:taxon-name><comment>Blume, Mus. Bot. 1(3): 36. 1849. Type: Indonesia. Java, C.L. Blume s.n. (lectotype, designated here: L [L0537241]!; isolectotype: L [L0537240]!).</comment></tp:nomenclature-citation><tp:nomenclature-citation><tp:taxon-name>
                  <tp:taxon-name-part taxon-name-part-type="genus" reg="Dissochaeta">Dissochaeta</tp:taxon-name-part>
                  <tp:taxon-name-part taxon-name-part-type="species" reg="vacillans">vacillans</tp:taxon-name-part>
                </tp:taxon-name><comment> auct. non Blume: Veldkamp, Blumea 24: 440. 1979. <italic>p.p.</italic>, excl. type. </comment></tp:nomenclature-citation></tp:nomenclature-citation-list></tp:nomenclature><tp:treatment-sec sec-type="material" id="SECID0E11FK"><title>Type.</title><p>Indonesia. Java, C.L. Blume s.n. (lectotype, designated here: L [L0537236]!; isolectotypes: K [K000859623]!, L [L0537235]!, P [P05283569, image seen]!).</p><fig id="F36" position="float" orientation="portrait"><label>Figure 19.</label><caption><p><italic><tp:taxon-name><tp:taxon-name-part taxon-name-part-type="genus" reg="Dissochaeta">Dissochaeta</tp:taxon-name-part><tp:taxon-name-part taxon-name-part-type="species" reg="inappendiculata">inappendiculata</tp:taxon-name-part></tp:taxon-name></italic><bold>a</bold> habit <bold>b</bold> branchlet <bold>c</bold> hypanthium <bold>d</bold> flower <bold>e</bold> fruits. Photographs by A. Kartonegoro; vouchers: Kartonegoro 1104 (BO, L).</p></caption><graphic xmlns:xlink="http://www.w3.org/1999/xlink" xlink:href="phytokeys-107-001-g036.jpg" position="float" orientation="portrait" xlink:type="simple" id="oo_222130.jpg"/></fig><fig id="F37" position="float" orientation="portrait"><label>Map 18.</label><caption><p>Distribution of <italic><tp:taxon-name><tp:taxon-name-part taxon-name-part-type="genus" reg="Dissochaeta">D.</tp:taxon-name-part><tp:taxon-name-part taxon-name-part-type="species" reg="inappendiculata">inappendiculata</tp:taxon-name-part></tp:taxon-name></italic> (●), <italic><tp:taxon-name><tp:taxon-name-part taxon-name-part-type="genus" reg="Dissochaeta">D.</tp:taxon-name-part><tp:taxon-name-part taxon-name-part-type="species" reg="laevis">laevis</tp:taxon-name-part></tp:taxon-name></italic> (■) and <italic><tp:taxon-name><tp:taxon-name-part taxon-name-part-type="genus" reg="Dissochaeta">D.</tp:taxon-name-part><tp:taxon-name-part taxon-name-part-type="species" reg="macrosepala">macrosepala</tp:taxon-name-part></tp:taxon-name></italic> (▲).</p></caption><graphic xmlns:xlink="http://www.w3.org/1999/xlink" xlink:href="phytokeys-107-001-g037.jpg" position="float" orientation="portrait" xlink:type="simple" id="oo_222131.jpg"/></fig></tp:treatment-sec><tp:treatment-sec sec-type="description" id="SECID0EP4FK"><title>Description.</title><p>Climbing up to 20 m in height. Branchlets terete, 3–5 mm diameter, glabrous or glabrescent or sometimes with stellate-hairs; nodes swollen, with interpetiolar ridge; internodes 6–9 cm long. Leaves: petioles terete or flattened, 5–18 mm long, glabrous, rarely furfuraceous; blades elliptic to oblong, (5–)7–14 × (1–)3–6 cm, membranous, base rounded, margin entire, apex acute or acuminate, tip 0.5–2 cm long; nervation with 1 pair of lateral nerves and 1 pair of intramarginal nerves; adaxially glabrous, abaxially densely brown stellate-furfuraceous. Inflorescences terminal, up to 34 cm long, many-flowered; main axis angular, stellate-puberulous or stellate-furfuraceous; primary axes 22.5–32 cm long with 8–10 nodes, secondary axes 2–8 cm long with 2–5 nodes, tertiary axes 1–2.5 cm long with 1 or 2 nodes, quarternary axes when developed 0.4–0.8 cm long with 1 node; bracts linear to lanceolate, (0.7–)2–3.5 × 1–1.5 mm, caducous, glabrescent; bracteoles linear, 1–2 mm long, glabrescent or stellate-furfuraceous, sometimes with bristly hairs along the margin; pedicels brown stellate-puberulous, 4–6 mm long in central flowers, 2–4 mm long in lateral flowers. Hypanthium campanulate to suburceolate, 1–4 × 1–3 mm, glabrescent to densely furfuraceous or stellate-furfuraceous; calyx lobes truncate with 4 undulate, 0.5–1 mm long, rounded, or subtriangular apices, glabrous, purplish; petal bud conical to subrounded, 1–5 mm long; mature petals obovate, 4–6 × 2–3 mm, not reflexed, apex acute, base clawed, glabrous or inside with appressed hairs at base, purple to purplish-white. Stamens 8, unequal, filaments straight, pink; alternipetalous stamens with 2–3.5 mm long filaments, anthers oblong or lanceolate, thecae 3–4 mm long, straight, yellow, pedoconnective not formed or absent, basal crests triangular or ovate, ca. 1 mm long, with acute narrow apex, bright white, lateral appendages absent; oppositipetalous stamens staminodal, with 1.5–2 mm long filaments, thecae 1–1.5 mm long, clavate, straight, yellow, basal crests spuriform, ca. 0.5–0.8 mm long, erect, lateral appendages absent. Ovary ⅔ of hypanthium in length, apex puberulous; style 5–8 mm long, curved at apex, glabrous, purple; stigma minute; extra-ovarial chambers 4, reaching to the middle of the ovary. Fruits subglobose to urceolate, 2–5(–7) × 2–5 mm, glabrous to sparsely stellate-furfuraceous; calyx lobes persistent, erect. Seeds ca. 0.5 mm long.</p></tp:treatment-sec><tp:treatment-sec sec-type="distribution" id="SECID0EU4FK"><title>Distribution.</title><p>Peninsular Malaysia, Sumatra and Java.</p></tp:treatment-sec><tp:treatment-sec sec-type="ecology" id="SECID0EZ4FK"><title>Ecology and habitat.</title><p>Primary montane forest or secondary forest, edge of forest with open shaded area at 400–1800 m elevation.</p></tp:treatment-sec><tp:treatment-sec sec-type="Vernacular names" id="SECID0E54FK"><title>Vernacular names.</title><p>Java: <italic>harendong</italic>, <italic>harendong cai</italic> (Sunda).</p></tp:treatment-sec><tp:treatment-sec sec-type="notes" id="SECID0EI5FK"><title>Note.</title><p><italic><tp:taxon-name><tp:taxon-name-part taxon-name-part-type="genus" reg="Dissochaeta">Dissochaeta</tp:taxon-name-part><tp:taxon-name-part taxon-name-part-type="species" reg="inappendiculata">inappendiculata</tp:taxon-name-part></tp:taxon-name></italic> is easily recognised by its purple corolla, eight straight stamens of which the alternipetalous ones are fertile and the oppositipetalous ones are staminodal. The alternipetalous stamens are always inappendiculate and usually without lateral appendages and with a triangular or orbicular crest. The oppositipetalous (less than ⅓ of the alternipetalous ones) have a distinct spuriform crest (<xref ref-type="bibr" rid="B34">Kartonegoro and Veldkamp 2010</xref>).</p></tp:treatment-sec><tp:treatment-sec sec-type="material" id="SECID0E65FK"><title>Selected specimens examined.</title><p><bold>MALAYSIA. Pahang</bold>: Cameron Highlands, 1600 m, 14 Apr 1978, J.F. Maxwell 78-139 (L); <italic>Ibid.</italic>, Tanah Rata, Robinson’s Fall, 11 Sep 1985, A. Latiff, A. Zainudin &amp; S. Miran 859 (L); Fraser’s Hill, 19 Jun 1967, J.C. Carrick 1574 (K, L); <italic>Ibid.</italic>, 1000 m, 1 Apr 2000, J.J. Vermeulen &amp; H. Duistermaat 2023 (L); Telom, Nov 1890, H.N. Ridley 13686 (BM). <bold>Perak</bold>: Maxwell’s Hill, 4 Mar 1965, Hardial &amp; Samsuri 278 (K, L). <bold>INDONESIA. Aceh</bold>: Kutacane, Gunung Gurah, 22 Mar 1954, A.H.G. Alston 14628 (BM). <bold>Jambi</bold>: Mt. Kerinci, Kayu Aro, 1400 m, 9 Aug 1956, M. Jacobs 4550 (BO, K); <italic>Ibid.</italic>, Sungai Penuh, 3 Jun 1914, H.C. Robinson &amp; C. Boden-Kloss s.n. (BM, K). <bold>North Sumatra</bold>: H.S. Yates 1424 (BM); Toba, Siburong-Burong, 1200 m, 23 Jun 1896, C.D. Ouwehand s.n. (BO); Berastagi, 1300 m, 29 Aug 1971, K. Iwatsuki et al. S-405 (BO); Dairi, 1400 m, 1939, T.W.G. Dames 72 (BO); Karo, Sikulikap Waterfall, 1200 m, 6 Mar 1973, Soedarsono 432 (BO); Sibolangit, 600 m, 12 Sep 1920, J.A. Lörzing 7351 (BO). <bold>West Sumatra</bold>: Mt. Kerinci, 1700 m, 16 Mar 1920, H.A.B. Bünnemeijer 8937 (BO); Ophir, Talu, 950 m, 10 Apr 1917, H.A.B. Bünnemeijer 124 (BO); Padang, Air Sirah,, 1000 m, 2 May 1985, E.F. de Vogel &amp; J.J. Vermeulen 7312 (BO). <bold>Banten</bold>: Pandeglang, Mt. Pulosari, 1050 m, 11 Feb 1954, A.G.L. Adelbert 476 (BO, K, L); <italic>Ibid.</italic>, 762 m, 11 May 1843, H. Zollinger 1288 (P). <bold>Central Java</bold>: Banyumas, Mt. Slamet, Baturaden, 1200 m, 14 Apr 1911, C.A. Backer 296 (BO). <bold>West Java</bold>: Bogor, Pasir Madang, 13 Aug 1843, H. Zollinger 1489 (BM, P); Nanggung, 600 m, 23 Dec 1913, C.A. Backer 10522 (BO); Mt.Salak, Gunung Bunder, 8 Aug 1909, C.A. Backer s.n. (BO); Mt.Halimun, Nirmala, 1400 m, 19 Dec 1913, C.A. Backer 10794 (BO); <italic>Ibid.</italic>, Malasari, 1055 m, 10 Oct 2017, A. Kartonegoro 1104 (BO, L); Mount Gede, Situ Gunung, 1000 m, 19 Nov 1933, C.G.G.J. van Steenis 5685 (BO); Cianjur, Mt. Gede, 1200 m, Oct 1877, L. Pierre 3032 (P); Cibeber, Cidadap, 1100 m, 11 Sep 1917, C.A. Backer 23703 (BO); Bandung, Mt. Jayagiri, 1460 m, 26 Mar 1920, H.J. Lam 141 (BO, L); Mt. Malabar, 2130 m, 19 Oct 1861, T. Anderson 92 (K); <italic>Ibid.</italic>, 26 Mar 1880, H.O. Forbes 1047 (P); Mt. Sembung, 1300 m, 18 Mar 1914, C.A. Backer 12256 (BO); Garut, Mt. Cikuray, Pasir Klotok, 1000 m, 15 Aug 1913, C.A. Backer 8687 (BO).</p></tp:treatment-sec><ref-list><ref id="B34"><mixed-citation xmlns:xlink="http://www.w3.org/1999/xlink" xlink:type="simple"><person-group><name name-style="western"><surname>Kartonegoro</surname><given-names>A</given-names></name><name name-style="western"><surname>Veldkamp</surname><given-names>JF</given-names></name></person-group> (<year>2010</year>) <article-title>Revision of <tp:taxon-name><tp:taxon-name-part taxon-name-part-type="genus">Dissochaeta</tp:taxon-name-part> (<tp:taxon-name-part taxon-name-part-type="subgenus">Melastomataceae</tp:taxon-name-part>)</tp:taxon-name> in Java, Indonesia.</article-title><source>Reinwardtia</source><volume>13</volume>(<issue>2</issue>): <fpage>125</fpage>–<lpage>145</lpage>. <ext-link xlink:type="simple" ext-link-type="doi" xlink:href="10.14203/reinwardtia.v13i2.2133">https://doi.org/10.14203/reinwardtia.v13i2.2133</ext-link></mixed-citation></ref></ref-list></tp:taxon-treatment>
