# Supplementary material for: A revision of Dissochaeta (Melastomataceae, Dissochaeteae)
Source: PhytoKeys. 2018 Aug 9;(107):1–178. doi: 10.3897/phytokeys.107.26548 (PMC6160804; doi:10.3897/phytokeys.107.26548)
Supplement: XML Treatment for Dissochaeta intermedia [file phytokeys.107.26548-treatment33.xml]

<!DOCTYPE tp:taxon-treatment
  PUBLIC "-//TaxonX//DTD Taxonomic Treatment Publishing DTD v0 20100105//EN" "tax-treatment-NSO.dtd">
<tp:taxon-treatment xmlns:tp="http://www.plazi.org/taxpub"><tp:treatment-meta><kwd-group><label>Taxon classification</label><kwd><named-content xmlns:xlink="http://www.w3.org/1999/xlink" content-type="kingdom">Plantae</named-content></kwd><kwd><named-content xmlns:xlink="http://www.w3.org/1999/xlink" content-type="order">Myrtales</named-content></kwd><kwd><named-content xmlns:xlink="http://www.w3.org/1999/xlink" content-type="family">Melastomataceae</named-content></kwd></kwd-group><mixed-citation publication-type="journal"><person-group><name><surname>Kartonegoro</surname><given-names>Abdulrokhman</given-names></name><name><surname>Veldkamp</surname><given-names>Jan Frits</given-names></name><name><surname>Hovenkamp</surname><given-names>Peter</given-names></name><name><surname>van Welzen</surname><given-names>Peter</given-names></name></person-group><article-title>A revision of <italic><tp:taxon-name><tp:taxon-name-part taxon-name-part-type="genus" reg="Dissochaeta">Dissochaeta</tp:taxon-name-part></tp:taxon-name></italic> (<tp:taxon-name><tp:taxon-name-part taxon-name-part-type="family" reg="Melastomataceae">Melastomataceae</tp:taxon-name-part></tp:taxon-name>, <tp:taxon-name><tp:taxon-name-part taxon-name-part-type="tribe" reg="Dissochaeteae">Dissochaeteae</tp:taxon-name-part></tp:taxon-name>)</article-title><source>PhytoKeys</source><day>9</day><month>8</month><year>2018</year><volume>2018</volume><issue>107</issue><fpage>1</fpage><lpage>178</lpage><pub-id pub-id-type="doi">10.3897/phytokeys.107.26548</pub-id></mixed-citation></tp:treatment-meta><tp:nomenclature><label>28.</label><tp:taxon-name>
              <tp:taxon-name-part taxon-name-part-type="genus" reg="Dissochaeta">Dissochaeta</tp:taxon-name-part>
              <tp:taxon-name-part taxon-name-part-type="species" reg="intermedia">intermedia</tp:taxon-name-part>
            </tp:taxon-name><tp:taxon-authority>Blume, Flora 14: 493. 1831.</tp:taxon-authority><xref ref-type="fig" rid="F34">Map 17</xref><tp:nomenclature-citation-list><tp:nomenclature-citation><tp:taxon-name>
                  <tp:taxon-name-part taxon-name-part-type="genus" reg="Dissochaeta">Dissochaeta</tp:taxon-name-part>
                  <tp:taxon-name-part taxon-name-part-type="species" reg="monticola">monticola</tp:taxon-name-part>
                </tp:taxon-name><comment>Blume, Flora 14: 494. 1831. Type: Indonesia. West Java: Kuripan, C.L. Blume s.n. (lectotype, designated here: L [L0537300]!; isolectotypes: L [L0537301, L0537302]!). </comment></tp:nomenclature-citation></tp:nomenclature-citation-list></tp:nomenclature><tp:treatment-sec sec-type="material" id="SECID0E6BGK"><title>Type.</title><p>Indonesia. West Java: Preanger Regentsch., Mount Pangrango, Gegerbentang, C.L. Blume 539 (lectotype, designated here: L [L0537299]!; isolectotypes: K [K000859493, K000859494]!, L [L0537296, L0537297, L0537298]!, P [P05283548, image seen]!).</p></tp:treatment-sec><tp:treatment-sec sec-type="description" id="SECID0EECGK"><title>Description.</title><p>Climbing up to 20 m in height. Branchlets terete, 4–7 mm diameter, glabrescent to densely stellate-furfuraceous; nodes swollen, with interpetiolar ridge or line; internodes 8–9 cm long. Leaves: petioles flattened, 10–20 mm long, glabrescent to densely stellate-furfuraceous; blades ovate to ovate-elliptic, 7–16 × 5–8.5 cm, membranous, base rounded, margin entire, apex acuminate, tip 0.5–2 cm long; nervation with 1 pair of lateral nerves and 1 pair of intramarginal nerves; adaxially glabrous, abaxially densely brown stellate-tomentose. Inflorescences terminal and in the upper leaf axils, up to 32 cm long, many-flowered; main axis angular, densely stellate-furfuraceous; primary axes up to 25–30 cm long with 4–6 nodes, secondary axes 2–7 cm long with 2 or 3 nodes, tertiary axes 1–3 cm long with 1 or 2 nodes, quartenary axis up to 0.8 cm long when developed with 1 node; bracts minute, inconspicuous; bracteoles linear to ovate-oblong, 1–2 mm long, densely stellate-furfuraceous; pedicels densely stellate-furfuraceous, 4–7 mm long in central flowers, 2–4 mm long in lateral flowers. Hypanthium campanulate, slightly angular, 2–5 × 1–3 mm, with four distinct ridges, stellate-puberulous to densely stellate-tomentose, somewhat pointing sideways from pedicels; calyx lobes truncate with undulate tips, 0.5–1 mm long, widened, stellate-furfuraceous; petal bud conical 3–7 mm long; mature petals ovate or oblong, 6–10 × 3–5 mm, base clawed, apex obtuse, glabrous or inside at base with appressed hairs, pink or violet. Stamens 4, equal, alternipetalous, filaments flat, 4–6 mm long, straight, apex bent, anthers linear-lanceolate, sickle- or S-shaped or falcate, thecae 5–6 mm long, yellow, pedoconnective ca. 1 mm long, basal crests minute, triangular, ca. 1 mm long, narrow with acute apex, lateral appendages paired, filiform, 3–4 mm long, tan. Ovary half or ⅔ of hypanthium in length, apex pubescent; style erect, 8–12 mm long, curved at apex, glabrous, purple; stigma minute; extra-ovarial chambers 4, alternipetalous, extending to the base of the ovary. Fruits ovoid, 5–6 × 3–5 mm, glabrous to sparsely stellate-furfuraceous, rarely with distinct vertical ridges, green, often pointing sideways from the pedicels; calyx lobe remnants persistent. Seeds ca. 0.5 mm long.</p></tp:treatment-sec><tp:treatment-sec sec-type="distribution" id="SECID0EJCGK"><title>Distribution.</title><p>Java (West).</p></tp:treatment-sec><tp:treatment-sec sec-type="ecology" id="SECID0EOCGK"><title>Ecology and habitat.</title><p>Primary montane forest or in edge of forest in open, 1200–2000 m elevation.</p></tp:treatment-sec><tp:treatment-sec sec-type="Vernacular names" id="SECID0ETCGK"><title>Vernacular names.</title><p><italic>harendong cai</italic>, <italic>harendong areuy</italic>, <italic>harendong kowe</italic> (Sunda).</p></tp:treatment-sec><tp:treatment-sec sec-type="notes" id="SECID0EADGK"><title>Note.</title><p><italic><tp:taxon-name><tp:taxon-name-part taxon-name-part-type="genus" reg="Dissochaeta">Dissochaeta</tp:taxon-name-part><tp:taxon-name-part taxon-name-part-type="species" reg="intermedia">intermedia</tp:taxon-name-part></tp:taxon-name></italic> resembles <italic><tp:taxon-name><tp:taxon-name-part taxon-name-part-type="genus" reg="Dissochaeta">D.</tp:taxon-name-part><tp:taxon-name-part taxon-name-part-type="species" reg="leprosa">leprosa</tp:taxon-name-part></tp:taxon-name></italic> in the number and shape of the stamens, but is different in having a smaller hypanthium and truncate calyx lobes with undulate tips. Together with <italic><tp:taxon-name><tp:taxon-name-part taxon-name-part-type="genus" reg="Dissochaeta">D.</tp:taxon-name-part><tp:taxon-name-part taxon-name-part-type="species" reg="leprosa">leprosa</tp:taxon-name-part></tp:taxon-name></italic>, this species is common at high elevations up to 2000 m in Java.</p></tp:treatment-sec><tp:treatment-sec sec-type="material" id="SECID0EHEGK"><title>Specimens examined.</title><p><bold>INDONESIA. West Java</bold>: Bogor, Puncak Pass, 1300 m, 3 Mar 1927, J.G.B. Beumée A390 (BO); <italic>Ibid.</italic>, Cisarua, 1200 m, 19 Feb 1950, C.G.G.J. van Steenis 12735 (L); Mt. Salak, 1200 m, H. Raap 158 (L); Kuripan, C.L. Blume s.n. (L); Megamendung, H. Kuhl &amp; J.C. van Hasselt s.n. (L); <italic>Ibid.</italic>, F.W. Junghuhn s.n. (U); Mt.Halimun, Nirmala, 1250 m, 9 Jun 1980, M.M.J. van Balgooy &amp; H. Wiriadinata 2889 (BO, L); <italic>Ibid.</italic>, Mt. Bintang Gading, 19 May 2002, W.S. Hoover et al. 5502 (BO); Cianjur, Mt.Gede, Cibodas, J.G. Boerlage s.n. (L); <italic>Ibid.</italic>, 1400 m, 22 Aug 1879, Arsin 19556 (BO); <italic>Ibid.</italic>, 9 Jun 1906, A.A. Pulle 4073 (U); <italic>Ibid.</italic>, 19 Jul 1913, S.H. Koorders 42153β (BO); <italic>Ibid.</italic>, 6 May 1914, J.A. Lörzing 1493 (BO); <italic>Ibid.</italic>, 14 Feb 1915, H.N. Ridley s.n. (K); <italic>Ibid.</italic>, Gunung Putri, 6 Nov 1896, S.H. Koorders 25927β (BO); <italic>Ibid.</italic>, Sindanglaya, 1400 m, 6 Jun 1917, C.A. Backer 22286 (BO); <italic>Ibid.</italic>, J.G. Hallier 626 (BO); <italic>Ibid.</italic>, 25 Aug 1893, J.G. Hallier 432 (BO); <italic>Ibid.</italic>, 1915, Sapiin 57 (BO); <italic>Ibid.</italic>, 15 Jul 1908, T. Valeton s.n. (BO); <italic>Ibid.</italic>, Mt. Pangrango, P. de Monchy s.n. (BO); <italic>Ibid.</italic>, Geger Bentang, C.L. Blume 539 (K, L, P); Bandung, Mt. Tangkuban Perahu, 1700 m, 4 Apr 1912, C.A. Backer 2387 (BO); <italic>Ibid.</italic>, 1600 m, 5 Mar 1912, C.A. Backer 2415 (BO); <italic>Ibid.</italic>, Jul 1915, W.M. Docters van Leeuwen 2301a (BO); <italic>Ibid.</italic>, 24 Jul 1927, W.M. Docters van Leeuwen 11423 (BO); <italic>Ibid.</italic>, 2000 m, 21 Nov 1952, W. Meijer 1363 (BO); <italic>Ibid.</italic>, 28 May 1908, H.H. Zeijlstra 19 (BO); <italic>Ibid.</italic>, 6 Feb 1927, C.A. Wisse 1188 (BO); Mt. Patuha, Telaga Patengan, 1700 m, 28 Mar 1914, C.A. Backer 12787 (BO); Mt. Burangrang, Situ Lembang, 1600 m, 24 Jul 1920, R.C. Bakhuizen van den Brink 4557 (BO, K, L); <italic>Ibid.</italic>, 30 Dec 1956, S. Reksodihardjo 6 (BO); Mt. Malabar, 27 Jun 1871, R.H.C.C. Scheffer s.n. (BO); Mt. Mandalagiri, 1570 m, 29 Mar 1920, H.J. Lam 230 (BO).</p></tp:treatment-sec><tp:treatment-sec><!--Section generated to contain objects referenced in tp:taxon-treatment.--><fig id="F34" position="float" orientation="portrait"><label>Map 17.</label><caption><p>Distribution of <italic><tp:taxon-name><tp:taxon-name-part taxon-name-part-type="genus" reg="Dissochaeta">D.</tp:taxon-name-part><tp:taxon-name-part taxon-name-part-type="species" reg="hirsutoidea">hirsutoidea</tp:taxon-name-part></tp:taxon-name></italic> (●), <italic><tp:taxon-name><tp:taxon-name-part taxon-name-part-type="genus" reg="Dissochaeta">D.</tp:taxon-name-part><tp:taxon-name-part taxon-name-part-type="species" reg="horrida">horrida</tp:taxon-name-part></tp:taxon-name></italic> (■) and <italic><tp:taxon-name><tp:taxon-name-part taxon-name-part-type="genus" reg="Dissochaeta">D.</tp:taxon-name-part><tp:taxon-name-part taxon-name-part-type="species" reg="intermedia">intermedia</tp:taxon-name-part></tp:taxon-name></italic> (▲).</p></caption><graphic xmlns:xlink="http://www.w3.org/1999/xlink" xlink:href="phytokeys-107-001-g034.jpg" position="float" orientation="portrait" xlink:type="simple" id="oo_222128.jpg"/></fig></tp:treatment-sec></tp:taxon-treatment>
