# Supplementary material for: A revision of Dissochaeta (Melastomataceae, Dissochaeteae)
Source: PhytoKeys. 2018 Aug 9;(107):1–178. doi: 10.3897/phytokeys.107.26548 (PMC6160804; doi:10.3897/phytokeys.107.26548)
Supplement: XML Treatment for Dissochaeta laevis [file phytokeys.107.26548-treatment35.xml]

<!DOCTYPE tp:taxon-treatment
  PUBLIC "-//TaxonX//DTD Taxonomic Treatment Publishing DTD v0 20100105//EN" "tax-treatment-NSO.dtd">
<tp:taxon-treatment xmlns:tp="http://www.plazi.org/taxpub"><tp:treatment-meta><kwd-group><label>Taxon classification</label><kwd><named-content xmlns:xlink="http://www.w3.org/1999/xlink" content-type="kingdom">Plantae</named-content></kwd><kwd><named-content xmlns:xlink="http://www.w3.org/1999/xlink" content-type="order">Myrtales</named-content></kwd><kwd><named-content xmlns:xlink="http://www.w3.org/1999/xlink" content-type="family">Melastomataceae</named-content></kwd></kwd-group><mixed-citation publication-type="journal"><person-group><name><surname>Kartonegoro</surname><given-names>Abdulrokhman</given-names></name><name><surname>Veldkamp</surname><given-names>Jan Frits</given-names></name><name><surname>Hovenkamp</surname><given-names>Peter</given-names></name><name><surname>van Welzen</surname><given-names>Peter</given-names></name></person-group><article-title>A revision of <italic><tp:taxon-name><tp:taxon-name-part taxon-name-part-type="genus" reg="Dissochaeta">Dissochaeta</tp:taxon-name-part></tp:taxon-name></italic> (<tp:taxon-name><tp:taxon-name-part taxon-name-part-type="family" reg="Melastomataceae">Melastomataceae</tp:taxon-name-part></tp:taxon-name>, <tp:taxon-name><tp:taxon-name-part taxon-name-part-type="tribe" reg="Dissochaeteae">Dissochaeteae</tp:taxon-name-part></tp:taxon-name>)</article-title><source>PhytoKeys</source><day>9</day><month>8</month><year>2018</year><volume>2018</volume><issue>107</issue><fpage>1</fpage><lpage>178</lpage><pub-id pub-id-type="doi">10.3897/phytokeys.107.26548</pub-id></mixed-citation></tp:treatment-meta><tp:nomenclature><label>30.</label><tp:taxon-name>
              <tp:taxon-name-part taxon-name-part-type="genus" reg="Dissochaeta">Dissochaeta</tp:taxon-name-part>
              <tp:taxon-name-part taxon-name-part-type="species" reg="laevis">laevis</tp:taxon-name-part>
            </tp:taxon-name><tp:taxon-authority>Ohwi ex J.F.Maxwell, Gard. Bull. Singapore 33: 315, fig. 2. 1980 (“ laeve”).</tp:taxon-authority><xref ref-type="fig" rid="F37">Map 18</xref></tp:nomenclature><tp:treatment-sec sec-type="material" id="SECID0E5MGK"><title>Type.</title><p>Indonesia. East Kalimantan: W. Koetai, Long Petah, 600 m elev., 10 Sep 1925, F.H. Endert 3127 (holotype: L [L0537281]!; isotypes: BO [BO1760872]!, K [K000859490]!).</p></tp:treatment-sec><tp:treatment-sec sec-type="description" id="SECID0EDNGK"><title>Description.</title><p>Climbing up to 6 m in height. Branchlets terete, 3–4 mm in diameter, glabrescent; nodes swollen, with short flat crest-like interpetiolar ridge, margin often with minute bristles; internodes 5–6 cm long. Leaves: petioles terete, 8–10 mm long, glabrous, tessellate; blades ovate to ovate-elliptic, 6–12 × 2.3–5.5 cm, membranous, base rounded, margin entire, apex acuminate, tip 0.5–1 cm long; nervation with 1 pair of lateral nerves and 1 pair of intramarginal nerves; surfaces glabrous, basally with a pair of glandular patches abaxially. Inflorescences terminal and axillary, up to 11 cm long when terminal, up to 9 cm long when axillary, many-flowered; main axis glabrescent; primary axes up to 8 cm long with 3 or 4 nodes, secondary axes 2–4.5 cm long with 2 or 3 nodes, tertiary axes 0.6–1 cm long with 1 node; bracts linear, 1–2 mm long, stellate-furfuraceous; bracteoles subulate, 0.5–1 mm long, stellate-furfuraceous; pedicels stellate-furfuraceous, ca. 4 mm long in central flowers, 2–3 mm long in lateral flowers. Hypanthium cyathiform, cup-shaped, 3–4 × ca. 2 mm, glabrous; calyx lobes truncate, ca. 0.3 mm long, with 4 distinct undulations; petal bud conical, 2–3 mm long, apex narrowly acuminate, glabrous; mature petals ovate, ca. 5 × 2.5 mm, reflexed, base clawed, apex acuminate, glabrous. Stamens 8, subequal, filaments straight; alternipetalous stamens with 2.5–3 mm long filaments, anthers oblong or ovate, curved, sickle-shaped, thecae ca. 3 mm long, pedoconnective short, ca. 0.3 mm long, basal crest triangular or ligular with hastate base, ca. 1.5 mm long, lateral appendages absent or paired, filiform, up to 1.5 mm long; oppositipetalous stamens with 2–2.5 mm long filaments, anthers sickle- or S-shaped, thecae ca. 2.5 mm long, basal crest ligular, ca. 2 mm long, lateral appendages absent. Ovary half as long as hypanthium, apex glabrous; style straight, 7–8 mm long, glabrous; stigma minute; extra-ovarial chambers shallow. Fruits globose, 3–5 × 3–4 mm, glabrous; calyx lobe remnants persistent. Seeds ca. 0.5 mm long.</p></tp:treatment-sec><tp:treatment-sec sec-type="distribution" id="SECID0ELNGK"><title>Distribution.</title><p>Borneo.</p></tp:treatment-sec><tp:treatment-sec sec-type="ecology" id="SECID0EQNGK"><title>Ecology and habitat.</title><p>Mixed dipterocarp forest or heath forest at 600–800 m elevation.</p></tp:treatment-sec><tp:treatment-sec sec-type="notes" id="SECID0EVNGK"><title>Note.</title><p>A glabrous species with a pair of glandular patches near the base of the leaf blade on the abaxially surface, resembling <italic><tp:taxon-name><tp:taxon-name-part taxon-name-part-type="genus" reg="Dissochaeta">D.</tp:taxon-name-part><tp:taxon-name-part taxon-name-part-type="species" reg="beccariana">beccariana</tp:taxon-name-part></tp:taxon-name></italic>, <italic><tp:taxon-name><tp:taxon-name-part taxon-name-part-type="genus" reg="Dissochaeta">D.</tp:taxon-name-part><tp:taxon-name-part taxon-name-part-type="species" reg="glabra">glabra</tp:taxon-name-part></tp:taxon-name></italic>, <italic><tp:taxon-name><tp:taxon-name-part taxon-name-part-type="genus" reg="Dissochaeta">D.</tp:taxon-name-part><tp:taxon-name-part taxon-name-part-type="species" reg="glandulosa">glandulosa</tp:taxon-name-part></tp:taxon-name></italic> and <italic><tp:taxon-name><tp:taxon-name-part taxon-name-part-type="genus" reg="Dissochaeta">D.</tp:taxon-name-part><tp:taxon-name-part taxon-name-part-type="species" reg="papuana">papuana</tp:taxon-name-part></tp:taxon-name></italic>. It differs from these taxa by the axillary inflorescences.</p></tp:treatment-sec><tp:treatment-sec sec-type="material" id="SECID0EHPGK"><title>Specimens examined.</title><p><bold>MALAYSIA. Sarawak</bold>: Belaga, Linau-Balui, Sungei Jelini, 800 m, 1 Sep 1978, B. Lee S. 39326 (K, L); Kapit, Batang Balui, Bukit Kumbong, 700 m, 27 Feb 1992, Runi et al. S.62014 (K, L). <bold>INDONEISA. East Kalimantan</bold>: West Kutai, Long Petah, 600 m, 10 Sep 1925, F.H. Endert 3127 (BO, K, L). <bold>West Kalimantan</bold>: Pontianak, Bentiang, Gunung Dawuh, 800 m, 29 Oct 1980, G. Shea 26846 (BO, L).</p></tp:treatment-sec><tp:treatment-sec><!--Section generated to contain objects referenced in tp:taxon-treatment.--><fig id="F37" position="float" orientation="portrait"><label>Map 18.</label><caption><p>Distribution of <italic><tp:taxon-name><tp:taxon-name-part taxon-name-part-type="genus" reg="Dissochaeta">D.</tp:taxon-name-part><tp:taxon-name-part taxon-name-part-type="species" reg="inappendiculata">inappendiculata</tp:taxon-name-part></tp:taxon-name></italic> (●), <italic><tp:taxon-name><tp:taxon-name-part taxon-name-part-type="genus" reg="Dissochaeta">D.</tp:taxon-name-part><tp:taxon-name-part taxon-name-part-type="species" reg="laevis">laevis</tp:taxon-name-part></tp:taxon-name></italic> (■) and <italic><tp:taxon-name><tp:taxon-name-part taxon-name-part-type="genus" reg="Dissochaeta">D.</tp:taxon-name-part><tp:taxon-name-part taxon-name-part-type="species" reg="macrosepala">macrosepala</tp:taxon-name-part></tp:taxon-name></italic> (▲).</p></caption><graphic xmlns:xlink="http://www.w3.org/1999/xlink" xlink:href="phytokeys-107-001-g037.jpg" position="float" orientation="portrait" xlink:type="simple" id="oo_222131.jpg"/></fig></tp:treatment-sec></tp:taxon-treatment>
