# Supplementary material for: A revision of Dissochaeta (Melastomataceae, Dissochaeteae)
Source: PhytoKeys. 2018 Aug 9;(107):1–178. doi: 10.3897/phytokeys.107.26548 (PMC6160804; doi:10.3897/phytokeys.107.26548)
Supplement: XML Treatment for Dissochaeta latifolia [file phytokeys.107.26548-treatment36.xml]

<!DOCTYPE tp:taxon-treatment
  PUBLIC "-//TaxonX//DTD Taxonomic Treatment Publishing DTD v0 20100105//EN" "tax-treatment-NSO.dtd">
<tp:taxon-treatment xmlns:tp="http://www.plazi.org/taxpub"><tp:treatment-meta><kwd-group><label>Taxon classification</label><kwd><named-content xmlns:xlink="http://www.w3.org/1999/xlink" content-type="kingdom">Plantae</named-content></kwd><kwd><named-content xmlns:xlink="http://www.w3.org/1999/xlink" content-type="order">Myrtales</named-content></kwd><kwd><named-content xmlns:xlink="http://www.w3.org/1999/xlink" content-type="family">Melastomataceae</named-content></kwd></kwd-group><mixed-citation publication-type="journal"><person-group><name><surname>Kartonegoro</surname><given-names>Abdulrokhman</given-names></name><name><surname>Veldkamp</surname><given-names>Jan Frits</given-names></name><name><surname>Hovenkamp</surname><given-names>Peter</given-names></name><name><surname>van Welzen</surname><given-names>Peter</given-names></name></person-group><article-title>A revision of <italic><tp:taxon-name><tp:taxon-name-part taxon-name-part-type="genus" reg="Dissochaeta">Dissochaeta</tp:taxon-name-part></tp:taxon-name></italic> (<tp:taxon-name><tp:taxon-name-part taxon-name-part-type="family" reg="Melastomataceae">Melastomataceae</tp:taxon-name-part></tp:taxon-name>, <tp:taxon-name><tp:taxon-name-part taxon-name-part-type="tribe" reg="Dissochaeteae">Dissochaeteae</tp:taxon-name-part></tp:taxon-name>)</article-title><source>PhytoKeys</source><day>9</day><month>8</month><year>2018</year><volume>2018</volume><issue>107</issue><fpage>1</fpage><lpage>178</lpage><pub-id pub-id-type="doi">10.3897/phytokeys.107.26548</pub-id></mixed-citation></tp:treatment-meta><tp:nomenclature><label>31.</label><tp:taxon-name>
              <tp:taxon-name-part taxon-name-part-type="genus" reg="Dissochaeta">Dissochaeta</tp:taxon-name-part>
              <tp:taxon-name-part taxon-name-part-type="species" reg="latifolia">latifolia</tp:taxon-name-part>
              <object-id xmlns:xlink="http://www.w3.org/1999/xlink" content-type="ipni" xlink:type="simple">urn:lsid:ipni.org:names:60476839-2</object-id>
            </tp:taxon-name><tp:taxon-authority>(Triana) Karton.</tp:taxon-authority><tp:taxon-status xmlns:xlink="http://www.w3.org/1999/xlink" xlink:type="simple">comb. nov.</tp:taxon-status><xref ref-type="fig" rid="F38">Map 19</xref><tp:nomenclature-citation-list><tp:nomenclature-citation><tp:taxon-name>
                  <tp:taxon-name-part taxon-name-part-type="genus" reg="Diplectria">Diplectria</tp:taxon-name-part>
                  <tp:taxon-name-part taxon-name-part-type="species" reg="latifolia">latifolia</tp:taxon-name-part>
                </tp:taxon-name><comment>(Triana) Kuntze, Revis. Gen. Plant 1: 246. 1891.</comment></tp:nomenclature-citation></tp:nomenclature-citation-list></tp:nomenclature><tp:treatment-sec sec-type="Basionym" id="SECID0EORGK"><title>Basionym.</title><p><italic><tp:taxon-name><tp:taxon-name-part taxon-name-part-type="genus" reg="Anplectrum">Anplectrum</tp:taxon-name-part><tp:taxon-name-part taxon-name-part-type="species" reg="latifolium">latifolium</tp:taxon-name-part></tp:taxon-name></italic> Triana, Trans. Linn. Soc. London 28: 85. 1872.</p></tp:treatment-sec><tp:treatment-sec sec-type="material" id="SECID0E6RGK"><title>Type.</title><p>Malaysia. Borneo, 1853, T. Lobb s.n. (lectotype, designated by <xref ref-type="bibr" rid="B78">Veldkamp et al. 1979</xref>, pg. 412: K [K000859553]!).</p></tp:treatment-sec><tp:treatment-sec sec-type="description" id="SECID0EJSGK"><title>Description.</title><p>Climbing up to 9 m in height. Branchlets terete, 5–6 mm in diameter, glabrous to covered with brown stellate-furfuraceous hairs; nodes swollen, with pectinate or subulate interpetiolar appendages, apex acute, up to 10 mm long and 1 mm wide, pointing upwards and downwards; internodes 10–16 cm long. Leaves: petioles terete, 15–25 mm long, densely covered with brown stellate-furfuraceous hairs; blades suborbicular to ovate, 17–19 × 8.5–10 cm, subcoriaceous, base slightly subcordate, margin entire, apex acute; nervation with 1 or 2 pairs of lateral nerves and 1 pair of intramarginal nerves; adaxially glabrous, glossy green, abaxially sparsely brown stellate-furfuraceous to glabrescent. Inflorescences terminal, up to 20 cm long, many-flowered; main axis angular, densely stellate-furfuraceous; primary axes up to 18 cm long with 4 or 5 nodes, secondary axes up to 4 cm long with 2 or 3 nodes, tertiary axes up to 0.8 cm long with 1 or 2 nodes; bracts linear, 4–6 mm long, densely stellate-furfuraceous; bracteoles subulate, 1–3 mm long, densely stellate-furfuraceous; pedicels densely stellate-furfuraceous, often with a few scattered capitate bristles, 5–6 mm long in central flowers, 2–3 mm long in lateral flowers. Hypanthium tubular, ca. 6 × 2 mm, glabrous to glabrescent; calyx lobes truncate, level, ca. 0.5 mm long; petal bud conical, 3–4 mm long, apex acuminate and bristly; mature petals suborbicular, 6–7 × ca. 6 mm, base clawed, apex acuminate, pink. Stamens 8, unequal, filaments straight; alternipetalous stamens staminodial with 2–3 mm long filaments, anthers rudimentary, terete, thecae 2–3 mm long, basal crest triangular or ovate, 1–2 mm long, apex acuminate, lateral appendages paired, ligular, ca. 2 mm long; oppositipetalous stamens with 4–5 mm long filaments, anthers thick, curved, hook- or S-shaped, thecae 10–11 mm long, apex rostrate, yellow, basal crest ligular, ca. 1 mm long, lateral appendages absent or minute, bifid, ca. 0.5 mm long. Ovary ⅔ of hypanthium in length, apex glabrous; style curved at the end, 8–10 mm long, glabrous, slender; stigma minute; extra-ovarial chambers 4, oppositipetalous, extending to the base of the ovary. Fruits urceolate, 8–9 × ca. 6 mm, glabrous; calyx lobe remnants persistent, erect. Seeds ca. 0.75 mm long.</p></tp:treatment-sec><tp:treatment-sec sec-type="distribution" id="SECID0EOSGK"><title>Distribution.</title><p>Borneo.</p></tp:treatment-sec><tp:treatment-sec sec-type="ecology" id="SECID0ETSGK"><title>Ecology and habitat.</title><p>Lowland mixed dipterocarp forest or heath forest at 45–150 m elevation.</p></tp:treatment-sec><tp:treatment-sec sec-type="notes" id="SECID0EYSGK"><title>Note.</title><p><italic><tp:taxon-name><tp:taxon-name-part taxon-name-part-type="genus" reg="Dissochaeta">Dissochaeta</tp:taxon-name-part><tp:taxon-name-part taxon-name-part-type="species" reg="latifolia">latifolia</tp:taxon-name-part></tp:taxon-name></italic> resembles <italic><tp:taxon-name><tp:taxon-name-part taxon-name-part-type="genus" reg="Dissochaeta">D.</tp:taxon-name-part><tp:taxon-name-part taxon-name-part-type="species" reg="pubescens">pubescens</tp:taxon-name-part></tp:taxon-name></italic> in the tomentose indumentum of the branchlets, abaxially leaf surfaces and inflorescences. The size and shape of the leaves of both species are also similar, sometimes resulting in a misidentification. <italic><tp:taxon-name><tp:taxon-name-part taxon-name-part-type="genus" reg="Dissochaeta">Dissochaeta</tp:taxon-name-part><tp:taxon-name-part taxon-name-part-type="species" reg="latifolia">latifolia</tp:taxon-name-part></tp:taxon-name></italic> is different in not having a membranous calyptra that encloses the petal bud before anthesis. The pectinate and subulate appendages in the interpetiolar nodal ring are also distinct in <italic><tp:taxon-name><tp:taxon-name-part taxon-name-part-type="genus" reg="Dissochaeta">D.</tp:taxon-name-part><tp:taxon-name-part taxon-name-part-type="species" reg="latifolia">latifolia</tp:taxon-name-part></tp:taxon-name></italic>, making it easy to recognise amongst all species of <italic><tp:taxon-name><tp:taxon-name-part taxon-name-part-type="genus" reg="Dissochaeta">Dissochaeta</tp:taxon-name-part></tp:taxon-name></italic>.</p></tp:treatment-sec><tp:treatment-sec sec-type="material" id="SECID0ERUGK"><title>Specimens examined.</title><p><bold>MALAYSIA. Sarawak</bold>: O. Beccari PB 800 (K, P); O. Beccari PB 1089 (K); T. Lobb s.n. (K); Miri, Lambir Hills, 152 m, 10 Jun 1961, D. Bakar S.4367 (K, L); <italic>Ibid.</italic>, 5 Dec 1962, Joseph Au S.17256 (L); Kuching, Semariang Batu, 25 Jun 1976, Bagong et al. S.37642 (K, L); Lundu, Sematan, Pueh, Sungai Kopak, 200 m, 20 Aug 1996, R. Jawa &amp; S.H. Lai S.74524 (L). <bold>BRUNEI. Belait</bold>: Sungai Liang, 1 Feb 1989, N. Nangkat 89 (K, L); Andulau, 45 m, 24 Apr 1957, P.S. Ashton S.5922 (K, L). <bold>INDONESIA. Central Kalimantan</bold>: Barito Ulu, 24 Jun 1990, C.E. Ridsdale PBU 647 (BO, K, L).</p></tp:treatment-sec><tp:treatment-sec><!--Section generated to contain objects referenced in tp:taxon-treatment.--><fig id="F38" position="float" orientation="portrait"><label>Map 19.</label><caption><p>Distribution of <italic><tp:taxon-name><tp:taxon-name-part taxon-name-part-type="genus" reg="Dissochaeta">D.</tp:taxon-name-part><tp:taxon-name-part taxon-name-part-type="species" reg="johorensis">johorensis</tp:taxon-name-part></tp:taxon-name></italic> (●), <italic><tp:taxon-name><tp:taxon-name-part taxon-name-part-type="genus" reg="Dissochaeta">D.</tp:taxon-name-part><tp:taxon-name-part taxon-name-part-type="species" reg="latifolia">latifolia</tp:taxon-name-part></tp:taxon-name></italic> (■) and <italic><tp:taxon-name><tp:taxon-name-part taxon-name-part-type="genus" reg="Dissochaeta">D.</tp:taxon-name-part><tp:taxon-name-part taxon-name-part-type="species" reg="leprosa">leprosa</tp:taxon-name-part></tp:taxon-name></italic> (▲).</p></caption><graphic xmlns:xlink="http://www.w3.org/1999/xlink" xlink:href="phytokeys-107-001-g038.jpg" position="float" orientation="portrait" xlink:type="simple" id="oo_222132.jpg"/></fig></tp:treatment-sec><ref-list><ref id="B78"><mixed-citation xmlns:xlink="http://www.w3.org/1999/xlink" xlink:type="simple"><person-group><name name-style="western"><surname>Veldkamp</surname><given-names>JF</given-names></name><name name-style="western"><surname>Franken</surname><given-names>NAP</given-names></name><name name-style="western"><surname>Roos</surname><given-names>MC</given-names></name><name name-style="western"><surname>Nayar</surname><given-names>MP</given-names></name></person-group> (<year>1979</year>) <article-title>A revision of <italic><tp:taxon-name><tp:taxon-name-part taxon-name-part-type="genus">Diplectria</tp:taxon-name-part></tp:taxon-name></italic> (<tp:taxon-name><tp:taxon-name-part taxon-name-part-type="family">Melastomataceae</tp:taxon-name-part></tp:taxon-name>).</article-title><source>Blumea</source><volume>24</volume>: <fpage>405</fpage>–<lpage>430</lpage>.</mixed-citation></ref></ref-list></tp:taxon-treatment>
