# Supplementary material for: A revision of Dissochaeta (Melastomataceae, Dissochaeteae)
Source: PhytoKeys. 2018 Aug 9;(107):1–178. doi: 10.3897/phytokeys.107.26548 (PMC6160804; doi:10.3897/phytokeys.107.26548)
Supplement: XML Treatment for Dissochaeta leprosa [file phytokeys.107.26548-treatment37.xml]

<!DOCTYPE tp:taxon-treatment
  PUBLIC "-//TaxonX//DTD Taxonomic Treatment Publishing DTD v0 20100105//EN" "tax-treatment-NSO.dtd">
<tp:taxon-treatment xmlns:tp="http://www.plazi.org/taxpub"><tp:treatment-meta><kwd-group><label>Taxon classification</label><kwd><named-content xmlns:xlink="http://www.w3.org/1999/xlink" content-type="kingdom">Plantae</named-content></kwd><kwd><named-content xmlns:xlink="http://www.w3.org/1999/xlink" content-type="order">Myrtales</named-content></kwd><kwd><named-content xmlns:xlink="http://www.w3.org/1999/xlink" content-type="family">Melastomataceae</named-content></kwd></kwd-group><mixed-citation publication-type="journal"><person-group><name><surname>Kartonegoro</surname><given-names>Abdulrokhman</given-names></name><name><surname>Veldkamp</surname><given-names>Jan Frits</given-names></name><name><surname>Hovenkamp</surname><given-names>Peter</given-names></name><name><surname>van Welzen</surname><given-names>Peter</given-names></name></person-group><article-title>A revision of <italic><tp:taxon-name><tp:taxon-name-part taxon-name-part-type="genus" reg="Dissochaeta">Dissochaeta</tp:taxon-name-part></tp:taxon-name></italic> (<tp:taxon-name><tp:taxon-name-part taxon-name-part-type="family" reg="Melastomataceae">Melastomataceae</tp:taxon-name-part></tp:taxon-name>, <tp:taxon-name><tp:taxon-name-part taxon-name-part-type="tribe" reg="Dissochaeteae">Dissochaeteae</tp:taxon-name-part></tp:taxon-name>)</article-title><source>PhytoKeys</source><day>9</day><month>8</month><year>2018</year><volume>2018</volume><issue>107</issue><fpage>1</fpage><lpage>178</lpage><pub-id pub-id-type="doi">10.3897/phytokeys.107.26548</pub-id></mixed-citation></tp:treatment-meta><tp:nomenclature><label>32.</label><tp:taxon-name>
              <tp:taxon-name-part taxon-name-part-type="genus" reg="Dissochaeta">Dissochaeta</tp:taxon-name-part>
              <tp:taxon-name-part taxon-name-part-type="species" reg="leprosa">leprosa</tp:taxon-name-part>
            </tp:taxon-name><tp:taxon-authority>(Blume) Blume, Flora 14: 494. 1831.</tp:taxon-authority><xref ref-type="fig" rid="F39">Fig. 20</xref><xref ref-type="fig" rid="F38">, Map 19</xref><tp:nomenclature-citation-list><tp:nomenclature-citation><tp:taxon-name>
                  <tp:taxon-name-part taxon-name-part-type="genus" reg="Melastoma">Melastoma</tp:taxon-name-part>
                  <tp:taxon-name-part taxon-name-part-type="species" reg="leprosum">leprosum</tp:taxon-name-part>
                </tp:taxon-name><comment>Blume, Bijdr. Fl. Ned. Ind 17: 1068. 1826.</comment></tp:nomenclature-citation><tp:nomenclature-citation><tp:taxon-name>
                  <tp:taxon-name-part taxon-name-part-type="genus" reg="Omphalopus">Omphalopus</tp:taxon-name-part>
                  <tp:taxon-name-part taxon-name-part-type="species" reg="leprosus">leprosus</tp:taxon-name-part>
                </tp:taxon-name><comment>(Blume) Naudin, Ann. Sci. Nat., Bot. sér. 3, 15: 278. 1851.</comment></tp:nomenclature-citation><tp:nomenclature-citation><tp:taxon-name>
                  <tp:taxon-name-part taxon-name-part-type="genus" reg="Dissochaeta">Dissochaeta</tp:taxon-name-part>
                  <tp:taxon-name-part taxon-name-part-type="species" reg="calothyrsa">calothyrsa</tp:taxon-name-part>
                </tp:taxon-name><comment>Miq., Fl. Ned. Ind. 1(1): 523. 1855. Type: Indonesia. West Java: Pengalengan, F.W. Junghuhn 13 (lectotype, designated here: U [U0004009]!; isotype: L [L0822682, L0822683, L0822684]!). </comment></tp:nomenclature-citation><tp:nomenclature-citation><tp:taxon-name>
                  <tp:taxon-name-part taxon-name-part-type="genus" reg="Dissochaeta">Dissochaeta</tp:taxon-name-part>
                  <tp:taxon-name-part taxon-name-part-type="species" reg="intermedia">intermedia</tp:taxon-name-part>
                  <tp:taxon-name-part taxon-name-part-type="authority">Blume</tp:taxon-name-part>
                  <tp:taxon-name-part taxon-name-part-type="infraspecific-rank">var.</tp:taxon-name-part>
                  <tp:taxon-name-part taxon-name-part-type="variety" reg="leprosa">leprosa</tp:taxon-name-part>
                </tp:taxon-name><comment>(Blume) J.F.Maxwell, Gard. Bull. Singapore 33: 315. 1980.</comment></tp:nomenclature-citation></tp:nomenclature-citation-list></tp:nomenclature><tp:treatment-sec sec-type="material" id="SECID0EMYGK"><title>Type.</title><p>Indonesia. West Java: Mount Gede, H. Kuhl &amp; J.C. van Hasselt s.n. (lectotype, designated here: L [L0008890]!; isolectotype: K [K000859492]!, L [L0822675, L0822676]!).</p><fig id="F39" position="float" orientation="portrait"><label>Figure 20.</label><caption><p><italic><tp:taxon-name><tp:taxon-name-part taxon-name-part-type="genus" reg="Dissochaeta">Dissochaeta</tp:taxon-name-part><tp:taxon-name-part taxon-name-part-type="species" reg="leprosa">leprosa</tp:taxon-name-part></tp:taxon-name></italic><bold>a</bold> habit <bold>b</bold> branchlet <bold>c</bold> hypanthium <bold>d</bold> flower. Photographs by C. Bravard.</p></caption><graphic xmlns:xlink="http://www.w3.org/1999/xlink" xlink:href="phytokeys-107-001-g039.jpg" position="float" orientation="portrait" xlink:type="simple" id="oo_222133.jpg"/></fig></tp:treatment-sec><tp:treatment-sec sec-type="description" id="SECID0ERZGK"><title>Description.</title><p>Climbing up to 25 m in height. Branchlets terete, 4–6 mm in diameter, densely stellate-furfuraceous to stellate-tomentose; nodes swollen, with interpetiolar ridge; internodes 11–13 cm long. Leaves: petioles flattened, 12–18 mm long, densely stellate-furfuraceous; blades ovate-elliptic or elliptic, 8–17 × 4.8–8 cm, membranous, base rounded or subcordate, margin entire, apex acuminate, tip 0.5–1.5 cm long; nervation with 1 or 2 pairs of lateral nerves and 1 pair of intramarginal nerves; adaxially glabrous, abaxially densely stellate-tomentose. Inflorescences terminal, up to 27 cm long, many-flowered; main axis angular, densely stellate-tomentose; primary axes up to 22 cm long with 3 or 4 nodes, secondary axes 4–5 cm long with 2 nodes, tertiary axes 1.2–1.5 cm long with 1 node; bracts lanceolate, ca. 10 × 2 mm, densely stellate-tomentose, caducous; bracteoles linear or lanceolate, 1–6 mm long, densely stellate-pubescent; pedicels densely stellate-tomentose, 7–8 mm in central flowers, 3–5 mm long in lateral flowers. Hypanthium campanulate or suburceolate, 5–8 × 3–4 mm, slightly angular, covered with densely stellate-tomentose hairs; calyx lobes truncate with distinctly triangular tips, 3–4 mm long, erect, densely stellate-tomentose; petal buds conical, 7–10 mm long, apex acute; mature petals obovate or ovate, 6–10 × 3–8 mm, base clawed, apex obtuse, glabrous or hairy at base inside, pink or white purplish. Stamens 4, equal, alternipetalous, filaments flat, 4–8 mm long, straight, apex bent, anthers glabrous, linear or lanceolate, falcate or S-shaped, thecae 8–12 mm long, pedoconnective 1–2 mm long, basal crests distinctly triangular, 1–1.5 mm long, narrow with acute apex, lateral appendages paired, flat, filiform, 4–7 mm long, sometimes divided at the apex. Ovary half or ⅔ of hypanthium in length, apex pubescent; style 8–15 mm long, apex curved, glabrous; stigma capitate; extra-ovarial chambers 4, alternipetalous, extending to the base of the ovary. Fruits ovoid or urceolate, 7–12 × 5–6 mm, stellate-puberulous or nearly stellate-tomentose, greenish when unripe, with 4 distinct vertical ridges; calyx lobe remnants persistent, 2–3 mm long; stalks densely stellate-furfuraceous, 4–11 mm long. Seeds ca. 0.75 mm long.</p></tp:treatment-sec><tp:treatment-sec sec-type="distribution" id="SECID0EWZGK"><title>Distribution.</title><p>Sumatra, Java and Lesser Sunda Islands (Bali).</p></tp:treatment-sec><tp:treatment-sec sec-type="ecology" id="SECID0E2ZGK"><title>Ecology and habitat.</title><p>Primary or secondary montane forest, rarely near crater, at 1000–1700 m elevation.</p></tp:treatment-sec><tp:treatment-sec sec-type="Vernacular names" id="SECID0EA1GK"><title>Vernacular names.</title><p>Java: <italic>harendong cai</italic> (Sunda); <italic>kramas madu</italic> (Java).</p></tp:treatment-sec><tp:treatment-sec sec-type="notes" id="SECID0EK1GK"><title>Note.</title><p><italic><tp:taxon-name><tp:taxon-name-part taxon-name-part-type="genus" reg="Dissochaeta">Dissochaeta</tp:taxon-name-part><tp:taxon-name-part taxon-name-part-type="species" reg="leprosa">leprosa</tp:taxon-name-part></tp:taxon-name></italic> resembles <italic><tp:taxon-name><tp:taxon-name-part taxon-name-part-type="genus" reg="Dissochaeta">D.</tp:taxon-name-part><tp:taxon-name-part taxon-name-part-type="species" reg="intermedia">intermedia</tp:taxon-name-part></tp:taxon-name></italic>, but differs in the larger hypanthium and distinctly triangular calyx lobe tips. Otherwise, <italic><tp:taxon-name><tp:taxon-name-part taxon-name-part-type="genus" reg="Dissochaeta">D.</tp:taxon-name-part><tp:taxon-name-part taxon-name-part-type="species" reg="leprosa">leprosa</tp:taxon-name-part></tp:taxon-name></italic> has a more tomentose indumentum than <italic><tp:taxon-name><tp:taxon-name-part taxon-name-part-type="genus" reg="Dissochaeta">D.</tp:taxon-name-part><tp:taxon-name-part taxon-name-part-type="species" reg="intermedia">intermedia</tp:taxon-name-part></tp:taxon-name></italic>. The similarity in shape of the alternipetalous stamens between both species made <xref ref-type="bibr" rid="B44">Maxwell (1980b)</xref> regard <italic><tp:taxon-name><tp:taxon-name-part taxon-name-part-type="genus" reg="Dissochaeta">D.</tp:taxon-name-part><tp:taxon-name-part taxon-name-part-type="species" reg="leprosa">leprosa</tp:taxon-name-part></tp:taxon-name></italic> as a variety of <italic><tp:taxon-name><tp:taxon-name-part taxon-name-part-type="genus" reg="Dissochaeta">D.</tp:taxon-name-part><tp:taxon-name-part taxon-name-part-type="species" reg="intermedia">intermedia</tp:taxon-name-part></tp:taxon-name></italic>, but because of the differences in size and shape of the hypanthium, the calyx lobe tips and the alternipetalous stamens, it is considered to be a distinct species (<xref ref-type="bibr" rid="B34">Kartonegoro and Veldkamp 2010</xref>).</p></tp:treatment-sec><tp:treatment-sec sec-type="material" id="SECID0E33GK"><title>Specimens examined.</title><p><bold>INDONESIA. West Sumatra</bold>: Mt. Singgalang, O. Beccari PS 369 (BM, L). <bold>Central Java</bold>: Pekalongan, Mt. Praboto, 1350 m, 12 Sep 1914, C.A. Backer 15983 (BO); <italic>Ibid.</italic>, Petung Kriono, 1400 m, 9 Sep 1914, C.A. Backer 15787 (BO); Semarang, Mt.Telomoyo, 1500 m, 14 Jun 1892, S.H. Koorders 27844β (BO); <italic>Ibid.</italic>, 12 May 1899, S.H. Koorders 35840β (BO); <italic>Ibid.</italic>, S.H. Koorders 35841β (BO); Magelang, Mt. Andong, 19 Jun 1897, S.H. Koorders 27846β (BO). <bold>East Java</bold>: Ponorogo, Mt.Wilis, Sikandang, 15 Aug 1897, S.H. Koorders 29308β (BO); Malang, Punten, 1200 m, 25 Dec 1928, C.G.G.J. van Steenis 2486 (BO); Mt.Kawi, 1160 m, 13 May 1982, Anon. FS 48 (L). <bold>West Java</bold>: Bogor, Puncak Pass, 1 Sep 1896, Sapiin 1115 (BO); <italic>Ibid.</italic>, Mt. Pancar, 20 Dec 1893, V.F. Schiffner 2291 (BO, L); <italic>Ibid.</italic>, Gunung Melati, F. Went s.n. (L); Mt.Halimun, H. Uchida 20 (BO); <italic>Ibid.</italic>, Mt. Botol, 4 Mar 2000, W.S. Hoover et al. 32663 (BO); <italic>Ibid.</italic>, Nirmala Estate, 1300 m, 10 Jun 1980, M.M.J. van Balgooy &amp; H. Wiriadinata 2922 (BO, L); Cianjur, Mt. Gede, H. Kuhl &amp; J.C. van Hasselt s.n. (L); <italic>Ibid.</italic>, Cibodas, 1400 m, 10 Dec 1925, B.H. Danser 5955 (L); <italic>Ibid.</italic>, 24 Oct 1898, S.H. Koorders 31506β (BO); <italic>Ibid.</italic>, 16 Oct 1898, S.H. Koorders 31523β (BO); <italic>Ibid.</italic>, 18 Oct 1896, S.H. Koorders 25949β (BO); <italic>Ibid.</italic>, Geger Bentang, 1600 m, 2 Jun 1948, Kakah 92 (BO, L); <italic>Ibid.</italic>, 20 Jul 1914, C.A. Backer 14714 (BO); <italic>Ibid.</italic>, 27 Mar 1924, M.L.A. Bruggeman 48 (BO); <italic>Ibid.</italic>, 4 Aug 1924, M.L.A. Bruggeman 211 (BO); <italic>Ibid.</italic>, 11 Sep 1927, M.L.A. Bruggeman 839 (BO); <italic>Ibid.</italic>, R.H.C.C. Scheffer s.n. (BO); <italic>Ibid.</italic>, 1 May 1950, S.J. van Ooststroom 13840 (L, PNH); <italic>Ibid.</italic>, 3 Jul 1896, H. Raap 667 (L); <italic>Ibid.</italic>, J.G. Boerlage s.n. (L); <italic>Ibid.</italic>, 10 Feb 1895, J.G. Hallier 626a (BO); Cibeber, Mt. Beser, 1000 m, 27 Jun 1917, J.J. Smith 719 (BO, L, U); Bandung, Mt. Tangkuban Perahu, 1600 m, 26 Dec 1919, W.A. Horst 2 (BO); <italic>Ibid.</italic>, 26 Jul 1927, W.M. Docters van Leeuwen 11487 (BO); <italic>Ibid.</italic>, 18 Jul 1916, W.M. Docters van Leeuwen 2301 (BO); <italic>Ibid.</italic>, J.G. Boerlage s.n. (L); <italic>Ibid.</italic>, W.H. de Vriese 149 (L); <italic>Ibid.</italic>, Oct 1903, C.A. Backer s.n. (BO); <italic>Ibid.</italic>, 4 Mar 1912, C.A. Backer 2386 (BO); <italic>Ibid.</italic>, 28 May 1908, H.H. Zeijlstra 19 (L); Cibeureum, 1550 m, 3 Apr 1911, J.J. Smith &amp; A. Rant 125 (BO, U); Mt. Malabar, R.H.C.C. Scheffer s.n.(BO); Pengalengan, F.W. Junghuhn 13 (L, U); Mt.Rendang, F.W. Junghuhn s.n. (L); Garut, Mt.Guntur, 1500 m, 1937, B.J. Karsten 66 (L); Pagencongan, Jan 1909, C.A. Backer s.n. (BO); Cianjur, Cireungas, Gunung Malang, 14 Mar 1909, C.A. Backer s.n. (BO). <bold>Bali</bold>: Mt. Patas, 1015 m, 20 Nov 1918, Sarip 465 (BO).</p></tp:treatment-sec><tp:treatment-sec><!--Section generated to contain objects referenced in tp:taxon-treatment.--><fig id="F38" position="float" orientation="portrait"><label>Map 19.</label><caption><p>Distribution of <italic><tp:taxon-name><tp:taxon-name-part taxon-name-part-type="genus" reg="Dissochaeta">D.</tp:taxon-name-part><tp:taxon-name-part taxon-name-part-type="species" reg="johorensis">johorensis</tp:taxon-name-part></tp:taxon-name></italic> (●), <italic><tp:taxon-name><tp:taxon-name-part taxon-name-part-type="genus" reg="Dissochaeta">D.</tp:taxon-name-part><tp:taxon-name-part taxon-name-part-type="species" reg="latifolia">latifolia</tp:taxon-name-part></tp:taxon-name></italic> (■) and <italic><tp:taxon-name><tp:taxon-name-part taxon-name-part-type="genus" reg="Dissochaeta">D.</tp:taxon-name-part><tp:taxon-name-part taxon-name-part-type="species" reg="leprosa">leprosa</tp:taxon-name-part></tp:taxon-name></italic> (▲).</p></caption><graphic xmlns:xlink="http://www.w3.org/1999/xlink" xlink:href="phytokeys-107-001-g038.jpg" position="float" orientation="portrait" xlink:type="simple" id="oo_222132.jpg"/></fig></tp:treatment-sec><ref-list><ref id="B44"><mixed-citation xmlns:xlink="http://www.w3.org/1999/xlink" xlink:type="simple"><person-group><name name-style="western"><surname>Maxwell</surname><given-names>JF</given-names></name></person-group> (<year>1980b</year>) <article-title>Taxonomic notes on the tribe <tp:taxon-name><tp:taxon-name-part taxon-name-part-type="tribe">Dissochaeteae</tp:taxon-name-part></tp:taxon-name> (Naudin) Triana (<tp:taxon-name><tp:taxon-name-part taxon-name-part-type="family">Melastomataceae</tp:taxon-name-part></tp:taxon-name>).</article-title><source>Gardens’ Bulletin (Singapore)</source><volume>33</volume>: <fpage>312</fpage>–<lpage>327</lpage>.</mixed-citation></ref><ref id="B34"><mixed-citation xmlns:xlink="http://www.w3.org/1999/xlink" xlink:type="simple"><person-group><name name-style="western"><surname>Kartonegoro</surname><given-names>A</given-names></name><name name-style="western"><surname>Veldkamp</surname><given-names>JF</given-names></name></person-group> (<year>2010</year>) <article-title>Revision of <tp:taxon-name><tp:taxon-name-part taxon-name-part-type="genus">Dissochaeta</tp:taxon-name-part> (<tp:taxon-name-part taxon-name-part-type="subgenus">Melastomataceae</tp:taxon-name-part>)</tp:taxon-name> in Java, Indonesia.</article-title><source>Reinwardtia</source><volume>13</volume>(<issue>2</issue>): <fpage>125</fpage>–<lpage>145</lpage>. <ext-link xlink:type="simple" ext-link-type="doi" xlink:href="10.14203/reinwardtia.v13i2.2133">https://doi.org/10.14203/reinwardtia.v13i2.2133</ext-link></mixed-citation></ref></ref-list></tp:taxon-treatment>
