# Supplementary material for: A revision of Dissochaeta (Melastomataceae, Dissochaeteae)
Source: PhytoKeys. 2018 Aug 9;(107):1–178. doi: 10.3897/phytokeys.107.26548 (PMC6160804; doi:10.3897/phytokeys.107.26548)
Supplement: XML Treatment for Dissochaeta macrosepala [file phytokeys.107.26548-treatment38.xml]

<!DOCTYPE tp:taxon-treatment
  PUBLIC "-//TaxonX//DTD Taxonomic Treatment Publishing DTD v0 20100105//EN" "tax-treatment-NSO.dtd">
<tp:taxon-treatment xmlns:tp="http://www.plazi.org/taxpub"><tp:treatment-meta><kwd-group><label>Taxon classification</label><kwd><named-content xmlns:xlink="http://www.w3.org/1999/xlink" content-type="kingdom">Plantae</named-content></kwd><kwd><named-content xmlns:xlink="http://www.w3.org/1999/xlink" content-type="order">Myrtales</named-content></kwd><kwd><named-content xmlns:xlink="http://www.w3.org/1999/xlink" content-type="family">Melastomataceae</named-content></kwd></kwd-group><mixed-citation publication-type="journal"><person-group><name><surname>Kartonegoro</surname><given-names>Abdulrokhman</given-names></name><name><surname>Veldkamp</surname><given-names>Jan Frits</given-names></name><name><surname>Hovenkamp</surname><given-names>Peter</given-names></name><name><surname>van Welzen</surname><given-names>Peter</given-names></name></person-group><article-title>A revision of <italic><tp:taxon-name><tp:taxon-name-part taxon-name-part-type="genus" reg="Dissochaeta">Dissochaeta</tp:taxon-name-part></tp:taxon-name></italic> (<tp:taxon-name><tp:taxon-name-part taxon-name-part-type="family" reg="Melastomataceae">Melastomataceae</tp:taxon-name-part></tp:taxon-name>, <tp:taxon-name><tp:taxon-name-part taxon-name-part-type="tribe" reg="Dissochaeteae">Dissochaeteae</tp:taxon-name-part></tp:taxon-name>)</article-title><source>PhytoKeys</source><day>9</day><month>8</month><year>2018</year><volume>2018</volume><issue>107</issue><fpage>1</fpage><lpage>178</lpage><pub-id pub-id-type="doi">10.3897/phytokeys.107.26548</pub-id></mixed-citation></tp:treatment-meta><tp:nomenclature><label>33.</label><tp:taxon-name>
              <tp:taxon-name-part taxon-name-part-type="genus" reg="Dissochaeta">Dissochaeta</tp:taxon-name-part>
              <tp:taxon-name-part taxon-name-part-type="species" reg="macrosepala">macrosepala</tp:taxon-name-part>
            </tp:taxon-name><tp:taxon-authority>Stapf, J. Linn. Soc., Bot. 42: 80. 1914.</tp:taxon-authority><xref ref-type="fig" rid="F40">Fig. 21</xref><xref ref-type="fig" rid="F37">, Map 18</xref><tp:nomenclature-citation-list><tp:nomenclature-citation><tp:taxon-name>
                  <tp:taxon-name-part taxon-name-part-type="genus" reg="Dissochaeta">Dissochaeta</tp:taxon-name-part>
                  <tp:taxon-name-part taxon-name-part-type="species" reg="rostrata">rostrata</tp:taxon-name-part>
                  <tp:taxon-name-part taxon-name-part-type="authority">Korth.</tp:taxon-name-part>
                  <tp:taxon-name-part taxon-name-part-type="infraspecific-rank">var.</tp:taxon-name-part>
                  <tp:taxon-name-part taxon-name-part-type="variety" reg="macrosepala">macrosepala</tp:taxon-name-part>
                </tp:taxon-name><comment>(Stapf) J.F.Maxwell, Gard. Bull. Singapore 33: 320. 1980.</comment></tp:nomenclature-citation></tp:nomenclature-citation-list></tp:nomenclature><tp:treatment-sec sec-type="material" id="SECID0EKBHK"><title>Type.</title><p>Malaysia. Sabah: Ranau, Mt. Kinabalu, Ridge above Bundu Tuhan, 3000 ft. elev., Feb 1910, L.S. Gibbs 3951 (holotype: K [K000859636]!).</p><fig id="F40" position="float" orientation="portrait"><label>Figure 21.</label><caption><p><italic><tp:taxon-name><tp:taxon-name-part taxon-name-part-type="genus" reg="Dissochaeta">Dissochaeta</tp:taxon-name-part><tp:taxon-name-part taxon-name-part-type="species" reg="macrosepala">macrosepala</tp:taxon-name-part></tp:taxon-name></italic><bold>a</bold> habit <bold>b</bold> branchlet <bold>c</bold> hypanthium <bold>d</bold> flower Photographs by D. Penneys; voucher: Penneys 2512 (WNC)].</p></caption><graphic xmlns:xlink="http://www.w3.org/1999/xlink" xlink:href="phytokeys-107-001-g040.jpg" position="float" orientation="portrait" xlink:type="simple" id="oo_222134.jpg"/></fig></tp:treatment-sec><tp:treatment-sec sec-type="description" id="SECID0EPCHK"><title>Description.</title><p>Climbing up to 3 m in height. Branchlets terete, 3–4 mm in diameter, densely covered with brown stellate-tomentose hairs, glabrescent; nodes swollen, with interpetiolar ridge; internodes 4.4–5.5 cm long. Leaves: petioles terete, 5–8 mm long, densely brown stellate-tomentose; blades ovate, 6–6.2 × 4–4.3 cm, subcoriaceous, base cordate, margin entire, apex acuminate, tip ca. 0.5 cm long; nervation with 1 or 2 pairs of lateral nerves and 1 pair of intramarginal nerves; adaxially glabrous, with prominent reticulate sunken venation, abaxially densely covered with brown stellate-tomentose hairs. Inflorescences terminal, up to 15 cm long, many-flowered; main axis densely covered with brown stellate-tomentose hairs; primary axes up to 12 cm long with 3 or 4 nodes, secondary axes 2–2.5 cm long with 1–3 nodes, tertiary axes up to 1 cm long with 1 node; bracts linear or leaf-like, 4–15 mm long, stellate-tomentose, caducous; bracteoles subulate, 2–6 mm long, stellate-tomentose, caducous; pedicels brown stellate-tomentose, 3–4 mm long in central flowers, 1–2 mm long in lateral flowers. Hypanthium tubular to suburceolate, 5–6 × 2–3 mm, densely brown stellate-tomentose; calyx lobes lanceolate, 4–4.5 mm long, apex acute, tomentose; petal buds conical, 4–5 mm long, glabrous; mature petals ovate, 6–8 × 4–5 mm, base clawed, apex acute, bright pink. Stamens 8, subequal, filaments curved sideways, yellowish; alternipetalous stamens with 6–7 mm long filaments, anthers slender, lanceolate, sickle-shaped, thecae 8–9 mm long, purplish, pedoconnective 2–3 mm long, basal crest triangular 1–2 mm long, whitish, lateral appendages prolonged from base of crest, paired, filiform, 4–5 mm long, whitish; oppositipetalous stamens with 5–6 mm long filaments, anthers thicker, S-shaped, thecae 6–7 mm long, purplish, basal crest minute or spur-like, whitish, lateral appendages from base with a paired, ligulate appendages, ca. 1 mm long, whitish. Ovary ⅔ of hypanthium in length, apex pubescent; style 10–12 mm long, curved at the apex, glabrous, white with purplish apex; stigma minute, capitate, yellowish; extra-ovarial chambers 8, extending nearly to the middle of the ovary. Fruits ovoid or urceolate, 8–9 × 5–6 mm long, densely covered with stellate-tomentose hairs; calyx lobes persistent, reflexed. Seeds ca. 0.5 mm long.</p></tp:treatment-sec><tp:treatment-sec sec-type="distribution" id="SECID0EXCHK"><title>Distribution.</title><p>Borneo (Mount Kinabalu).</p></tp:treatment-sec><tp:treatment-sec sec-type="ecology" id="SECID0E3CHK"><title>Ecology and habitat.</title><p>Lower montane forest, in open places, at ca. 914 m elevation.</p></tp:treatment-sec><tp:treatment-sec sec-type="notes" id="SECID0EBDHK"><title>Note.</title><p>The indumentum of <italic><tp:taxon-name><tp:taxon-name-part taxon-name-part-type="genus" reg="Dissochaeta">D.</tp:taxon-name-part><tp:taxon-name-part taxon-name-part-type="species" reg="macrosepala">macrosepala</tp:taxon-name-part></tp:taxon-name></italic> resembles <italic><tp:taxon-name><tp:taxon-name-part taxon-name-part-type="genus" reg="Dissochaeta">D.</tp:taxon-name-part><tp:taxon-name-part taxon-name-part-type="species" reg="densiflora">densiflora</tp:taxon-name-part></tp:taxon-name></italic>, but the former species is different in the long, lanceolate calyx lobes. <xref ref-type="bibr" rid="B44">Maxwell (1980b)</xref> considered both species as varieties of <italic><tp:taxon-name><tp:taxon-name-part taxon-name-part-type="genus" reg="Dissochaeta">D.</tp:taxon-name-part><tp:taxon-name-part taxon-name-part-type="species" reg="rostrata">rostrata</tp:taxon-name-part></tp:taxon-name></italic>. <xref ref-type="bibr" rid="B71">Stapf and Green (1914)</xref> incorrectly noted that the species has four stamens, but it has 8 stamens like the other similar species.</p></tp:treatment-sec><tp:treatment-sec sec-type="material" id="SECID0EQEHK"><title>Specimens examined.</title><p><bold>MALAYSIA. Sabah</bold>: Ranau, Mt. Kinabalu, Bundu Tuhan, 914 m, Feb 1910, L.S. Gibbs 3951 (K); <italic>Ibid.</italic>, Dallas, 914 m, 1 Dec 1931, J. Clemens &amp; M.S. Clemens 30340 (L).</p></tp:treatment-sec><tp:treatment-sec><!--Section generated to contain objects referenced in tp:taxon-treatment.--><fig id="F37" position="float" orientation="portrait"><label>Map 18.</label><caption><p>Distribution of <italic><tp:taxon-name><tp:taxon-name-part taxon-name-part-type="genus" reg="Dissochaeta">D.</tp:taxon-name-part><tp:taxon-name-part taxon-name-part-type="species" reg="inappendiculata">inappendiculata</tp:taxon-name-part></tp:taxon-name></italic> (●), <italic><tp:taxon-name><tp:taxon-name-part taxon-name-part-type="genus" reg="Dissochaeta">D.</tp:taxon-name-part><tp:taxon-name-part taxon-name-part-type="species" reg="laevis">laevis</tp:taxon-name-part></tp:taxon-name></italic> (■) and <italic><tp:taxon-name><tp:taxon-name-part taxon-name-part-type="genus" reg="Dissochaeta">D.</tp:taxon-name-part><tp:taxon-name-part taxon-name-part-type="species" reg="macrosepala">macrosepala</tp:taxon-name-part></tp:taxon-name></italic> (▲).</p></caption><graphic xmlns:xlink="http://www.w3.org/1999/xlink" xlink:href="phytokeys-107-001-g037.jpg" position="float" orientation="portrait" xlink:type="simple" id="oo_222131.jpg"/></fig></tp:treatment-sec><ref-list><ref id="B44"><mixed-citation xmlns:xlink="http://www.w3.org/1999/xlink" xlink:type="simple"><person-group><name name-style="western"><surname>Maxwell</surname><given-names>JF</given-names></name></person-group> (<year>1980b</year>) <article-title>Taxonomic notes on the tribe <tp:taxon-name><tp:taxon-name-part taxon-name-part-type="tribe">Dissochaeteae</tp:taxon-name-part></tp:taxon-name> (Naudin) Triana (<tp:taxon-name><tp:taxon-name-part taxon-name-part-type="family">Melastomataceae</tp:taxon-name-part></tp:taxon-name>).</article-title><source>Gardens’ Bulletin (Singapore)</source><volume>33</volume>: <fpage>312</fpage>–<lpage>327</lpage>.</mixed-citation></ref><ref id="B71"><mixed-citation xmlns:xlink="http://www.w3.org/1999/xlink" xlink:type="simple"><person-group><name name-style="western"><surname>Stapf</surname><given-names>O</given-names></name><name name-style="western"><surname>Green</surname><given-names>ML</given-names></name></person-group> (<year>1914</year>) <article-title><tp:taxon-name><tp:taxon-name-part taxon-name-part-type="family">Melastomaceae</tp:taxon-name-part></tp:taxon-name>.</article-title> In: <person-group><name name-style="western"><surname>Gibbs</surname><given-names>LS</given-names></name></person-group> (<role>Ed.</role>) <issue-title>A contribution to the flora and plant formations of Mount Kinabalu and the Highlands of British North Borneo.</issue-title><source>Journal of the Linnean Society, Botany</source><volume>42</volume>: <fpage>78</fpage>–<lpage>81</lpage>.</mixed-citation></ref></ref-list></tp:taxon-treatment>
