# Supplementary material for: A revision of Dissochaeta (Melastomataceae, Dissochaeteae)
Source: PhytoKeys. 2018 Aug 9;(107):1–178. doi: 10.3897/phytokeys.107.26548 (PMC6160804; doi:10.3897/phytokeys.107.26548)
Supplement: XML Treatment for Dissochaeta malayana [file phytokeys.107.26548-treatment39.xml]

<!DOCTYPE tp:taxon-treatment
  PUBLIC "-//TaxonX//DTD Taxonomic Treatment Publishing DTD v0 20100105//EN" "tax-treatment-NSO.dtd">
<tp:taxon-treatment xmlns:tp="http://www.plazi.org/taxpub"><tp:treatment-meta><kwd-group><label>Taxon classification</label><kwd><named-content xmlns:xlink="http://www.w3.org/1999/xlink" content-type="kingdom">Plantae</named-content></kwd><kwd><named-content xmlns:xlink="http://www.w3.org/1999/xlink" content-type="order">Myrtales</named-content></kwd><kwd><named-content xmlns:xlink="http://www.w3.org/1999/xlink" content-type="family">Melastomataceae</named-content></kwd></kwd-group><mixed-citation publication-type="journal"><person-group><name><surname>Kartonegoro</surname><given-names>Abdulrokhman</given-names></name><name><surname>Veldkamp</surname><given-names>Jan Frits</given-names></name><name><surname>Hovenkamp</surname><given-names>Peter</given-names></name><name><surname>van Welzen</surname><given-names>Peter</given-names></name></person-group><article-title>A revision of <italic><tp:taxon-name><tp:taxon-name-part taxon-name-part-type="genus" reg="Dissochaeta">Dissochaeta</tp:taxon-name-part></tp:taxon-name></italic> (<tp:taxon-name><tp:taxon-name-part taxon-name-part-type="family" reg="Melastomataceae">Melastomataceae</tp:taxon-name-part></tp:taxon-name>, <tp:taxon-name><tp:taxon-name-part taxon-name-part-type="tribe" reg="Dissochaeteae">Dissochaeteae</tp:taxon-name-part></tp:taxon-name>)</article-title><source>PhytoKeys</source><day>9</day><month>8</month><year>2018</year><volume>2018</volume><issue>107</issue><fpage>1</fpage><lpage>178</lpage><pub-id pub-id-type="doi">10.3897/phytokeys.107.26548</pub-id></mixed-citation></tp:treatment-meta><tp:nomenclature><label>34.</label><tp:taxon-name>
              <tp:taxon-name-part taxon-name-part-type="genus" reg="Dissochaeta">Dissochaeta</tp:taxon-name-part>
              <tp:taxon-name-part taxon-name-part-type="species" reg="malayana">malayana</tp:taxon-name-part>
            </tp:taxon-name><tp:taxon-authority>Furtado, Gard. Bull. Singapore 20: 110. 1963.</tp:taxon-authority><xref ref-type="fig" rid="F41">Map 20</xref><tp:nomenclature-citation-list><tp:nomenclature-citation><tp:taxon-name>
                  <tp:taxon-name-part taxon-name-part-type="genus" reg="Dissochaeta">Dissochaeta</tp:taxon-name-part>
                  <tp:taxon-name-part taxon-name-part-type="species" reg="rostrata">rostrata</tp:taxon-name-part>
                  <tp:taxon-name-part taxon-name-part-type="authority">Korth.</tp:taxon-name-part>
                  <tp:taxon-name-part taxon-name-part-type="infraspecific-rank">var.</tp:taxon-name-part>
                  <tp:taxon-name-part taxon-name-part-type="variety" reg="malayana">malayana</tp:taxon-name-part>
                </tp:taxon-name><comment>(Furtado) J.F.Maxwell, Gard. Bull. Singapore 33: 320. 1980.</comment></tp:nomenclature-citation></tp:nomenclature-citation-list></tp:nomenclature><tp:treatment-sec sec-type="material" id="SECID0E2GHK"><title>Type.</title><p>Malaysia. Terengganu: Kemaman, Bukit Kajang 350 m, E.J.H. Corner SFN 30381 (holotype: SING!).</p><fig id="F41" position="float" orientation="portrait"><label>Map 20.</label><caption><p>Distribution of <italic><tp:taxon-name><tp:taxon-name-part taxon-name-part-type="genus" reg="Dissochaeta">D.</tp:taxon-name-part><tp:taxon-name-part taxon-name-part-type="species" reg="malayana">malayana</tp:taxon-name-part></tp:taxon-name></italic> (●), <italic><tp:taxon-name><tp:taxon-name-part taxon-name-part-type="genus" reg="Dissochaeta">D.</tp:taxon-name-part><tp:taxon-name-part taxon-name-part-type="species" reg="marumioides">marumioides</tp:taxon-name-part></tp:taxon-name></italic> (■) and <italic><tp:taxon-name><tp:taxon-name-part taxon-name-part-type="genus" reg="Dissochaeta">D.</tp:taxon-name-part><tp:taxon-name-part taxon-name-part-type="species" reg="maxwellii">maxwellii</tp:taxon-name-part></tp:taxon-name></italic> (▲).</p></caption><graphic xmlns:xlink="http://www.w3.org/1999/xlink" xlink:href="phytokeys-107-001-g041.jpg" position="float" orientation="portrait" xlink:type="simple" id="oo_222135.jpg"/></fig></tp:treatment-sec><tp:treatment-sec sec-type="description" id="SECID0EOIHK"><title>Description.</title><p>Branchlets terete, 2–3 mm in diameter, covered with scattered, ca. 1 mm long, dark purple bristle hairs; nodes swollen, with interpetiolar ridge, densely covered with brown stellate-furfuraceous hairs and scattered bristles; internodes 4.5–7 cm long. Leaves: petioles terete, 5–8 mm long, densely covered with stellate-furfuraceous and bristle hairs; blades ovate, 7.5–10 × 3.5–4.8 cm, membranous, base emarginate, margin entire, apex acuminate, tip ca. 0.5 cm long; nervation with 1 pair of lateral nerves and 1 pair of intramarginal nerves; surfaces hirsute, with sparse stellate hairs and scattered dark bristle hairs, more densely so at midrib and margin. Inflorescences terminal, up to 15 cm long, many-flowered; main axis angular, covered with scattered, dark purple bristle hairs; primary axes up to 12 cm long with 3–5 nodes, secondary axes 2–5 cm long with 1 or 2 nodes, tertiary axes up to 1.5 cm long with 1 node; bracts linear, 3–4 mm long, with stellate-furfuraceous and dark purple bristle hairs; bracteoles linear or subulate, 1–2 mm long, with stellate-furfuraceous and dark bristle hairs; pedicels with densely stellate-furfuraceous and dark purple capitate bristle hairs, 5–6 mm long in central flowers, 2–3 mm long in lateral flowers. Hypanthium suburceolate, 8–10 × 3–4 mm, densely covered with stellate-furfuraceous and dark capitate purple bristle hairs; calyx lobes truncate with undulate tip, 1–1.5 mm long; petal buds conical or rounded, 4–5 mm long, apex bristly; mature petals obovate, ca. 7 × 4 mm, not-reflexed, base clawed, apex rouded, bristly, otherwise glabrous, pink-purple. Stamens 8, subequal, filaments curved sideways, yellow; alternipetalous stamens with 7–8 mm long filaments, anthers lanceolate, sickle-shaped, thecae ca. 10 mm long, apex rostrate, yellow, pedoconnective 1–1.5 mm long, basal crests minute, triangular, ca. 0.5 mm long, lateral appendages paired, filiform, 3–4 mm long; oppositipetalous stamens with 7–8 mm filaments, anthers thick, slightly S-shaped, thecae 9–10 mm long, pink, basal crests minute, ligular or spur-like, ca. 0.5 mm long, lateral appendages paired, filiform, 1–1.5 mm. Ovary ⅔ of hypanthium in length, apex villous and bristly; style 13–15 mm long, curved at end, glabrous, pink; stigma minute, capitate; extra-ovarial chambers 8, extending to the middle of the ovary. Fruits urceolate, 8–10 × 4.5–5 mm, sparsely stellate-furfuraceous and densely covered with dark capitate bristle hairs; calyx lobe remnants persistent, reflexed. Seeds ca. 0.5 mm long.</p></tp:treatment-sec><tp:treatment-sec sec-type="distribution" id="SECID0EWIHK"><title>Distribution.</title><p>Peninsular Malaysia (Terengganu).</p></tp:treatment-sec><tp:treatment-sec sec-type="ecology" id="SECID0E2IHK"><title>Ecology and habitat.</title><p>Lowland forest at 150–400 m elevation.</p></tp:treatment-sec><tp:treatment-sec sec-type="notes" id="SECID0EAJHK"><title>Note.</title><p>This species resembles <italic><tp:taxon-name><tp:taxon-name-part taxon-name-part-type="genus" reg="Dissochaeta">D.</tp:taxon-name-part><tp:taxon-name-part taxon-name-part-type="species" reg="johorensis">johorensis</tp:taxon-name-part></tp:taxon-name></italic>; both species have most parts covered by bristle hairs. <italic><tp:taxon-name><tp:taxon-name-part taxon-name-part-type="genus" reg="Dissochaeta">Dissochaeta</tp:taxon-name-part><tp:taxon-name-part taxon-name-part-type="species" reg="malayana">malayana</tp:taxon-name-part></tp:taxon-name></italic> is different in having more distinct dark purple bristle hairs and truncate calyx lobes and geographically it is disjunct, only present in the northern part of the peninsula.</p></tp:treatment-sec><tp:treatment-sec sec-type="material" id="SECID0E3JHK"><title>Specimens examined.</title><p><bold>MALAYSIA. Terengganu</bold>: Ulu Brang, 365 m, Jul 1937, L. Moysey &amp; Kiah SFN 33858 (BO, K); Kemaman, Bukit Kajang, E.J.H. Corner SFN 30381 (SING); Dungun, Jerangau Road, 16 Nov 1954, J. Sinclair &amp; Kiah SFN 40492 (BM, BO, K, L).</p></tp:treatment-sec></tp:taxon-treatment>
