# Supplementary material for: A revision of Dissochaeta (Melastomataceae, Dissochaeteae)
Source: PhytoKeys. 2018 Aug 9;(107):1–178. doi: 10.3897/phytokeys.107.26548 (PMC6160804; doi:10.3897/phytokeys.107.26548)
Supplement: XML Treatment for Dissochaeta marumioides [file phytokeys.107.26548-treatment40.xml]

<!DOCTYPE tp:taxon-treatment
  PUBLIC "-//TaxonX//DTD Taxonomic Treatment Publishing DTD v0 20100105//EN" "tax-treatment-NSO.dtd">
<tp:taxon-treatment xmlns:tp="http://www.plazi.org/taxpub"><tp:treatment-meta><kwd-group><label>Taxon classification</label><kwd><named-content xmlns:xlink="http://www.w3.org/1999/xlink" content-type="kingdom">Plantae</named-content></kwd><kwd><named-content xmlns:xlink="http://www.w3.org/1999/xlink" content-type="order">Myrtales</named-content></kwd><kwd><named-content xmlns:xlink="http://www.w3.org/1999/xlink" content-type="family">Melastomataceae</named-content></kwd></kwd-group><mixed-citation publication-type="journal"><person-group><name><surname>Kartonegoro</surname><given-names>Abdulrokhman</given-names></name><name><surname>Veldkamp</surname><given-names>Jan Frits</given-names></name><name><surname>Hovenkamp</surname><given-names>Peter</given-names></name><name><surname>van Welzen</surname><given-names>Peter</given-names></name></person-group><article-title>A revision of <italic><tp:taxon-name><tp:taxon-name-part taxon-name-part-type="genus" reg="Dissochaeta">Dissochaeta</tp:taxon-name-part></tp:taxon-name></italic> (<tp:taxon-name><tp:taxon-name-part taxon-name-part-type="family" reg="Melastomataceae">Melastomataceae</tp:taxon-name-part></tp:taxon-name>, <tp:taxon-name><tp:taxon-name-part taxon-name-part-type="tribe" reg="Dissochaeteae">Dissochaeteae</tp:taxon-name-part></tp:taxon-name>)</article-title><source>PhytoKeys</source><day>9</day><month>8</month><year>2018</year><volume>2018</volume><issue>107</issue><fpage>1</fpage><lpage>178</lpage><pub-id pub-id-type="doi">10.3897/phytokeys.107.26548</pub-id></mixed-citation></tp:treatment-meta><tp:nomenclature><label>35.</label><tp:taxon-name>
              <tp:taxon-name-part taxon-name-part-type="genus" reg="Dissochaeta">Dissochaeta</tp:taxon-name-part>
              <tp:taxon-name-part taxon-name-part-type="species" reg="marumioides">marumioides</tp:taxon-name-part>
            </tp:taxon-name><tp:taxon-authority>Cogn. in A.DC. &amp; C.DC., Monogr. Phan. 7: 556. 1891. non. D. marumioides Furtado, 1963 (see under D. spectabilis).</tp:taxon-authority><xref ref-type="fig" rid="F41">Map 20</xref></tp:nomenclature><tp:treatment-sec sec-type="material" id="SECID0EEMHK"><title>Type.</title><p>Indonesia. West Sumatra: Mt. Singgalang, 1600 m elev., O. Beccari s.n. (holotype: FI [FI007931, image seen]!).</p></tp:treatment-sec><tp:treatment-sec sec-type="description" id="SECID0EJMHK"><title>Description.</title><p>Branchlets terete, 3–5 mm in diameter, brown stellate-furfuraceous; nodes swollen, with annular interpetiolar ridge; internodes 3–5 cm long. Leaves: petioles flattened, 10–15 mm long, densely stellate-furfuraceous; blades ovate-elliptic, 8.3–14 × 3.5–5 cm, membranous, base cordate, margin entire, apex acuminate, tip 1–2 cm long; nervation with 1 pair of lateral nerves and 1 pair of intramarginal nerves; adaxially glabrous, dark green, abaxially brown stellate-furfuraceous. Inflorescences terminal, up to 20 cm long, up to 20 flowers; main axis quadrangular, densely stellate-furfuraceous; primary axes up to 17 cm long with 5 nodes, secondary axes up to 3 cm long with 1 or 2 nodes, tertiary axes when developed 0.6–0.7 cm long with 1 node; bracts leaf-like, oblong-lanceolate, 15–22 × 4–6 mm, densely brown stellate-furfuraceous; bracteoles linear, 2–3 mm long, densely brown stellate-furfuraceous; pedicels densely brown stellate-furfuraceous, ca. 3 mm long in central flowers, 1–2 mm long in lateral flowers. Hypanthium campanulate, 7–9 × 3–5 mm, densely with stellate-furfuraceous and scattered, thickened, 1–2 mm long bristles; calyx lobes rounded, ca. 2 mm long, margin ciliate, apex obtuse, stellate-furfuraceous; petal buds conical, 3–5 mm long, acute; mature petals elliptic to suborbicular, ca. 12 × 9 mm, base clawed, apex acute, glabrous. Stamens 8, unequal, filaments curved sideways, glabrous; alternipetalous stamens with 6–7 mm long filaments, anthers slightly curved, lanceolate, thecae ca. 8 mm long, pedoconnective ca. 2 mm long, basal crest triangular, ca. 1.5 mm long, thin, entire or bifid, lateral appendages 4, filiform, 2–3 mm long; oppositipetalous stamens with ca. 6 mm long filaments, anthers sinuate, curved, thecae ca. 8 mm long, basal crest minute, ca. 0.3 mm long, lateral appendages paired, filiform appendages 2–3 mm long. Ovary ⅔ of hypanthium in length, apex villous; style ca. 15 mm long, curved at top, glabrous; stigma minute; extra-ovarial chambers 8, extending nearly to the base of the ovary. Fruits not seen.</p></tp:treatment-sec><tp:treatment-sec sec-type="distribution" id="SECID0EOMHK"><title>Distribution.</title><p>Sumatra (West).</p></tp:treatment-sec><tp:treatment-sec sec-type="ecology" id="SECID0ETMHK"><title>Ecology and habitat.</title><p>Montane forest at ca. 1600 m elevation.</p></tp:treatment-sec><tp:treatment-sec sec-type="notes" id="SECID0EYMHK"><title>Note.</title><p><italic><tp:taxon-name><tp:taxon-name-part taxon-name-part-type="genus" reg="Dissochaeta">Dissochaeta</tp:taxon-name-part><tp:taxon-name-part taxon-name-part-type="species" reg="marumioides">marumioides</tp:taxon-name-part></tp:taxon-name></italic> is only known from the type from Mount Singgalang, West Sumatra. This species has a non-bristly indumentum on branchlets and leaves; though sparse bristles are present on the hypanthium and calyx lobes. The 4 lateral appendages of the alternipetalous stamens are exceptional, all other species in the genus having 2. The calyx lobes with rounded apex are similar to those of <italic><tp:taxon-name><tp:taxon-name-part taxon-name-part-type="genus" reg="Dissochaeta">D.</tp:taxon-name-part><tp:taxon-name-part taxon-name-part-type="species" reg="rostrata">rostrata</tp:taxon-name-part></tp:taxon-name></italic> from Borneo, but the species differs in the shape of the bracts.</p></tp:treatment-sec><tp:treatment-sec><!--Section generated to contain objects referenced in tp:taxon-treatment.--><fig id="F41" position="float" orientation="portrait"><label>Map 20.</label><caption><p>Distribution of <italic><tp:taxon-name><tp:taxon-name-part taxon-name-part-type="genus" reg="Dissochaeta">D.</tp:taxon-name-part><tp:taxon-name-part taxon-name-part-type="species" reg="malayana">malayana</tp:taxon-name-part></tp:taxon-name></italic> (●), <italic><tp:taxon-name><tp:taxon-name-part taxon-name-part-type="genus" reg="Dissochaeta">D.</tp:taxon-name-part><tp:taxon-name-part taxon-name-part-type="species" reg="marumioides">marumioides</tp:taxon-name-part></tp:taxon-name></italic> (■) and <italic><tp:taxon-name><tp:taxon-name-part taxon-name-part-type="genus" reg="Dissochaeta">D.</tp:taxon-name-part><tp:taxon-name-part taxon-name-part-type="species" reg="maxwellii">maxwellii</tp:taxon-name-part></tp:taxon-name></italic> (▲).</p></caption><graphic xmlns:xlink="http://www.w3.org/1999/xlink" xlink:href="phytokeys-107-001-g041.jpg" position="float" orientation="portrait" xlink:type="simple" id="oo_222135.jpg"/></fig></tp:treatment-sec></tp:taxon-treatment>
