# Supplementary material for: A revision of Dissochaeta (Melastomataceae, Dissochaeteae)
Source: PhytoKeys. 2018 Aug 9;(107):1–178. doi: 10.3897/phytokeys.107.26548 (PMC6160804; doi:10.3897/phytokeys.107.26548)
Supplement: XML Treatment for Dissochaeta maxwellii [file phytokeys.107.26548-treatment41.xml]

<!DOCTYPE tp:taxon-treatment
  PUBLIC "-//TaxonX//DTD Taxonomic Treatment Publishing DTD v0 20100105//EN" "tax-treatment-NSO.dtd">
<tp:taxon-treatment xmlns:tp="http://www.plazi.org/taxpub"><tp:treatment-meta><kwd-group><label>Taxon classification</label><kwd><named-content xmlns:xlink="http://www.w3.org/1999/xlink" content-type="kingdom">Plantae</named-content></kwd><kwd><named-content xmlns:xlink="http://www.w3.org/1999/xlink" content-type="order">Myrtales</named-content></kwd><kwd><named-content xmlns:xlink="http://www.w3.org/1999/xlink" content-type="family">Melastomataceae</named-content></kwd></kwd-group><mixed-citation publication-type="journal"><person-group><name><surname>Kartonegoro</surname><given-names>Abdulrokhman</given-names></name><name><surname>Veldkamp</surname><given-names>Jan Frits</given-names></name><name><surname>Hovenkamp</surname><given-names>Peter</given-names></name><name><surname>van Welzen</surname><given-names>Peter</given-names></name></person-group><article-title>A revision of <italic><tp:taxon-name><tp:taxon-name-part taxon-name-part-type="genus" reg="Dissochaeta">Dissochaeta</tp:taxon-name-part></tp:taxon-name></italic> (<tp:taxon-name><tp:taxon-name-part taxon-name-part-type="family" reg="Melastomataceae">Melastomataceae</tp:taxon-name-part></tp:taxon-name>, <tp:taxon-name><tp:taxon-name-part taxon-name-part-type="tribe" reg="Dissochaeteae">Dissochaeteae</tp:taxon-name-part></tp:taxon-name>)</article-title><source>PhytoKeys</source><day>9</day><month>8</month><year>2018</year><volume>2018</volume><issue>107</issue><fpage>1</fpage><lpage>178</lpage><pub-id pub-id-type="doi">10.3897/phytokeys.107.26548</pub-id></mixed-citation></tp:treatment-meta><tp:nomenclature><label>36.</label><tp:taxon-name>
              <tp:taxon-name-part taxon-name-part-type="genus" reg="Dissochaeta">Dissochaeta</tp:taxon-name-part>
              <tp:taxon-name-part taxon-name-part-type="species" reg="maxwellii">maxwellii</tp:taxon-name-part>
              <object-id xmlns:xlink="http://www.w3.org/1999/xlink" content-type="ipni" xlink:type="simple">urn:lsid:ipni.org:names:60476840-2</object-id>
            </tp:taxon-name><tp:taxon-authority>(Karton.) Karton.</tp:taxon-authority><tp:taxon-status xmlns:xlink="http://www.w3.org/1999/xlink" xlink:type="simple">comb. nov.</tp:taxon-status><xref ref-type="fig" rid="F41">Map 20</xref></tp:nomenclature><tp:treatment-sec sec-type="Basionym" id="SECID0EDPHK"><title>Basionym.</title><p><italic><tp:taxon-name><tp:taxon-name-part taxon-name-part-type="genus" reg="Diplectria">Diplectria</tp:taxon-name-part><tp:taxon-name-part taxon-name-part-type="species" reg="maxwellii">maxwellii</tp:taxon-name-part></tp:taxon-name></italic> Karton., Kew Bull. 73-23: 1, fig. 1. 2018.</p></tp:treatment-sec><tp:treatment-sec sec-type="material" id="SECID0EUPHK"><title>Type.</title><p>Malaysia. Sarawak: Kapit Division, Batang Baleh, Nanga Serani, 500 m elev., 4 May 1991, Runi et al. S.63137 (holotype: K [K000566618]!; isotypes: KEP [KEP43526, image seen]!, L [L3908632]!, SAN! [image seen], SAR <italic>n.v.</italic>).</p></tp:treatment-sec><tp:treatment-sec sec-type="description" id="SECID0E3PHK"><title>Description.</title><p>Climbing up to 6 m in height. Branchlets terete, angular in the upper branches, ca. 3 mm in diameter, glabrous to sparsely stellate-puberulous; nodes swollen, with distinct interpetiolar ridge, annulum, densely covered with stellate-pubescent hairs and 4–6 mm long, brown, bristle hairs, prominent, ca. 0.1 mm thick at base, narrowing towards the acute tip; annulus 1–2 mm high, brownish; internodes ca. 5–6 cm long. Leaves: petioles terete, 10–12 mm long, densely stellate-pubescent and covered with dense, 4–7 mm long, brown bristle hairs; blades elliptic-oblong, 10.3–12.9 × 3.8–5 cm, membranous, base rounded, margin entire, apex acuminate, tip 1.2–1.5 cm long; nervation with 1 pair of lateral nerves and 1 pair of intramarginal nerves; adaxially glabrous, dark green, abaxially glabrous or stellate-puberulous on midrib and sparsely hairy on lateral veins, light brown. Inflorescences terminal, up to 14.8 cm long, many-flowered; main axis quadrangular, densely stellate-pubescent and sparsely covered with bristle hairs, purplish-green, nodes densely stellate-pubescent and densely covered with 3–5 mm long brown bristle hairs; primary axes ca. 12 cm long with 3 or 4 nodes, secondary axes 1.5–6 cm long with 1 or 2 nodes, tertiary axes 6–8 mm long with 1 node; bracts oblong-lanceolate, 5–7 mm long, densely stellate-pubescent, covered with 3–4 mm brown bristle hairs at the margin; bracteoles oblong, 2–3 mm long, densely stellate-pubescent; pedicels densely stellate-pubescent, purplish, 4–7 mm long in central flowers, 3–3.5 mm long in lateral flowers. Hypanthium tubular, campanulate, 3.5–4 × ca. 2.5 mm, densely pubescent and sparsely covered with glandular bristle hairs in middle and base; calyx lobes truncate, ca. 0.5 mm long, minutely apiculate; petal buds conical, 1–2 mm long, acute; mature petals obovate, 3–4.5 × 2.5–3 mm, apex acute, base clawed, glabrous. Stamens 8, unequal, filaments straight, glabrous; alternipetalous stamens staminodial with 3–4 mm long filaments, anthers reduced, thecae rudimentary, lanceolate, 2–4 mm long, terete, thin, basal crest triangular with erose tip, ca. 1 mm long, lateral appendages absent; oppositipetalous stamens with ca. 3 mm long filaments, anthers clavate, sickle-shaped, curved, thecae 4–5 mm long, glabrous, smooth, basal crest minute, ca. 0.3 mm long, lateral appendages paired, small, ligular, ca. 0.5 mm long. Ovary ⅔ of hypanthium in length, densely pubescent at top; style curved at top, 6–10 mm long, glabrous; stigma minute, inconspicuous; extra-ovarial chambers 4, extending to the middle of the ovary. Fruits globose, 5–8 × 3–6 mm, glabrous, red when ripe; calyx lobe remnants persistent, erect. Seeds ca. 0.5 mm long.</p></tp:treatment-sec><tp:treatment-sec sec-type="distribution" id="SECID0EBQHK"><title>Distribution.</title><p>Borneo (Sarawak).</p></tp:treatment-sec><tp:treatment-sec sec-type="ecology" id="SECID0EGQHK"><title>Ecology and habitat.</title><p>Sub-montane forest at ca. 500 m elevation.</p></tp:treatment-sec><tp:treatment-sec sec-type="Vernacular name" id="SECID0EMQHK"><title>Vernacular name.</title><p><italic>akar kemunting</italic> (Kapit).</p></tp:treatment-sec><tp:treatment-sec sec-type="notes" id="SECID0EUQHK"><title>Note.</title><p>A distinct species that resembles <italic><tp:taxon-name><tp:taxon-name-part taxon-name-part-type="genus" reg="Dissochaeta">D.</tp:taxon-name-part><tp:taxon-name-part taxon-name-part-type="species" reg="viminalis">viminalis</tp:taxon-name-part></tp:taxon-name></italic> in the number and shape of the stamens, but differs in having dense prominent bristle hairs on the nodes, petioles, bracts and bracteoles. Known only from the type from Kapit Division, Sarawak.</p></tp:treatment-sec><tp:treatment-sec><!--Section generated to contain objects referenced in tp:taxon-treatment.--><fig id="F41" position="float" orientation="portrait"><label>Map 20.</label><caption><p>Distribution of <italic><tp:taxon-name><tp:taxon-name-part taxon-name-part-type="genus" reg="Dissochaeta">D.</tp:taxon-name-part><tp:taxon-name-part taxon-name-part-type="species" reg="malayana">malayana</tp:taxon-name-part></tp:taxon-name></italic> (●), <italic><tp:taxon-name><tp:taxon-name-part taxon-name-part-type="genus" reg="Dissochaeta">D.</tp:taxon-name-part><tp:taxon-name-part taxon-name-part-type="species" reg="marumioides">marumioides</tp:taxon-name-part></tp:taxon-name></italic> (■) and <italic><tp:taxon-name><tp:taxon-name-part taxon-name-part-type="genus" reg="Dissochaeta">D.</tp:taxon-name-part><tp:taxon-name-part taxon-name-part-type="species" reg="maxwellii">maxwellii</tp:taxon-name-part></tp:taxon-name></italic> (▲).</p></caption><graphic xmlns:xlink="http://www.w3.org/1999/xlink" xlink:href="phytokeys-107-001-g041.jpg" position="float" orientation="portrait" xlink:type="simple" id="oo_222135.jpg"/></fig></tp:treatment-sec></tp:taxon-treatment>
