# Supplementary material for: A revision of Dissochaeta (Melastomataceae, Dissochaeteae)
Source: PhytoKeys. 2018 Aug 9;(107):1–178. doi: 10.3897/phytokeys.107.26548 (PMC6160804; doi:10.3897/phytokeys.107.26548)
Supplement: XML Treatment for Dissochaeta micrantha [file phytokeys.107.26548-treatment42.xml]

<!DOCTYPE tp:taxon-treatment
  PUBLIC "-//TaxonX//DTD Taxonomic Treatment Publishing DTD v0 20100105//EN" "tax-treatment-NSO.dtd">
<tp:taxon-treatment xmlns:tp="http://www.plazi.org/taxpub"><tp:treatment-meta><kwd-group><label>Taxon classification</label><kwd><named-content xmlns:xlink="http://www.w3.org/1999/xlink" content-type="kingdom">Plantae</named-content></kwd><kwd><named-content xmlns:xlink="http://www.w3.org/1999/xlink" content-type="order">Myrtales</named-content></kwd><kwd><named-content xmlns:xlink="http://www.w3.org/1999/xlink" content-type="family">Melastomataceae</named-content></kwd></kwd-group><mixed-citation publication-type="journal"><person-group><name><surname>Kartonegoro</surname><given-names>Abdulrokhman</given-names></name><name><surname>Veldkamp</surname><given-names>Jan Frits</given-names></name><name><surname>Hovenkamp</surname><given-names>Peter</given-names></name><name><surname>van Welzen</surname><given-names>Peter</given-names></name></person-group><article-title>A revision of <italic><tp:taxon-name><tp:taxon-name-part taxon-name-part-type="genus" reg="Dissochaeta">Dissochaeta</tp:taxon-name-part></tp:taxon-name></italic> (<tp:taxon-name><tp:taxon-name-part taxon-name-part-type="family" reg="Melastomataceae">Melastomataceae</tp:taxon-name-part></tp:taxon-name>, <tp:taxon-name><tp:taxon-name-part taxon-name-part-type="tribe" reg="Dissochaeteae">Dissochaeteae</tp:taxon-name-part></tp:taxon-name>)</article-title><source>PhytoKeys</source><day>9</day><month>8</month><year>2018</year><volume>2018</volume><issue>107</issue><fpage>1</fpage><lpage>178</lpage><pub-id pub-id-type="doi">10.3897/phytokeys.107.26548</pub-id></mixed-citation></tp:treatment-meta><tp:nomenclature><label>37.</label><tp:taxon-name>
              <tp:taxon-name-part taxon-name-part-type="genus" reg="Dissochaeta">Dissochaeta</tp:taxon-name-part>
              <tp:taxon-name-part taxon-name-part-type="species" reg="micrantha">micrantha</tp:taxon-name-part>
              <object-id xmlns:xlink="http://www.w3.org/1999/xlink" content-type="ipni" xlink:type="simple">urn:lsid:ipni.org:names:60476841-2</object-id>
            </tp:taxon-name><tp:taxon-authority>(Veldkamp) Karton.</tp:taxon-authority><tp:taxon-status xmlns:xlink="http://www.w3.org/1999/xlink" xlink:type="simple">comb. nov.</tp:taxon-status><xref ref-type="fig" rid="F42">Map 21</xref><tp:nomenclature-citation-list><tp:nomenclature-citation><tp:taxon-name>
                  <tp:taxon-name-part taxon-name-part-type="genus" reg="Diplectria">Diplectria</tp:taxon-name-part>
                  <tp:taxon-name-part taxon-name-part-type="species" reg="glabra">glabra</tp:taxon-name-part>
                  <tp:taxon-name-part taxon-name-part-type="basionym-authority">(Merr.)</tp:taxon-name-part>
                  <tp:taxon-name-part taxon-name-part-type="authority">M.P.Nayar</tp:taxon-name-part>
                  <tp:taxon-name-part taxon-name-part-type="infraspecific-rank">var.</tp:taxon-name-part>
                  <tp:taxon-name-part taxon-name-part-type="variety" reg="micrantha">micrantha</tp:taxon-name-part>
                </tp:taxon-name><comment>(Veldkamp) J.F.Maxwell, Gard. Bull. Singapore 33: 313. 1980.</comment></tp:nomenclature-citation></tp:nomenclature-citation-list></tp:nomenclature><tp:treatment-sec sec-type="Basionym" id="SECID0ENTHK"><title>Basionym.</title><p><italic><tp:taxon-name><tp:taxon-name-part taxon-name-part-type="genus" reg="Diplectria">Diplectria</tp:taxon-name-part><tp:taxon-name-part taxon-name-part-type="species" reg="micrantha">micrantha</tp:taxon-name-part></tp:taxon-name></italic> Veldkamp, Blumea 24: 422, fig. 5B. 1978.</p></tp:treatment-sec><tp:treatment-sec sec-type="material" id="SECID0E5THK"><title>Type.</title><p>Malaysia. Sabah: Ranau District, Mount Kinabalu, Sosopodon, 4720 ft. elev., 30 Jan 1962, I.H. Sario SAN 28959 (holotype: L [L0008871]!; isotypes: K [K000859550]!, SAN <italic>n.v.</italic>).</p><fig id="F42" position="float" orientation="portrait"><label>Map 21.</label><caption><p>Distribution of <italic><tp:taxon-name><tp:taxon-name-part taxon-name-part-type="genus" reg="Dissochaeta">D.</tp:taxon-name-part><tp:taxon-name-part taxon-name-part-type="species" reg="micrantha">micrantha</tp:taxon-name-part></tp:taxon-name></italic> (■), <italic><tp:taxon-name><tp:taxon-name-part taxon-name-part-type="genus" reg="Dissochaeta">D.</tp:taxon-name-part><tp:taxon-name-part taxon-name-part-type="species" reg="nodosa">nodosa</tp:taxon-name-part></tp:taxon-name></italic> (●) and <italic><tp:taxon-name><tp:taxon-name-part taxon-name-part-type="genus" reg="Dissochaeta">D.</tp:taxon-name-part><tp:taxon-name-part taxon-name-part-type="species" reg="papuana">papuana</tp:taxon-name-part></tp:taxon-name></italic> (▲).</p></caption><graphic xmlns:xlink="http://www.w3.org/1999/xlink" xlink:href="phytokeys-107-001-g042.jpg" position="float" orientation="portrait" xlink:type="simple" id="oo_222136.jpg"/></fig></tp:treatment-sec><tp:treatment-sec sec-type="description" id="SECID0EUVHK"><title>Description.</title><p>Branchlets terete, 3–4 mm in diameter, glabrous; nodes swollen, with prominent annular, 2–3 mm wide, crest-like interpetiolar ridge, margin with 3–5 mm long simple bristles; internodes 6–12 cm long. Leaves: petioles terete, 5–10 mm long, glabrous to nearly furfuraceous and dorsally with bristle hairs; blades ovate, 6.5–9 × 3.5–5 cm, subcoriaceous, base cordate, margin entire, apex acuminate, tip 0.5–1 cm long; nervation with 1 pair of lateral nerves and 1 pair of intramarginal nerves; adaxially glabrous, abaxially glabrous except scattered stellate hairs on the nerves. Inflorescences terminal, up to 25 cm long, many-flowered; main axis angular, glabrous; primary axes up to 23 cm long with 7–9 nodes, secondary axes 8–10 cm long with 5–7 nodes, tertiary axes up to 1.5 cm long with 1 or 2 nodes, quarternary axes when developed up to 0.5 cm long with 1 node; bracts linear or ligular, 3–4 mm long, glabrous, caducous; bracteoles subulate, 1–2 mm long, glabrous; pedicels stellate-furfuraceous, 2–3 mm long in central flowers, ca. 1 mm long in lateral flowers. Hypanthium urceolate, ca. 3 × 1–1.5 mm, glabrous; calyx lobes truncate, ca. 0.3 mm long, apex with 4 minute points; petal buds conical, 1–1.5 mm long; mature petals suborbicular, 2–2.5 × ca. 2 mm, reflexed, base clawed, apex acute, pink. Stamens 8, unequal, filaments straight; alternipetalous stamens staminodial, with ca. 1 mm long filaments, thecae rudimentary, ca. 0.5 mm long, slender, terete, basal crest triangular, thin, ca. 1 mm long, apex erose, base with a small auricle, lateral appendages absent; oppositipetalous stamens with 1–2 mm long filaments, anthers thick, oblong, thecae 2–2.5 mm long, white, basal crest keels bifid, ca. 0.2 mm long, lateral appendages bifid, ca. 0.3 mm long. Ovary ⅔ of hypanthium in length, apex glabrous; style 3–4 mm long, glabrous; stigma minute, capitate; extra-ovarial chambers 4, oppositipetalous, extending to ⅓ of the ovary. Fruits subglobose, 4–5 × ca. 4 mm, glabrous; calyx lobe remnants persistent. Seeds ca. 0.5 mm long.</p></tp:treatment-sec><tp:treatment-sec sec-type="distribution" id="SECID0EZVHK"><title>Distribution.</title><p>Borneo (Sabah and North Kalimantan).</p></tp:treatment-sec><tp:treatment-sec sec-type="ecology" id="SECID0E5VHK"><title>Ecology and habitat.</title><p>Montane forest on river banks or in open places at 1100–1400 m elevation.</p></tp:treatment-sec><tp:treatment-sec sec-type="notes" id="SECID0EDWHK"><title>Note.</title><p>The desciption of the flowers is based on a bud only since mature flowers are still unknown. This species is restricted to the montane forests of Mount Kinabalu, Sabah and Kayan Mentarang, North Kalimantan.</p></tp:treatment-sec><tp:treatment-sec sec-type="material" id="SECID0EIWHK"><title>Specimens examined.</title><p><bold>MALAYSIA. Sabah</bold>: Ranau, Mt. Kinabalu, Sosopodon, 1440 m, 30 Jan 1962, I.H. Sario SAN 28959 (K, L); <italic>Ibid.</italic>, Tenompok, 1500 m, 29 Feb 1932, J. Clemens &amp; M.S. Clemens 28588 (BM, K); <italic>Ibid.</italic>, May 1932, J. Clemens &amp; M.S. Clemens 30341 (K); <italic>Ibid.</italic>, between Tenompok and Kundasan, 1400 m, 15 Jul 1957, J. Sinclair et al. 9235 (L); <italic>Ibid.</italic>, Sungai Mamut, 1200–1400 m, 15 Feb 1969, S. Kokawa &amp; M. Hotta 5798 (L). <bold>INDONESIA. North Kalimantan</bold>: Krayan, Kayan Mentarang, Long Bawan, 1100 m, 29 Jul 1981, M. Kato et al. B-10105 (BO, L).</p></tp:treatment-sec></tp:taxon-treatment>
