# Supplementary material for: A revision of Dissochaeta (Melastomataceae, Dissochaeteae)
Source: PhytoKeys. 2018 Aug 9;(107):1–178. doi: 10.3897/phytokeys.107.26548 (PMC6160804; doi:10.3897/phytokeys.107.26548)
Supplement: XML Treatment for Dissochaeta nodosa [file phytokeys.107.26548-treatment43.xml]

<!DOCTYPE tp:taxon-treatment
  PUBLIC "-//TaxonX//DTD Taxonomic Treatment Publishing DTD v0 20100105//EN" "tax-treatment-NSO.dtd">
<tp:taxon-treatment xmlns:tp="http://www.plazi.org/taxpub"><tp:treatment-meta><kwd-group><label>Taxon classification</label><kwd><named-content xmlns:xlink="http://www.w3.org/1999/xlink" content-type="kingdom">Plantae</named-content></kwd><kwd><named-content xmlns:xlink="http://www.w3.org/1999/xlink" content-type="order">Myrtales</named-content></kwd><kwd><named-content xmlns:xlink="http://www.w3.org/1999/xlink" content-type="family">Melastomataceae</named-content></kwd></kwd-group><mixed-citation publication-type="journal"><person-group><name><surname>Kartonegoro</surname><given-names>Abdulrokhman</given-names></name><name><surname>Veldkamp</surname><given-names>Jan Frits</given-names></name><name><surname>Hovenkamp</surname><given-names>Peter</given-names></name><name><surname>van Welzen</surname><given-names>Peter</given-names></name></person-group><article-title>A revision of <italic><tp:taxon-name><tp:taxon-name-part taxon-name-part-type="genus" reg="Dissochaeta">Dissochaeta</tp:taxon-name-part></tp:taxon-name></italic> (<tp:taxon-name><tp:taxon-name-part taxon-name-part-type="family" reg="Melastomataceae">Melastomataceae</tp:taxon-name-part></tp:taxon-name>, <tp:taxon-name><tp:taxon-name-part taxon-name-part-type="tribe" reg="Dissochaeteae">Dissochaeteae</tp:taxon-name-part></tp:taxon-name>)</article-title><source>PhytoKeys</source><day>9</day><month>8</month><year>2018</year><volume>2018</volume><issue>107</issue><fpage>1</fpage><lpage>178</lpage><pub-id pub-id-type="doi">10.3897/phytokeys.107.26548</pub-id></mixed-citation></tp:treatment-meta><tp:nomenclature><label>38.</label><tp:taxon-name>
              <tp:taxon-name-part taxon-name-part-type="genus" reg="Dissochaeta">Dissochaeta</tp:taxon-name-part>
              <tp:taxon-name-part taxon-name-part-type="species" reg="nodosa">nodosa</tp:taxon-name-part>
            </tp:taxon-name><tp:taxon-authority>Korth. in Temminck, Verh. Nat. Gesch. Ned. Bezitt., Bot.: 239. 1844.</tp:taxon-authority><xref ref-type="fig" rid="F42">Map 21</xref><tp:nomenclature-citation-list><tp:nomenclature-citation><tp:taxon-name>
                  <tp:taxon-name-part taxon-name-part-type="genus" reg="Aplectrum">Aplectrum</tp:taxon-name-part>
                  <tp:taxon-name-part taxon-name-part-type="species" reg="nodosum">nodosum</tp:taxon-name-part>
                </tp:taxon-name><comment>(Korth.) Blume, Mus. Bot. 1(3): 37. 1849.</comment></tp:nomenclature-citation><tp:nomenclature-citation><tp:taxon-name>
                  <tp:taxon-name-part taxon-name-part-type="genus" reg="Anplectrum">Anplectrum</tp:taxon-name-part>
                  <tp:taxon-name-part taxon-name-part-type="species" reg="nodosum">nodosum</tp:taxon-name-part>
                </tp:taxon-name><comment>(Korth.) Triana, Trans. Linn. Soc. London 28: 84. 1872.</comment></tp:nomenclature-citation><tp:nomenclature-citation><tp:taxon-name>
                  <tp:taxon-name-part taxon-name-part-type="genus" reg="Dissochaeta">Dissochaeta</tp:taxon-name-part>
                  <tp:taxon-name-part taxon-name-part-type="species" reg="montana">montana</tp:taxon-name-part>
                </tp:taxon-name><comment>Cogn. in A.DC. &amp; C.DC., Monogr. Phan. 7: 558. 1891. Type: Indonesia. West Sumatra: Mt. Singgalang, 1700 m elev., O. Beccari PS 4124 (holotype: FI [FI007930, image seen]!). </comment></tp:nomenclature-citation><tp:nomenclature-citation><tp:taxon-name>
                  <tp:taxon-name-part taxon-name-part-type="genus" reg="Anplectrum">Anplectrum</tp:taxon-name-part>
                  <tp:taxon-name-part taxon-name-part-type="species" reg="yatesii">yatesii</tp:taxon-name-part>
                </tp:taxon-name><comment>Merr., Pap. Michigan Acad. Sci. 19: 175. 1934. Type: Indonesia. North Sumatra: Karoland, Berastagi, 12 Mar 1926, H.S. Yates 2012 (lectotype, designated here: BO [BO1429407]!; isolectotypes: L [L0537225]!, MICH [MICH-1111808, image seen]!, NY [NY00221311, image seen]!). </comment></tp:nomenclature-citation><tp:nomenclature-citation><tp:taxon-name>
                  <tp:taxon-name-part taxon-name-part-type="genus" reg="Dissochaeta">Dissochaeta</tp:taxon-name-part>
                  <tp:taxon-name-part taxon-name-part-type="species" reg="yatesii">yatesii</tp:taxon-name-part>
                </tp:taxon-name><comment>(Merr.) Veldkamp, Blumea 24: 435, 443. 1979.</comment></tp:nomenclature-citation></tp:nomenclature-citation-list></tp:nomenclature><tp:treatment-sec sec-type="material" id="SECID0EH1HK"><title>Type.</title><p>Indonesia. West Sumatra: Indrapoera, P.W. Korthals s.n. (lectotype, designated by <xref ref-type="bibr" rid="B34">Kartonegoro and Veldkamp 2010</xref>, pg. 143: L [L0537233]!; isolectotype: L [L0537232]!).</p></tp:treatment-sec><tp:treatment-sec sec-type="description" id="SECID0ER1HK"><title>Description.</title><p>Branchlets terete, 4–5 mm in diameter, stellate-furfuraceous; nodes swollen, interpetiolar ridge present; internodes 5.5–7.3 cm long. Leaves: petioles flattened, 8–10 mm long, stellate-furfuraceous; blades ovate to elliptic, 8.3–12.5 × 3.5–6 cm, membranous, base subcordate, margin entire, apex acuminate, tip ca. 8–15 mm long; nervation with 1 pair of lateral nerves and 1 pair of intramarginal nerves; adaxially glabrous, abaxially glabrous to sparsely stellate-furfuraceous. Inflorescences terminal, up to 17 cm long, many-flowered; main axis angular, glabrescent to sparsely stellate-puberulous; primary axes up to 15 cm long with 5 or 6 nodes, secondary axes up to 4 cm long with 1 or 2 nodes, tertiary axes up to 1.5 cm long with 1 node; bracts and bracteoles inconspicuous, caducous; pedicels sparsely stellate-furfuraceous, 3–4 mm long in central flowers, 1–2 mm long in lateral flowers. Hypanthium broadly campanulate, ca. 4 × 3 mm, stellate-furfuraceous; calyx lobes truncate with 4 triangular tips, ca. 1 mm long, glabrous; petal buds conical, 2–3 mm long; mature petals obovate, 3–4 × ca. 3 mm, base clawed, apex rounded, glabrous. Stamens 8, equal or subequal, straight, filaments straight; alternipetalous stamens with filaments 4–6 mm long, anthers oblong or lanceolate, thecae ca. 5 mm long, pedoconnective ca. 0.5 mm long, basal crest triangular, ca. 1.5 mm long, acute, lateral appendages absent; oppositipetalous stamens with filaments ca. 3 mm long, anthers lanceolate, thecae 3–4 mm long, thick, basal crest ligular, 1–1.5 mm long, lateral appendages absent. Ovary ¾ of hypanthium in length, apex puberulous; style 8–10 mm long, curved at top, glabrous; stigma minute; extra-ovarial chambers 8, extending to the middle of the ovary. Fruits subglobose, 6–7 × 3–4 mm, glabrescent, apex mammiform; calyx lobes persistent, erect. Seeds ca. 0.5 mm long.</p></tp:treatment-sec><tp:treatment-sec sec-type="distribution" id="SECID0EW1HK"><title>Distribution.</title><p>Sumatra.</p></tp:treatment-sec><tp:treatment-sec sec-type="ecology" id="SECID0E21HK"><title>Ecology and habitat.</title><p>Montane forest, in open places at 1300–1700 m elevation.</p></tp:treatment-sec><tp:treatment-sec sec-type="material" id="SECID0EA2HK"><title>Specimens examined.</title><p><bold>INDONESIA. North Sumatra</bold>: Karo, Brastagi, H.S. Yates 2012 (BO, L, MICH, NY). <bold>West Sumatra</bold>: Mount Singgalang, O. Beccari PS 4124 (FI); Indrapura, P.W. Korthals s.n. (L).</p></tp:treatment-sec><tp:treatment-sec><!--Section generated to contain objects referenced in tp:taxon-treatment.--><fig id="F42" position="float" orientation="portrait"><label>Map 21.</label><caption><p>Distribution of <italic><tp:taxon-name><tp:taxon-name-part taxon-name-part-type="genus" reg="Dissochaeta">D.</tp:taxon-name-part><tp:taxon-name-part taxon-name-part-type="species" reg="micrantha">micrantha</tp:taxon-name-part></tp:taxon-name></italic> (■), <italic><tp:taxon-name><tp:taxon-name-part taxon-name-part-type="genus" reg="Dissochaeta">D.</tp:taxon-name-part><tp:taxon-name-part taxon-name-part-type="species" reg="nodosa">nodosa</tp:taxon-name-part></tp:taxon-name></italic> (●) and <italic><tp:taxon-name><tp:taxon-name-part taxon-name-part-type="genus" reg="Dissochaeta">D.</tp:taxon-name-part><tp:taxon-name-part taxon-name-part-type="species" reg="papuana">papuana</tp:taxon-name-part></tp:taxon-name></italic> (▲).</p></caption><graphic xmlns:xlink="http://www.w3.org/1999/xlink" xlink:href="phytokeys-107-001-g042.jpg" position="float" orientation="portrait" xlink:type="simple" id="oo_222136.jpg"/></fig></tp:treatment-sec><ref-list><ref id="B34"><mixed-citation xmlns:xlink="http://www.w3.org/1999/xlink" xlink:type="simple"><person-group><name name-style="western"><surname>Kartonegoro</surname><given-names>A</given-names></name><name name-style="western"><surname>Veldkamp</surname><given-names>JF</given-names></name></person-group> (<year>2010</year>) <article-title>Revision of <tp:taxon-name><tp:taxon-name-part taxon-name-part-type="genus">Dissochaeta</tp:taxon-name-part> (<tp:taxon-name-part taxon-name-part-type="subgenus">Melastomataceae</tp:taxon-name-part>)</tp:taxon-name> in Java, Indonesia.</article-title><source>Reinwardtia</source><volume>13</volume>(<issue>2</issue>): <fpage>125</fpage>–<lpage>145</lpage>. <ext-link xlink:type="simple" ext-link-type="doi" xlink:href="10.14203/reinwardtia.v13i2.2133">https://doi.org/10.14203/reinwardtia.v13i2.2133</ext-link></mixed-citation></ref></ref-list></tp:taxon-treatment>
