# Supplementary material for: A revision of Dissochaeta (Melastomataceae, Dissochaeteae)
Source: PhytoKeys. 2018 Aug 9;(107):1–178. doi: 10.3897/phytokeys.107.26548 (PMC6160804; doi:10.3897/phytokeys.107.26548)
Supplement: XML Treatment for Dissochaeta pallida [file phytokeys.107.26548-treatment44.xml]

<!DOCTYPE tp:taxon-treatment
  PUBLIC "-//TaxonX//DTD Taxonomic Treatment Publishing DTD v0 20100105//EN" "tax-treatment-NSO.dtd">
<tp:taxon-treatment xmlns:tp="http://www.plazi.org/taxpub"><tp:treatment-meta><kwd-group><label>Taxon classification</label><kwd><named-content xmlns:xlink="http://www.w3.org/1999/xlink" content-type="kingdom">Plantae</named-content></kwd><kwd><named-content xmlns:xlink="http://www.w3.org/1999/xlink" content-type="order">Myrtales</named-content></kwd><kwd><named-content xmlns:xlink="http://www.w3.org/1999/xlink" content-type="family">Melastomataceae</named-content></kwd></kwd-group><mixed-citation publication-type="journal"><person-group><name><surname>Kartonegoro</surname><given-names>Abdulrokhman</given-names></name><name><surname>Veldkamp</surname><given-names>Jan Frits</given-names></name><name><surname>Hovenkamp</surname><given-names>Peter</given-names></name><name><surname>van Welzen</surname><given-names>Peter</given-names></name></person-group><article-title>A revision of <italic><tp:taxon-name><tp:taxon-name-part taxon-name-part-type="genus" reg="Dissochaeta">Dissochaeta</tp:taxon-name-part></tp:taxon-name></italic> (<tp:taxon-name><tp:taxon-name-part taxon-name-part-type="family" reg="Melastomataceae">Melastomataceae</tp:taxon-name-part></tp:taxon-name>, <tp:taxon-name><tp:taxon-name-part taxon-name-part-type="tribe" reg="Dissochaeteae">Dissochaeteae</tp:taxon-name-part></tp:taxon-name>)</article-title><source>PhytoKeys</source><day>9</day><month>8</month><year>2018</year><volume>2018</volume><issue>107</issue><fpage>1</fpage><lpage>178</lpage><pub-id pub-id-type="doi">10.3897/phytokeys.107.26548</pub-id></mixed-citation></tp:treatment-meta><tp:nomenclature><label>39.</label><tp:taxon-name>
              <tp:taxon-name-part taxon-name-part-type="genus" reg="Dissochaeta">Dissochaeta</tp:taxon-name-part>
              <tp:taxon-name-part taxon-name-part-type="species" reg="pallida">pallida</tp:taxon-name-part>
            </tp:taxon-name><tp:taxon-authority>(Jack) Blume, Flora 14: 500. 1831.</tp:taxon-authority><xref ref-type="fig" rid="F43">Fig. 22</xref><xref ref-type="fig" rid="F44">, Map 22</xref><tp:nomenclature-citation-list><tp:nomenclature-citation><tp:taxon-name>
                  <tp:taxon-name-part taxon-name-part-type="genus" reg="Melastoma">Melastoma</tp:taxon-name-part>
                  <tp:taxon-name-part taxon-name-part-type="species" reg="pallidum">pallidum</tp:taxon-name-part>
                </tp:taxon-name><comment>Jack, Trans. Linn. Soc. London 14: 12. 1823 (“<tp:taxon-name><tp:taxon-name-part taxon-name-part-type="genus" reg="Dissochaeta"/><tp:taxon-name-part taxon-name-part-type="species" reg="pallida">pallida</tp:taxon-name-part></tp:taxon-name>”).</comment></tp:nomenclature-citation><tp:nomenclature-citation><tp:taxon-name>
                  <tp:taxon-name-part taxon-name-part-type="genus" reg="Dissochaeta">Dissochaeta</tp:taxon-name-part>
                  <tp:taxon-name-part taxon-name-part-type="species" reg="ovalifolia">ovalifolia</tp:taxon-name-part>
                </tp:taxon-name><comment>Naudin, Ann. Sci. Nat., Bot. sér. 3, 15: 76. 1851. Type: Malaysia. Peninsular Malaysia, Pulo Pinang, Mar 1837, C. Gaudichaud-Beaupré 94 (lectotype, designated here: P [P02274807, image seen]!; isolectotype: P [P02274808, image seen]!). </comment></tp:nomenclature-citation><tp:nomenclature-citation><tp:taxon-name>
                  <tp:taxon-name-part taxon-name-part-type="genus" reg="Dissochaeta">Dissochaeta</tp:taxon-name-part>
                  <tp:taxon-name-part taxon-name-part-type="species" reg="superba">superba</tp:taxon-name-part>
                </tp:taxon-name><comment>Naudin, Ann. Sci. Nat., Bot. sér. 3, 15: 77. 1851. Type: Malaysia. Peninsular Malaysia, Pulo Pinang, Mar 1837, C. Gaudichaud-Beaupré 93 (lectotype, designated here: P [P02274809, image seen]!; isolectotypes: P [P02274810, P02274811, images seen]!). </comment></tp:nomenclature-citation><tp:nomenclature-citation><tp:taxon-name>
                  <tp:taxon-name-part taxon-name-part-type="genus" reg="Dissochaeta">Dissochaeta</tp:taxon-name-part>
                  <tp:taxon-name-part taxon-name-part-type="species" reg="astrosticta">astrosticta</tp:taxon-name-part>
                </tp:taxon-name><comment>Miq., Fl. Ned. Ind., Eerste Bijv. 2: 318. 1861. Type: Indonesia. Sumatra, Bangka bij Djeboes, J.E. Teijsmann HB 3424 (lectotype, designated here: BO [BO1865965]!; isolectotypes: BM [BM000944481]!, BO [BO1865966]!, K [K000859484]!, U [U0004010, U0124122]!). </comment></tp:nomenclature-citation><tp:nomenclature-citation><tp:taxon-name>
                  <tp:taxon-name-part taxon-name-part-type="genus" reg="Dissochaeta">Dissochaeta</tp:taxon-name-part>
                  <tp:taxon-name-part taxon-name-part-type="species" reg="sumatrana">sumatrana</tp:taxon-name-part>
                </tp:taxon-name><comment>Boerl. &amp; Koord. in Koord.-Schum., Syst. Verz. 2: 46. 1911. Type: Indonesia. Riau: Sangkamiang, 40 m elev., 29 Mar 1891, S.H. Koorders 22330β (holotype: BO [BO1294108]!). </comment></tp:nomenclature-citation><tp:nomenclature-citation><tp:taxon-name>
                  <tp:taxon-name-part taxon-name-part-type="genus" reg="Dissochaeta">Dissochaeta</tp:taxon-name-part>
                  <tp:taxon-name-part taxon-name-part-type="species" reg="borneensis">borneensis</tp:taxon-name-part>
                </tp:taxon-name><comment>Bakh.<italic>f.</italic>, Contr. Melastom.: 231. 1943. Type: Indonesia. West Kalimantan: Pontianak, Kp. Andjongan, 5 Apr 1931, Mondi 252 (holotype: L [L0126153]!; isotypes: BO [BO1779331, BO1779332, BO1779333]!, K [K000859487, K000859488]!). </comment></tp:nomenclature-citation></tp:nomenclature-citation-list></tp:nomenclature><tp:treatment-sec sec-type="material" id="SECID0EX6HK"><title>Type.</title><p>Malaysia. Peninsular Malaysia, Penang, W. Jack 55 (lectotype, designated here: BM [BM000944482]!).</p><fig id="F43" position="float" orientation="portrait"><label>Figure 22.</label><caption><p><italic><tp:taxon-name><tp:taxon-name-part taxon-name-part-type="genus" reg="Dissochaeta">Dissochaeta</tp:taxon-name-part><tp:taxon-name-part taxon-name-part-type="species" reg="pallida">pallida</tp:taxon-name-part></tp:taxon-name></italic><bold>a</bold> habit <bold>b</bold> branchlet <bold>c</bold> hypanthium <bold>d</bold> flower <bold>e</bold> fruits. Photographs by W.F. Ang.</p></caption><graphic xmlns:xlink="http://www.w3.org/1999/xlink" xlink:href="phytokeys-107-001-g043.jpg" position="float" orientation="portrait" xlink:type="simple" id="oo_222137.jpg"/></fig><fig id="F44" position="float" orientation="portrait"><label>Map 22.</label><caption><p>Distribution of <italic><tp:taxon-name><tp:taxon-name-part taxon-name-part-type="genus" reg="Dissochaeta">D.</tp:taxon-name-part><tp:taxon-name-part taxon-name-part-type="species" reg="pallida">pallida</tp:taxon-name-part></tp:taxon-name></italic> (●) and <italic><tp:taxon-name><tp:taxon-name-part taxon-name-part-type="genus" reg="Dissochaeta">D.</tp:taxon-name-part><tp:taxon-name-part taxon-name-part-type="species" reg="pulchra">pulchra</tp:taxon-name-part></tp:taxon-name></italic> (■).</p></caption><graphic xmlns:xlink="http://www.w3.org/1999/xlink" xlink:href="phytokeys-107-001-g044.jpg" position="float" orientation="portrait" xlink:type="simple" id="oo_222138.jpg"/></fig></tp:treatment-sec><tp:treatment-sec sec-type="description" id="SECID0ECCAM"><title>Description.</title><p>Climbing up to 25 m in height. Branchlets terete, 2–4 mm in diameter, smooth, sparsely covered with minute stellate hairs, glabrescent; nodes swollen, with interpetiolar ridge; internodes 7–11.5 cm long. Leaves: petioles flattened, 10–20 mm long, sparsely furfuraceous; blades ovate to elliptic, 6–14 × 4–8 cm, subcoriaceous, base broadly rounded to cordate, margin entire, apex acuminate, tip ca. 0.5 cm long; nervation with 1 pair of lateral nerves and 1 pair of intramarginal nerves; adaxially glabrous, abaxially glabrous or punctate. Inflorescences terminal and axillary; up to 25 cm long when terminal, up to 11 cm long when axillary; many-flowered; main axis sparsely furfuraceous or glabrous; primary axes 8–15 cm long with 5 or 6 nodes, secondary axes 4.5–5 cm long with 1 or 2 nodes, tertiary axes 0.8–1.2 cm long with 1 node; bracts linear or lanceolate, 5–7 mm long, glabrous or furfuraceous; bracteoles linear or lanceolate, 2–4 mm long; pedicels glabrous, 4–5 mm long in central flowers, ca. 2 mm long in lateral flowers. Hypanthium campanulate-tubular, 6–8 × 4–5 mm, obscurely 8-lined or 8-ridged, glabrous or punctate; calyx lobes truncate, 1–2 mm long, with 4 undulate or acute tips; petal buds slightly conical, 9–15 mm long; mature petals obovate to oblong, 7–8 × ca. 5 mm, reflexed, base clawed, apex acute to subrounded, glabrous, bright white or white pinkish. Stamens 8, unequal, filaments curved sideways, yellow; alternipetalous stamens with 10–12 mm long filaments, anthers narrow, curved, sickle-shaped, thecae 12–15 mm long, pedoconnective 3–4 mm, basal crest triangular, ca. 1 mm long, lateral appendages paired, filiform, 5–6 mm long; oppositipetalous stamens with 9–10 mm long filaments, anthers S-shaped, thecae 4–7 mm long, thick, basal crest ligular, ca. 1 mm long, lateral appendages paired, filiform, 5–6 mm long. Ovary half as long as hypanthium, apex pubescent; style slender, 20–24 mm long, glabrous; stigma minute; extra-ovarial chambers 8, extending nearly to the base of the ovary. Fuits ovoid-urceolate, 8–10 × 6–7 mm, glabrous, punctate; calyx lobe, remnants persistent, widened. Seeds ca. 0.5 mm long.</p></tp:treatment-sec><tp:treatment-sec sec-type="distribution" id="SECID0EKCAM"><title>Distribution.</title><p>Malay Peninsula, Sumatra and Borneo (Western part).</p></tp:treatment-sec><tp:treatment-sec sec-type="ecology" id="SECID0EPCAM"><title>Ecology and habitat.</title><p>Primary lowland dipterocarp forest, in open places from 60–700 m elevation.</p></tp:treatment-sec><tp:treatment-sec sec-type="Vernacular names" id="SECID0EVCAM"><title>Vernacular names.</title><p>Peninsular Malaysia: <italic>akar sunudo, akar duman bukit, akar sial munahon</italic> (Malacca). Sumatra: <italic>kedudu akar</italic> (Riau). Borneo: <italic>lingkodo kliko</italic> (Pontianak).</p></tp:treatment-sec><tp:treatment-sec sec-type="notes" id="SECID0EBDAM"><title>Note.</title><p><italic><tp:taxon-name><tp:taxon-name-part taxon-name-part-type="genus" reg="Dissochaeta">Dissochaeta</tp:taxon-name-part><tp:taxon-name-part taxon-name-part-type="species" reg="pallida">pallida</tp:taxon-name-part></tp:taxon-name></italic> is distinguished by its campanulate-tubular 8-lined or 8-ridged hypanthium and truncate calyx lobes with undulate acute tip. The minute punctation on the abaxially leaf surface is a reliable field character to recognise this species. The indumentum on the leaves is similar to that of <italic><tp:taxon-name><tp:taxon-name-part taxon-name-part-type="genus" reg="Dissochaeta">D.</tp:taxon-name-part><tp:taxon-name-part taxon-name-part-type="species" reg="punctulata">punctulata</tp:taxon-name-part></tp:taxon-name></italic> Hook.<italic>f.</italic> ex Triana, from which it differs in the indumentum of the hypanthium and the number of appendages of the stamens.</p></tp:treatment-sec><tp:treatment-sec sec-type="material" id="SECID0E6DAM"><title>Specimens examined.</title><p><bold>MALAYSIA. Kedah</bold>: Gunong Bintang, 300 m, 8 Apr 1968, Sidek bin Kiah 276 (K, L); Bukit Perak, 26 Nov 1969, Chan FRI 13138 (K). <bold>Kelantan</bold>: Bukit Baka, 2 Jun 1982, B.C. Stone &amp; Chin 15244 (L). <bold>Malacca</bold>: W. Griffith KD 2292 (K). <bold>Negri Sembilan</bold>: Jelebu, Pasoh Forest, 80-120 m, 19 Jun 1996, E.C. Gardette 2046 (K, L); Gunong Angsi, 457 m, 20 Nov 1923, M. Nur SFN 11529 (BO). <bold>Pahang</bold>: Gunong Tahan, 21 Jun 1922, M. Haniff &amp; M. Nur SFN 8077 (K); Ulu Krau, Gunung Benom, 580 m, 20 Apr 1967, Yusoff KEP 99109 (K, L). <bold>Penang</bold>: W. Jack 55 (BM); N. Wallich 4049 (BM, K, L, NY, P); G.W. Walker 28 (BM, K); R.W. Hullet 179 (BM, P); Mar 1837, C. Gaudichaud-Beaupré 93 (P); C. Gaudichaud-Beaupré 94 (P); C. Gaudichaud-Beaupré 96 (P); Government Hill, 152 m, Oct 1884, C. Curtis 80 (K); <italic>Ibid.</italic>, Apr 1890, C. Curtis 2297 (K, P); <italic>Ibid.</italic>, A.C. Maingay KD 792 (BM, K, L); <italic>Ibid.</italic>, A.C. Maingay KD 793 (2227) (K, L); Western Hill, 700 m, 1 Mar 1965, Hardial &amp; Samsuri 181 (K, L); <italic>Ibid.</italic>, 720 m, 7 Feb 1991, L.G. Saw FRI 37342 (L); Penang Hill, 22 Aug 1879, King’s collector s.n. (P). <bold>Perak</bold>: B. Scortechini 22 (P); B. Scortechini 371 (L); B. Scortechini 1650 (L, P); B. Scortechini s.n. (P); Larut, Nov 1881, King’s collector 2570 (K); <italic>Ibid.</italic>, Mar 1883, King’s collector 3965 (BO); Maxwell’s Hill, 4 Mar 1965, Hardial &amp; Samsuri 295 (K, L); Dending, 13 Mar 1896, Anon s.n. (BM); Tapah, L. Wray 1370 (U); <italic>Ibid.</italic>, Nov 1888, H.N. Ridley s.n. (BM); Thaiping Hill, 300–450 m, Feb 1886, King’s collector 8499 (P). <bold>Selangor</bold>: Klang Watercatchment, 12 Mar 1922, I.H. Burkill SFN 6841 (BO, K); Kuala Lumpur, H.N. Ridley 2015 (BM); Semangkok, 700 m, 6 May 1970, Chan FRI 13278 (K). <bold>Sarawak</bold>: Kuching, 22 Mar 1893, G.D. Haviland 3144 (K); Lundu, Gunung Pueh, 60 m, 19 Mar 1996, Julaihi &amp; Runi S.73359 (L). <bold>SINGAPORE.</bold> A.C. Maingay KD 793 (2685) (BM, K); Bukit Timah, Mar 1890, H.N. Ridley 2017a (BM); Choa Chu Kang, 9 Dec 1890, H.N. Ridley 2017 (BM); Jurong River, 13 Mar 1919, I.H. Burkill SFN 4081 (BO); Seletar, 29 Mar 1889, H.N. Ridley s.n. (BM). <bold>INDONESIA. Bangka-Belitung</bold>: Bangka, J.D. Kobus s.n. (BO); <italic>Ibid.</italic>, T. Horsfield 15 (K); <italic>Ibid.</italic>, Jebus, J.E. Teijsmann HB 3424 (BM, BO, K); <italic>Ibid.</italic>, J.E. Teijsmann s.n. (BO); <italic>Ibid.</italic>, Plangas, J.E. Teijsmann HB 3197 (BO); <italic>Ibid.</italic>, Sungai Liat, Bukit Tampang, 70 m, 23 Oct 1917, H.A.B. Bünnemeijer 1675 (BO); Belitung, Tanjung Pandan, J.E. Teijsmann s.n. (BO). <bold>Bengkulu</bold>: C.J. Brooks s.n. (K). <bold>North Sumatra</bold>: Labuhan Batu, Aek Kanopan, Lundut Concession, Kualu, 14 Mar 1927, E. Bartlett 6900 (K, L); <italic>Ibid.</italic>, 1 Apr 1927, E. Bartlett 7315 (L); <italic>Ibid.</italic>, Kota Pinang, Langga Payung, 7-30 Mar 1933, Rahmat Si Toroes 3294 (L); <italic>Ibid.</italic>, 7–14 Apr 1933, Rahmat Si Toroes 3837 (L). <bold>Riau</bold>: Indragiri Hulu, Kuala Belilas, 22 Apr 1939, P. Buwalda 6666 (BO, K, L, PNH); Sangkamiang, 40 m, 29 Mar 1891, S.H.Koorders 22330β (BO). <bold>West Sumatra</bold>: Padang, Limau Manis, 400 m, 5 Sep 2017, A. Kartonegoro 1058 (BO, L); Lima Puluh Kota, Taram, River Campo, 500-1000 m, 26 Aug 1957, W. Meijer 7024 (L); <italic>Ibid.</italic>, W. Meijer 7026a (L); <italic>Ibid.</italic>, Kelok Sembilan, 800 m, 20 May 2001, Putri et al. 63 (ANDA). <bold>West Kalimantan</bold>: Pontianak, Kp. Anjongan, 5 Apr 1931, Mondi 252 (BO, K, L).</p></tp:treatment-sec></tp:taxon-treatment>
