# Supplementary material for: A revision of Dissochaeta (Melastomataceae, Dissochaeteae)
Source: PhytoKeys. 2018 Aug 9;(107):1–178. doi: 10.3897/phytokeys.107.26548 (PMC6160804; doi:10.3897/phytokeys.107.26548)
Supplement: XML Treatment for Dissochaeta papuana [file phytokeys.107.26548-treatment45.xml]

<!DOCTYPE tp:taxon-treatment
  PUBLIC "-//TaxonX//DTD Taxonomic Treatment Publishing DTD v0 20100105//EN" "tax-treatment-NSO.dtd">
<tp:taxon-treatment xmlns:tp="http://www.plazi.org/taxpub"><tp:treatment-meta><kwd-group><label>Taxon classification</label><kwd><named-content xmlns:xlink="http://www.w3.org/1999/xlink" content-type="kingdom">Plantae</named-content></kwd><kwd><named-content xmlns:xlink="http://www.w3.org/1999/xlink" content-type="order">Myrtales</named-content></kwd><kwd><named-content xmlns:xlink="http://www.w3.org/1999/xlink" content-type="family">Melastomataceae</named-content></kwd></kwd-group><mixed-citation publication-type="journal"><person-group><name><surname>Kartonegoro</surname><given-names>Abdulrokhman</given-names></name><name><surname>Veldkamp</surname><given-names>Jan Frits</given-names></name><name><surname>Hovenkamp</surname><given-names>Peter</given-names></name><name><surname>van Welzen</surname><given-names>Peter</given-names></name></person-group><article-title>A revision of <italic><tp:taxon-name><tp:taxon-name-part taxon-name-part-type="genus" reg="Dissochaeta">Dissochaeta</tp:taxon-name-part></tp:taxon-name></italic> (<tp:taxon-name><tp:taxon-name-part taxon-name-part-type="family" reg="Melastomataceae">Melastomataceae</tp:taxon-name-part></tp:taxon-name>, <tp:taxon-name><tp:taxon-name-part taxon-name-part-type="tribe" reg="Dissochaeteae">Dissochaeteae</tp:taxon-name-part></tp:taxon-name>)</article-title><source>PhytoKeys</source><day>9</day><month>8</month><year>2018</year><volume>2018</volume><issue>107</issue><fpage>1</fpage><lpage>178</lpage><pub-id pub-id-type="doi">10.3897/phytokeys.107.26548</pub-id></mixed-citation></tp:treatment-meta><tp:nomenclature><label>40.</label><tp:taxon-name>
              <tp:taxon-name-part taxon-name-part-type="genus" reg="Dissochaeta">Dissochaeta</tp:taxon-name-part>
              <tp:taxon-name-part taxon-name-part-type="species" reg="papuana">papuana</tp:taxon-name-part>
              <object-id xmlns:xlink="http://www.w3.org/1999/xlink" content-type="ipni" xlink:type="simple">urn:lsid:ipni.org:names:60476842-2</object-id>
            </tp:taxon-name><tp:taxon-authority>(Mansf.) Karton.</tp:taxon-authority><tp:taxon-status xmlns:xlink="http://www.w3.org/1999/xlink" xlink:type="simple">comb. nov.</tp:taxon-status><xref ref-type="fig" rid="F42">Map 21</xref><tp:nomenclature-citation-list><tp:nomenclature-citation><tp:taxon-name>
                  <tp:taxon-name-part taxon-name-part-type="genus" reg="Diplectria">Diplectria</tp:taxon-name-part>
                  <tp:taxon-name-part taxon-name-part-type="species" reg="papuana">papuana</tp:taxon-name-part>
                </tp:taxon-name><comment>(Mansf.) Bakh.<italic>f.</italic>, Contr. Melastom.: 202. 1943.</comment></tp:nomenclature-citation><tp:nomenclature-citation><tp:taxon-name>
                  <tp:taxon-name-part taxon-name-part-type="genus" reg="Diplectria">Diplectria</tp:taxon-name-part>
                  <tp:taxon-name-part taxon-name-part-type="species" reg="glabra">glabra</tp:taxon-name-part>
                  <tp:taxon-name-part taxon-name-part-type="basionym-authority">(Merr.)</tp:taxon-name-part>
                  <tp:taxon-name-part taxon-name-part-type="authority">M.P.Nayar</tp:taxon-name-part>
                  <tp:taxon-name-part taxon-name-part-type="infraspecific-rank">var.</tp:taxon-name-part>
                  <tp:taxon-name-part taxon-name-part-type="variety" reg="papuana">papuana</tp:taxon-name-part>
                </tp:taxon-name><comment>(Mansf.) J.F.Maxwell, Gard. Bull. Singapore 33: 313. 1980.</comment></tp:nomenclature-citation></tp:nomenclature-citation-list></tp:nomenclature><tp:treatment-sec sec-type="Basionym" id="SECID0E6IAM"><title>Basionym.</title><p><italic><tp:taxon-name><tp:taxon-name-part taxon-name-part-type="genus" reg="Anplectrum">Anplectrum</tp:taxon-name-part><tp:taxon-name-part taxon-name-part-type="species" reg="papuanum">papuanum</tp:taxon-name-part></tp:taxon-name></italic> Mansf., Nova Guinea 14: 202. 1924.</p></tp:treatment-sec><tp:treatment-sec sec-type="material" id="SECID0EQJAM"><title>Type.</title><p>Indonesia. Papua: Siriworivier, Jul 1912, R.F. Janowsky 132 (lectotype, designated here: L [L0008872]!; isolectotype: BO [BO1865947]!).</p></tp:treatment-sec><tp:treatment-sec sec-type="description" id="SECID0EVJAM"><title>Description.</title><p>Branchlets terete, 3–4 mm in diameter, glabrous; nodes swollen, with raised annular crest-like interpetiolar ridge, often with bristle hairs; internodes 6–8.7 cm long. Leaves: petioles terete, ca. 10 mm long, furfuraceous and dorsally with bristle hairs; blades ovate, 8–16 × 4.5–9 cm, membranous to subcoriaceous, base cordate, margin entire, apex acuminate, tip 1–1.5 cm long; nervation with 1 pair of lateral nerves and 1 pair of intramarginal nerves; surfaces glabrous, abaxially with a pair of glandular patches at the base. Inflorescences terminal, up to 30 cm long, many-flowered; main axis angular, covered with stellate hairs; primary axes up to 28 cm long with 6 or 7 nodes, secondary axes up to 13 cm long with 4 or 5 nodes, tertiary axes up to 5 cm long with 3 or 4 nodes, quarternary axes when developed 1–1.5 cm long with 1 or 2 nodes; bracts linear, ca. 3 mm long, stellate-furfuraceous, caducous; bracteoles subulate, ca. 1 mm long, densely stellate-furfuraceous; pedicels stellate-furfuraceous, ca. 3 mm long in central flowers, 1–2 mm long in lateral flowers. Hypanthium suburceolate, 3–4 × ca. 2 mm, glabrous; calyx lobes truncate, ca. 0.5 mm long, apex triangular; petal buds conical, 1.5–2 mm long, apex acuminate; mature petals ovate, 3–3.5 × ca. 2 mm, reflexed, base clawed, apex acute, glabrous. Stamens 8, unequal, filaments straight; alternipetalous stamens staminodial, with ca. 2 mm long filaments, anthers rudimentary, thecae ca. 2 mm long, slender, terete, basal crest triangular, ca. 1 mm long, thin, base emarginate or hastate, apex acute, lateral appendages absent; oppositipetalous stamens with ca. 3 mm long filaments, anthers thick, curved, S-shaped, thecae 3–3.5 mm long, yellow, basal crest bilobed, ca. 0.3 mm long, lateral appendages absent. Ovary half as long as hypanthium, apex glabrous; style 7–8 mm long, curved at the end, slender, glabrous; stigma minute, capitate; extra-ovarial chambers 4, oppositipetalous, extending to the middle of the ovary. Fruits subglobose, 3–4 × ca. 3 mm, glabrous; calyx lobe remnants persistent. Seeds ca. 0.5 mm long.</p></tp:treatment-sec><tp:treatment-sec sec-type="distribution" id="SECID0E4JAM"><title>Distribution.</title><p>New Guinea (Indonesian Papua).</p></tp:treatment-sec><tp:treatment-sec sec-type="ecology" id="SECID0ECKAM"><title>Ecology and habitat.</title><p>Lowland forest at river banks at ca. 50 m elevation.</p></tp:treatment-sec><tp:treatment-sec sec-type="notes" id="SECID0EHKAM"><title>Note.</title><p><italic><tp:taxon-name><tp:taxon-name-part taxon-name-part-type="genus" reg="Dissochaeta">Dissochaeta</tp:taxon-name-part><tp:taxon-name-part taxon-name-part-type="species" reg="papuana">papuana</tp:taxon-name-part></tp:taxon-name></italic> resembles <italic><tp:taxon-name><tp:taxon-name-part taxon-name-part-type="genus" reg="Dissochaeta">D.</tp:taxon-name-part><tp:taxon-name-part taxon-name-part-type="species" reg="glabra">glabra</tp:taxon-name-part></tp:taxon-name></italic> in its glabrous appearance and pair of glandular patches at the abaxially base of the leaves, but differs in the ovate shape of the leaf blade and the more urceolate hypanthium.</p></tp:treatment-sec><tp:treatment-sec sec-type="material" id="SECID0EDLAM"><title>Specimens examined.</title><p><bold>INDONESIA. Papua</bold>: Geelvink Bay, Siriwo River, Jul 1912, R.F. Janowsky 132 (BO, L). <bold>West Papua</bold>: Sorong, 50 m, 28 Aug 1948, D.R. Pleyte 705 (BO, K, L).</p></tp:treatment-sec><tp:treatment-sec><!--Section generated to contain objects referenced in tp:taxon-treatment.--><fig id="F42" position="float" orientation="portrait"><label>Map 21.</label><caption><p>Distribution of <italic><tp:taxon-name><tp:taxon-name-part taxon-name-part-type="genus" reg="Dissochaeta">D.</tp:taxon-name-part><tp:taxon-name-part taxon-name-part-type="species" reg="micrantha">micrantha</tp:taxon-name-part></tp:taxon-name></italic> (■), <italic><tp:taxon-name><tp:taxon-name-part taxon-name-part-type="genus" reg="Dissochaeta">D.</tp:taxon-name-part><tp:taxon-name-part taxon-name-part-type="species" reg="nodosa">nodosa</tp:taxon-name-part></tp:taxon-name></italic> (●) and <italic><tp:taxon-name><tp:taxon-name-part taxon-name-part-type="genus" reg="Dissochaeta">D.</tp:taxon-name-part><tp:taxon-name-part taxon-name-part-type="species" reg="papuana">papuana</tp:taxon-name-part></tp:taxon-name></italic> (▲).</p></caption><graphic xmlns:xlink="http://www.w3.org/1999/xlink" xlink:href="phytokeys-107-001-g042.jpg" position="float" orientation="portrait" xlink:type="simple" id="oo_222136.jpg"/></fig></tp:treatment-sec></tp:taxon-treatment>
