# Supplementary material for: A revision of Dissochaeta (Melastomataceae, Dissochaeteae)
Source: PhytoKeys. 2018 Aug 9;(107):1–178. doi: 10.3897/phytokeys.107.26548 (PMC6160804; doi:10.3897/phytokeys.107.26548)
Supplement: XML Treatment for Dissochaeta pubescens [file phytokeys.107.26548-treatment47.xml]

<!DOCTYPE tp:taxon-treatment
  PUBLIC "-//TaxonX//DTD Taxonomic Treatment Publishing DTD v0 20100105//EN" "tax-treatment-NSO.dtd">
<tp:taxon-treatment xmlns:tp="http://www.plazi.org/taxpub"><tp:treatment-meta><kwd-group><label>Taxon classification</label><kwd><named-content xmlns:xlink="http://www.w3.org/1999/xlink" content-type="kingdom">Plantae</named-content></kwd><kwd><named-content xmlns:xlink="http://www.w3.org/1999/xlink" content-type="order">Myrtales</named-content></kwd><kwd><named-content xmlns:xlink="http://www.w3.org/1999/xlink" content-type="family">Melastomataceae</named-content></kwd></kwd-group><mixed-citation publication-type="journal"><person-group><name><surname>Kartonegoro</surname><given-names>Abdulrokhman</given-names></name><name><surname>Veldkamp</surname><given-names>Jan Frits</given-names></name><name><surname>Hovenkamp</surname><given-names>Peter</given-names></name><name><surname>van Welzen</surname><given-names>Peter</given-names></name></person-group><article-title>A revision of <italic><tp:taxon-name><tp:taxon-name-part taxon-name-part-type="genus" reg="Dissochaeta">Dissochaeta</tp:taxon-name-part></tp:taxon-name></italic> (<tp:taxon-name><tp:taxon-name-part taxon-name-part-type="family" reg="Melastomataceae">Melastomataceae</tp:taxon-name-part></tp:taxon-name>, <tp:taxon-name><tp:taxon-name-part taxon-name-part-type="tribe" reg="Dissochaeteae">Dissochaeteae</tp:taxon-name-part></tp:taxon-name>)</article-title><source>PhytoKeys</source><day>9</day><month>8</month><year>2018</year><volume>2018</volume><issue>107</issue><fpage>1</fpage><lpage>178</lpage><pub-id pub-id-type="doi">10.3897/phytokeys.107.26548</pub-id></mixed-citation></tp:treatment-meta><tp:nomenclature><label>42.</label><tp:taxon-name>
              <tp:taxon-name-part taxon-name-part-type="genus" reg="Dissochaeta">Dissochaeta</tp:taxon-name-part>
              <tp:taxon-name-part taxon-name-part-type="species" reg="pubescens">pubescens</tp:taxon-name-part>
              <object-id xmlns:xlink="http://www.w3.org/1999/xlink" content-type="ipni" xlink:type="simple">urn:lsid:ipni.org:names:60476843-2</object-id>
            </tp:taxon-name><tp:taxon-authority>(Merr.) Karton.</tp:taxon-authority><tp:taxon-status xmlns:xlink="http://www.w3.org/1999/xlink" xlink:type="simple">comb. nov.</tp:taxon-status><xref ref-type="fig" rid="F47">Map 24</xref><tp:nomenclature-citation-list><tp:nomenclature-citation><tp:taxon-name>
                  <tp:taxon-name-part taxon-name-part-type="genus" reg="Anplectrum">Anplectrum</tp:taxon-name-part>
                  <tp:taxon-name-part taxon-name-part-type="species" reg="beccarianum">beccarianum</tp:taxon-name-part>
                </tp:taxon-name><comment>Cogn. in A.DC. &amp; C.DC., Monogr. Phan. 7: 568. 1891. Type: Malaysia. Sarawak, O. Beccari PB 809 (lectotype, designated here: FI [FI008755, image seen]!; isolectotypes: BR [BR5188895, image seen]!, K [K000859574, K000859575]!). </comment></tp:nomenclature-citation><tp:nomenclature-citation><tp:taxon-name>
                  <tp:taxon-name-part taxon-name-part-type="genus" reg="Diplectria">Diplectria</tp:taxon-name-part>
                  <tp:taxon-name-part taxon-name-part-type="species" reg="beccariana">beccariana</tp:taxon-name-part>
                </tp:taxon-name><comment>(Cogn.) Kuntze, Revis. Gen. Pl. 1: 246. 1891.</comment></tp:nomenclature-citation><tp:nomenclature-citation><tp:taxon-name>
                  <tp:taxon-name-part taxon-name-part-type="genus" reg="Dalenia">Dalenia</tp:taxon-name-part>
                  <tp:taxon-name-part taxon-name-part-type="species" reg="furfuracea">furfuracea</tp:taxon-name-part>
                </tp:taxon-name><comment>Ridl., Kew Bull. 1: 33. 1946. Type: Malaysia. Sarawak: Pengkulu Ampat, G.D. Haviland &amp; C. Hose 144 (lectotype, designated by <xref ref-type="bibr" rid="B56">Nayar 1966</xref>, pg. 159: K [K000859506]!; isolectotype: BM [BM001190921, BM001190922]!, SING <italic>n.v.</italic>). </comment></tp:nomenclature-citation><tp:nomenclature-citation><tp:taxon-name>
                  <tp:taxon-name-part taxon-name-part-type="genus" reg="Dalenia">Dalenia</tp:taxon-name-part>
                  <tp:taxon-name-part taxon-name-part-type="species" reg="beccariana">beccariana</tp:taxon-name-part>
                </tp:taxon-name><comment>(Cogn.) M.P.Nayar, Kew Bull. 20: 157. 1966.</comment></tp:nomenclature-citation><tp:nomenclature-citation><tp:taxon-name>
                  <tp:taxon-name-part taxon-name-part-type="genus" reg="Dalenia">Dalenia</tp:taxon-name-part>
                  <tp:taxon-name-part taxon-name-part-type="species" reg="beccariana">beccariana</tp:taxon-name-part>
                  <tp:taxon-name-part taxon-name-part-type="basionym-authority">(Cogn.)</tp:taxon-name-part>
                  <tp:taxon-name-part taxon-name-part-type="authority">M.P.Nayar</tp:taxon-name-part>
                  <tp:taxon-name-part taxon-name-part-type="infraspecific-rank">var.</tp:taxon-name-part>
                  <tp:taxon-name-part taxon-name-part-type="variety" reg="matangensis">matangensis</tp:taxon-name-part>
                </tp:taxon-name><comment>M.P.Nayar, Kew Bull. 20: 158. 1966. Type: Malaysia. Sarawak: Matang, Aug 1905, H.N. Ridley 12259 (holotype: K [K000859571]!; isotype: SING <italic>n.v.</italic>). </comment></tp:nomenclature-citation></tp:nomenclature-citation-list></tp:nomenclature><tp:treatment-sec sec-type="Basionym" id="SECID0ECZAM"><title>Basionym.</title><p><italic><tp:taxon-name><tp:taxon-name-part taxon-name-part-type="genus" reg="Dalenia">Dalenia</tp:taxon-name-part><tp:taxon-name-part taxon-name-part-type="species" reg="pubescens">pubescens</tp:taxon-name-part></tp:taxon-name></italic> Merr., J. Straits Branch Roy. Asiat. Soc. 86: 338. 1922.</p></tp:treatment-sec><tp:treatment-sec sec-type="material" id="SECID0ETZAM"><title>Type.</title><p>Malaysia. Sabah: Kiau, Mount Kinabalu, 4 Des 1915, M.S. Clemens 10301 (lectotype, designated here: A [A00072194, image seen]!).</p><fig id="F47" position="float" orientation="portrait"><label>Map 24.</label><caption><p>Distribution of <italic><tp:taxon-name><tp:taxon-name-part taxon-name-part-type="genus" reg="Dissochaeta">D.</tp:taxon-name-part><tp:taxon-name-part taxon-name-part-type="species" reg="pubescens">pubescens</tp:taxon-name-part></tp:taxon-name></italic> (●), <italic><tp:taxon-name><tp:taxon-name-part taxon-name-part-type="genus" reg="Dissochaeta">D.</tp:taxon-name-part><tp:taxon-name-part taxon-name-part-type="species" reg="rectandra">rectandra</tp:taxon-name-part></tp:taxon-name></italic> (■) and <italic><tp:taxon-name><tp:taxon-name-part taxon-name-part-type="genus" reg="Dissochaeta">D.</tp:taxon-name-part><tp:taxon-name-part taxon-name-part-type="species" reg="vacillans">vacillans</tp:taxon-name-part></tp:taxon-name></italic> (▲).</p></caption><graphic xmlns:xlink="http://www.w3.org/1999/xlink" xlink:href="phytokeys-107-001-g047.jpg" position="float" orientation="portrait" xlink:type="simple" id="oo_222141.jpg"/></fig></tp:treatment-sec><tp:treatment-sec sec-type="description" id="SECID0EG2AM"><title>Description.</title><p>Climbing up to 20 m in height; branchlets terete, 4–5 mm in diameter, covered with brown stellate-furfuraceous hairs; nodes swollen, with raised annular crest-like interpetiolar ridge, apex rounded, up to 6 mm high, densely covered with stellate hairs; internodes 8–21 cm long. Leaves: petioles terete, 15–35 mm long, densely brown stellate-furfuraceous; blades suborbicular, ovate to elliptic, (8–)15–30 × (4–)10–20 cm, subcoriaceous, base rounded to cordate, margin entire, apex acute or acuminate, tip 0.5–1 cm long; nervation with 1 or 2 pairs of lateral nerves and 1 pair of intramarginal nerves; adaxially glabrous, glossy green, abaxially densely covered with brown pubescent hairs. Inflorescences terminal, up to 80 cm long, many-flowered; main axis angular, densely covered with brown stellate hairs; primary axes 35–76 cm long with 6–10 nodes, secondary axes up to 18 cm long with 2–4 nodes, tertiary axes up to 4 cm long with 1 or 2 nodes, quarternary axes when developed up to 8 mm long with 1 node; bracts either crest-like, erect, as wide as the rachis, 2–3 mm high or somewhat ligulate, 1.5–2 mm long, both types caducous, oftenly seen only on the terminal cymules; bracteoles linear or ligulate, 1–2 mm long, caducous; pedicels densely stellate-furfuraceous, brown, 9–10 mm long in central flowers, 5–8 mm long in lateral flowers. Hypanthium campanulate to suburceolate, 6–10 × 4–6 mm, covered with stellate pubescent hairs; calyx lobes truncate, without 4 distinct tips, ca. 0.5 mm long, forming calyptra enveloping petal buds, calyptra conical, up to 9 mm long, with acute tip, densely brown pubescent; petal buds conical, 7–8 mm long, apex acute; mature petals ovate, 7–8 × ca. 4 mm, base clawed, apex acute to obtuse, white to pink or purple. Stamens 8, unequal, filaments straight, white; alternipetalous stamens staminodial with 4–5 mm long filaments, anthers rudimentary, thecae ca. 2 mm long, slender, basal crest triangular 1–1.5 mm long, lateral appendages paired, thin, flat, filiform, 4–5 mm long; oppositipetalous stamens with 4–5 mm long filaments, anthers thick, curved, hooked- or S-shaped, thecae 8–9 mm long, apex rostrate, yellow, basal crest shortly triangular, ca. 0.5 mm long, lateral appendages absent or minute points. Ovary ⅔ of hypanthium in length, apex glabrous; style 13–15 mm long, curved at the end, slender, glabrous, white; stigma minute; extra-ovarial chambers 4, oppositipetalous, reaching to the base of the ovary. Fruits ovoid-urceolate, rarely subglobose, 10–12 × 6–8 mm, brown stellate-pubescent; calyx lobes remnant persistent, erect. Seeds ca. 0.5 mm long.</p></tp:treatment-sec><tp:treatment-sec sec-type="distribution" id="SECID0EO2AM"><title>Distribution.</title><p>Borneo.</p></tp:treatment-sec><tp:treatment-sec sec-type="ecology" id="SECID0ET2AM"><title>Ecology and habitat.</title><p>Lowland dipterocarp forest or low montane forest, roadside along the forest edges, river banks or logged forests at 25–900 m elevation.</p></tp:treatment-sec><tp:treatment-sec sec-type="Vernacular name" id="SECID0EY2AM"><title>Vernacular name.</title><p><italic>Akar</italic> (Sintang).</p></tp:treatment-sec><tp:treatment-sec sec-type="notes" id="SECID0EA3AM"><title>Note.</title><p><italic><tp:taxon-name><tp:taxon-name-part taxon-name-part-type="genus" reg="Dissochaeta">Dissochaeta</tp:taxon-name-part><tp:taxon-name-part taxon-name-part-type="species" reg="pubescens">pubescens</tp:taxon-name-part></tp:taxon-name></italic> is recognised by its robust leaf blades (up to 30 × 20 cm) and inflorescences (up to 80 cm long). The typical indumentum of most parts resembles that of <italic><tp:taxon-name><tp:taxon-name-part taxon-name-part-type="genus" reg="Dissochaeta">D.</tp:taxon-name-part><tp:taxon-name-part taxon-name-part-type="species" reg="axillaris">axillaris</tp:taxon-name-part></tp:taxon-name></italic> and <italic><tp:taxon-name><tp:taxon-name-part taxon-name-part-type="genus" reg="Dissochaeta">D.</tp:taxon-name-part><tp:taxon-name-part taxon-name-part-type="species" reg="latifolia">latifolia</tp:taxon-name-part></tp:taxon-name></italic>. In bud, the petals of <italic><tp:taxon-name><tp:taxon-name-part taxon-name-part-type="genus" reg="Dissochaeta">D.</tp:taxon-name-part><tp:taxon-name-part taxon-name-part-type="species" reg="pubescens">pubescens</tp:taxon-name-part></tp:taxon-name></italic> are enclosed by a thin calyptra, which will fall off during anthesis. The calyptra is similar to that of <italic><tp:taxon-name><tp:taxon-name-part taxon-name-part-type="genus" reg="Dissochaeta">D.</tp:taxon-name-part><tp:taxon-name-part taxon-name-part-type="species" reg="pulchra">pulchra</tp:taxon-name-part></tp:taxon-name></italic>. The epithet <italic>pubescens</italic>, the first available heterotypic synonym, is used here for the new combination name because an older <italic><tp:taxon-name><tp:taxon-name-part taxon-name-part-type="genus" reg="Dissochaeta">Dissochaeta</tp:taxon-name-part><tp:taxon-name-part taxon-name-part-type="species" reg="beccariana">beccariana</tp:taxon-name-part></tp:taxon-name></italic> already exists.</p></tp:treatment-sec><tp:treatment-sec sec-type="material" id="SECID0ES5AM"><title>Specimens examined.</title><p><bold>MALAYSIA. Sabah</bold>: Labuk Sugut, Bukit Timimbang, 21 Sep 1984, Sigin et al. SAN 67567 (K); Lahad Datu, Ulu Segama, 14 Aug 1986, Joseph SAN 116983 (K); Nabawan, Nabawan–Pandewan Road, 12 Mar 1990, Sumbing SAN 128066 (K); Sandakan, Batu Lima, Sep-Dec 1920, M. Ramos BS 1585 (BM, BO, K, L, P); Labuk Road, 137 m, 8 Dec 1971, Dewol, Leopold &amp; Shea SAN 74565 (K, L); Ranau, Mount Kinabalu, Kiau, 4 Dec 1915, M.S. Clemens 10301 (A); <italic>Ibid.</italic>, Dallas, 914 m, 1 Oct 1931, J. Clemens &amp; M.S. Clemens 26667 (BM, K, L); <italic>Ibid.</italic>, J. Clemens &amp; M.S. Clemens 30389 (K, L); <italic>Ibid.</italic>, Ulu Tungud, Gunung Monkobo, 296 m, L.G. Saw et al. SAN 146684 (L). <bold>Sarawak</bold>: 26 Oct 1894, G.D. Haviland &amp; C. Hose 144E (L); 1871, O. Beccari PB 809 (K); Kuching, Matang, Aug 1905, H.N. Ridley 12259 (K); <italic>Ibid.</italic>, 17 Mar 1955, W.M.A. Brooke 9714 (L); Pengkulu Ampat, G.D. Haviland 144 (BM, K); Kapit, Balleh, Ulu Mujong, 26 Mar 1964, Asah ak Unyong S.21200 (K); <italic>Ibid.</italic>, 17 Apr 1964, Othman bin Haron S.19946 (BO, K, L); Baram, Batang Tinjar, Ulu Sg. Sekiwa, 152 m, 1 Sep 1974, S. Tong S.35025 (K, L); <italic>Ibid.</italic>, Mount Dulit, 300 m, 16 Aug 1932, P.W. Richards 1301 (K, L); <italic>Ibid.</italic>, Ulu Sungai Melinau, 122 m, 24 Jun 1961, J.A.R. Anderson S.4071 (K, L); Bintulu, Ulu Segan, 244 m, 24 Aug 1968, Ilias Paie S.27216 (BO, K, L); Kapit, Bukit Raya, 518 m, 4 May 1969, E. Soepadmo &amp; P.K. Chai S.28175 (K, L); <italic>Ibid.</italic>, Pelagus, 7 Jul 1979, B. Lee S.40230 (K, L); Limbang, Ulu Mendamit, Sg. Ensungei, 14 Sep 1980, R. George et al. S.42897 (K, L); Lundu, Mount Poi, 1929, J. Clemens &amp; M.S. Clemens 20270 (K); Miri, Gunong Mulu, Melinau Gorge, 375 m, 2 Feb 1978, C. Hansen 244 (K); Marudi, Pulong Tau, 15 May 2007, R.P. de Kok et al. S.97859 (K); Tatau, Batang Anap, 240 m, 12 Jun 1982, Abang Mochtar S.41775 (K, L); Betong, Bukit Sadok, 15 Oct 1982, Banyeng &amp; Ilias Paie S.45092 (K, L); Sibu, Ulu Sungai Pasai, Bukit Tanggi, 50 m, 29 Mar 1992, P.C. Yii &amp; Jegong S.64404 (K, L); Sri Aman, Batang Ai, 350 m, 12 Dec 1994, P.C. Yii et al. S.69527 (L); Batang Balui, Ulu Sungai Elyak, 950 m, 12 Mar 1989, P.C. Yii S.56745 (K); <italic>Ibid.</italic>, P.C. Yii S.56746 (K); Tubau, Merurong, 16 Oct 1984, Othman et al. S.48949 (K); <italic>Ibid.</italic>, Batu Laga, 960 m, 19 Mar 1989, P.C. Yii S.56899 (AAU, L); Ulu Simunjan, G. Angkong, 23 Sep 1975, Martin &amp; Othman S.36955 (K, L). <bold>BRUNEI. Belait</bold>: Labi, Mendaram, 30 m, 20 Jun 1995, A. Kalat et al. BRUN 16786 (K, L). <bold>Temburong</bold>: Pagon, 150 m, 22 Jul 1990, K.M. Wong 1869 (K); Kuala Belalong, 25 m, 22 Jun 1989, P.C. Boyce et al. 392 (K, L). <bold>Tutong</bold>: Ulu Tutong, Bukit Bahak, 210 m, 17 Dec 1991, D.W. Kirkup et al. 578 (K). <bold>INDONESIA. Central Kalimantan</bold>: Barito Ulu, 25 May 1990, C.E. Ridsdale PBU 185 (BO, L). <bold>East Kalimantan</bold>: West Kutai, Long Liang Beng, 250 m, 1 Sep 1925, F.H. Endert 3060 (BO, K, L); Samarinda, ITCI concession area, 250 m, 7 Jun 1989, M.M.J. van Balgooy 5840 (L); Wanariset, Samboja-Semoi road, 50 m, 7 May 1991, Ambriansyah &amp; Z. Arifin W728 (K, L). <bold>West Kalimantan</bold>: Pontianak, Bentiang, Gunung Bayuh, 750 m, 31 Oct 1980, G. Shea 27146 (BO, K, L); Sintang, Bukit Baka, Sungai Ella, 320 m, 21 Oct 1993, A.C. Church et al. 273 (BO, L).</p></tp:treatment-sec><ref-list><ref id="B56"><mixed-citation xmlns:xlink="http://www.w3.org/1999/xlink" xlink:type="simple"><person-group><name name-style="western"><surname>Nayar</surname><given-names>MP</given-names></name></person-group> (<year>1966</year>) <article-title>Contributions to the knowledge of Indo-Malaysian and other Asiatic <tp:taxon-name><tp:taxon-name-part taxon-name-part-type="family">Melastomataceae</tp:taxon-name-part></tp:taxon-name>.</article-title><source>Kew Bulletin</source><volume>20</volume>(<issue>1</issue>): <fpage>155</fpage>–<lpage>161</lpage>. <ext-link xlink:type="simple" ext-link-type="doi" xlink:href="10.2307/4107906">https://doi.org/10.2307/4107906</ext-link></mixed-citation></ref></ref-list></tp:taxon-treatment>
