# Supplementary material for: A revision of Dissochaeta (Melastomataceae, Dissochaeteae)
Source: PhytoKeys. 2018 Aug 9;(107):1–178. doi: 10.3897/phytokeys.107.26548 (PMC6160804; doi:10.3897/phytokeys.107.26548)
Supplement: XML Treatment for Dissochaeta pulchra [file phytokeys.107.26548-treatment48.xml]

<!DOCTYPE tp:taxon-treatment
  PUBLIC "-//TaxonX//DTD Taxonomic Treatment Publishing DTD v0 20100105//EN" "tax-treatment-NSO.dtd">
<tp:taxon-treatment xmlns:tp="http://www.plazi.org/taxpub"><tp:treatment-meta><kwd-group><label>Taxon classification</label><kwd><named-content xmlns:xlink="http://www.w3.org/1999/xlink" content-type="kingdom">Plantae</named-content></kwd><kwd><named-content xmlns:xlink="http://www.w3.org/1999/xlink" content-type="order">Myrtales</named-content></kwd><kwd><named-content xmlns:xlink="http://www.w3.org/1999/xlink" content-type="family">Melastomataceae</named-content></kwd></kwd-group><mixed-citation publication-type="journal"><person-group><name><surname>Kartonegoro</surname><given-names>Abdulrokhman</given-names></name><name><surname>Veldkamp</surname><given-names>Jan Frits</given-names></name><name><surname>Hovenkamp</surname><given-names>Peter</given-names></name><name><surname>van Welzen</surname><given-names>Peter</given-names></name></person-group><article-title>A revision of <italic><tp:taxon-name><tp:taxon-name-part taxon-name-part-type="genus" reg="Dissochaeta">Dissochaeta</tp:taxon-name-part></tp:taxon-name></italic> (<tp:taxon-name><tp:taxon-name-part taxon-name-part-type="family" reg="Melastomataceae">Melastomataceae</tp:taxon-name-part></tp:taxon-name>, <tp:taxon-name><tp:taxon-name-part taxon-name-part-type="tribe" reg="Dissochaeteae">Dissochaeteae</tp:taxon-name-part></tp:taxon-name>)</article-title><source>PhytoKeys</source><day>9</day><month>8</month><year>2018</year><volume>2018</volume><issue>107</issue><fpage>1</fpage><lpage>178</lpage><pub-id pub-id-type="doi">10.3897/phytokeys.107.26548</pub-id></mixed-citation></tp:treatment-meta><tp:nomenclature><label>43.</label><tp:taxon-name>
              <tp:taxon-name-part taxon-name-part-type="genus" reg="Dissochaeta">Dissochaeta</tp:taxon-name-part>
              <tp:taxon-name-part taxon-name-part-type="species" reg="pulchra">pulchra</tp:taxon-name-part>
            </tp:taxon-name><tp:taxon-authority>(Korth.) J.F.Maxwell, Gard. Bull. Singapore 33: 318. 1980.</tp:taxon-authority><xref ref-type="fig" rid="F48">Fig. 24</xref><xref ref-type="fig" rid="F44">, Map 22</xref><tp:nomenclature-citation-list><tp:nomenclature-citation><tp:taxon-name>
                  <tp:taxon-name-part taxon-name-part-type="genus" reg="Dalenia">Dalenia</tp:taxon-name-part>
                  <tp:taxon-name-part taxon-name-part-type="species" reg="pulchra">pulchra</tp:taxon-name-part>
                </tp:taxon-name><comment>Korth. in Temminck, Verh. Nat. Gesch. Ned. Bezitt., Bot.: tab. 58, 1842.</comment></tp:nomenclature-citation><tp:nomenclature-citation><tp:taxon-name>
                  <tp:taxon-name-part taxon-name-part-type="genus" reg="Dalenia">Dalenia</tp:taxon-name-part>
                  <tp:taxon-name-part taxon-name-part-type="species" reg="speciosa">speciosa</tp:taxon-name-part>
                </tp:taxon-name><comment>Korth. in Temminck, Verh. Nat. Gesch. Ned. Bezitt., Bot.: 244. 1844, <italic>nom. superfl</italic>. Type: based on <tp:taxon-name><tp:taxon-name-part taxon-name-part-type="genus" reg="Dalenia">Dalenia</tp:taxon-name-part><tp:taxon-name-part taxon-name-part-type="species" reg="pulchra">pulchra</tp:taxon-name-part></tp:taxon-name> Korth. </comment></tp:nomenclature-citation><tp:nomenclature-citation><tp:taxon-name>
                  <tp:taxon-name-part taxon-name-part-type="genus" reg="Dalenia">Dalenia</tp:taxon-name-part>
                  <tp:taxon-name-part taxon-name-part-type="species" reg="korthalsii">korthalsii</tp:taxon-name-part>
                </tp:taxon-name><comment>Blume, Mus. Bot. 1(3): 39. 1849, <italic>nom. superfl</italic>. Type: based on <tp:taxon-name><tp:taxon-name-part taxon-name-part-type="genus" reg="Dalenia">Dalenia</tp:taxon-name-part><tp:taxon-name-part taxon-name-part-type="species" reg="pulchra">pulchra</tp:taxon-name-part></tp:taxon-name> Korth. </comment></tp:nomenclature-citation><tp:nomenclature-citation><tp:taxon-name>
                  <tp:taxon-name-part taxon-name-part-type="genus" reg="Anplectrum">Anplectrum</tp:taxon-name-part>
                  <tp:taxon-name-part taxon-name-part-type="species" reg="macrophyllum">macrophyllum</tp:taxon-name-part>
                </tp:taxon-name><comment>Ridl., Kew Bull. 1: 31. 1946. Type: Malaysia. Sarawak: Baram, Pata River, Nov 1894, C. Hose 478 (lectotype, designated here: K [K000859569]!; isolectotypes: BM!, E [E00288103, E00288104]!, K [K000859570]!, L [L0537213]!, P [P02274828, image seen]!, PNH [PNH24835, image seen], SING <italic>n.v.</italic>). </comment></tp:nomenclature-citation></tp:nomenclature-citation-list></tp:nomenclature><tp:treatment-sec sec-type="material" id="SECID0EBEBM"><title>Type.</title><p>Indonesia. Central Kalimantan: Kapoeas-Barito, Tewe Rivier, P.W. Korthals s.n. (lectotype, designated here: L [L0537210]!; isolectotypes: L [L0537211, L0729471, L0729472, L0729473]!, P [P02274827, image seen]!).</p><fig id="F48" position="float" orientation="portrait"><label>Figure 24.</label><caption><p><italic><tp:taxon-name><tp:taxon-name-part taxon-name-part-type="genus" reg="Dissochaeta">Dissochaeta</tp:taxon-name-part><tp:taxon-name-part taxon-name-part-type="species" reg="pulchra">pulchra</tp:taxon-name-part></tp:taxon-name></italic><bold>a</bold> habit <bold>b</bold> branchlet <bold>c</bold> leaf node <bold>d</bold> infrutescence/inflorescence <bold>e</bold> flower. Photographs by J. Henrot.</p></caption><graphic xmlns:xlink="http://www.w3.org/1999/xlink" xlink:href="phytokeys-107-001-g048.jpg" position="float" orientation="portrait" xlink:type="simple" id="oo_222142.jpg"/></fig></tp:treatment-sec><tp:treatment-sec sec-type="description" id="SECID0EIFBM"><title>Description.</title><p>Climbing up to 13 m in height; branchlets terete, 2–3 mm in diameter, glabrous, smooth; nodes swollen, with pulvinate interpetiolar ridge, crest-like or laminar up to 5 mm wide, dark purple; internodes 11.5–15 cm long. Leaves: petioles flattened, 15–25 mm long, glabrous; blades ovate to suborbicular, 14–20 × 8.5–13 cm, membranous, base broadly cordate, margin slightly serrulate, apex acuminate, tip 1.5–2 cm long; nervation with 2 pairs of lateral nerves and 1 pair of intramarginal nerves; adaxially glabrous, abaxially glabrous and partially scabrid, with a pair of glandular patches at base. Inflorescences terminal, up to 25 cm long, many-flowered; main axis angular, glabrous, purplish-blue; primary axes up to 13 cm long with 4 or 5 nodes, secondary axes 1–3 cm long with 1 or 2 nodes, tertiary axes 0.5–1 cm long with 1 node; bracts lanceolate, 6–10 mm long, furfuraceous, caducous; bracteoles subulate, 1–2 mm long; pedicels glabrous, 5–7 mm long in central flowers, 2–5 mm long in lateral flowers. Hypanthium campanulate-tubular, 8–9 × 3–4 mm, glabrous, purplish; calyx lobes truncate with undulate tips, 1–2 mm long, forming thin calyptra enveloping petal buds, calyptra conical, up to 8 mm long, with acute tip, glabrous, purple; petal buds conical, 4–6 mm long; mature petals ovate, 8–12 × 7–8 mm, reflexed, apex acute, base clawed, glabrous, white or white pinkish. Stamens 8, subequal, filaments curved sideways, white; alternipetalous stamens with 6–7 mm long filaments, anthers narrow, curved, sickle-shaped, thecae 8–10 mm long, bright yellow, pedoconnective ca. 0.5 mm long or undeveloped, basal crest thin, triangular or ligular, 0.8–1 mm long, lateral appendages paired, filiform, 1–2 mm long; oppositipetalous stamens with 6–7 mm long filaments, anthers S-shaped, thecae 7–8 mm long, thick, yellow, basal crest ligular or spur-like, ca. 0.5 mm long, lateral appendages paired, small auricles or bifid, ca. 1 mm long. Ovary half as long as hypanthium, apex glabrous; style slender, 12–14 mm long, reddish, turning white apically, glabrous; stigma minute, purple; extra-ovarial chambers 8, the 4 alternipetalous ones extending nearly to the base of the ovary, the 4 oppositipetalous ones extending to the middle of the ovary. Fruits ovoid-urceolate, 9–10 × ca. 7 mm, glabrous, blue-violet; calyx lobe remnants persistent, widened. Seeds ca. 0.75 mm long.</p></tp:treatment-sec><tp:treatment-sec sec-type="distribution" id="SECID0ENFBM"><title>Distribution.</title><p>Borneo.</p></tp:treatment-sec><tp:treatment-sec sec-type="ecology" id="SECID0ESFBM"><title>Ecology and habitat.</title><p>Primary or secondary forest, low montane forest, river banks in riparian forest at 80–1000 m elevation.</p></tp:treatment-sec><tp:treatment-sec sec-type="Vernacular names" id="SECID0EYFBM"><title>Vernacular names.</title><p><italic>dangkong</italic> (kadazan putatan); <italic>buak penan</italic> (Kenyah); <italic>kunceng badak gaka</italic> (Tunjung Benua).</p></tp:treatment-sec><tp:treatment-sec sec-type="notes" id="SECID0EEGBM"><title>Notes.</title><p>1. <italic><tp:taxon-name><tp:taxon-name-part taxon-name-part-type="genus" reg="Dissochaeta">Dissochaeta</tp:taxon-name-part><tp:taxon-name-part taxon-name-part-type="species" reg="pulchra">pulchra</tp:taxon-name-part></tp:taxon-name></italic> is easily recognised by its thin, glabrous, ovate-suborbicular leaf blade with minutely serrulate margin; all other species have entire margins. The crest-like interpetiolar ridge is similar to <italic><tp:taxon-name><tp:taxon-name-part taxon-name-part-type="genus" reg="Dissochaeta">D.</tp:taxon-name-part><tp:taxon-name-part taxon-name-part-type="species" reg="stipularis">stipularis</tp:taxon-name-part></tp:taxon-name></italic> and <italic><tp:taxon-name><tp:taxon-name-part taxon-name-part-type="genus" reg="Dissochaeta">D.</tp:taxon-name-part><tp:taxon-name-part taxon-name-part-type="species" reg="pubescens">pubescens</tp:taxon-name-part></tp:taxon-name></italic>, but there are differences in shape and number of the fertile stamens. This species also has abaxially glandular patches at the base of the leaves similar to <italic><tp:taxon-name><tp:taxon-name-part taxon-name-part-type="genus" reg="Dissochaeta">D.</tp:taxon-name-part><tp:taxon-name-part taxon-name-part-type="species" reg="beccariana">beccariana</tp:taxon-name-part></tp:taxon-name></italic>, <italic><tp:taxon-name><tp:taxon-name-part taxon-name-part-type="genus" reg="Dissochaeta">D.</tp:taxon-name-part><tp:taxon-name-part taxon-name-part-type="species" reg="glabra">glabra</tp:taxon-name-part></tp:taxon-name></italic>, <italic><tp:taxon-name><tp:taxon-name-part taxon-name-part-type="genus" reg="Dissochaeta">D.</tp:taxon-name-part><tp:taxon-name-part taxon-name-part-type="species" reg="glandulosa">glandulosa</tp:taxon-name-part></tp:taxon-name></italic> and <italic><tp:taxon-name><tp:taxon-name-part taxon-name-part-type="genus" reg="Dissochaeta">D.</tp:taxon-name-part><tp:taxon-name-part taxon-name-part-type="species" reg="laevis">laevis</tp:taxon-name-part></tp:taxon-name></italic>.</p><p>2. The epithet <italic>pulchra</italic> is considered as a valid name for the species as it is based on Korthals’ plate 58, published in 1842, two years earlier than the description in which the epithet <italic><tp:taxon-name><tp:taxon-name-part taxon-name-part-type="genus" reg="Dalenia"/><tp:taxon-name-part taxon-name-part-type="species" reg="speciosa">speciosa</tp:taxon-name-part></tp:taxon-name></italic> was used (Korthals 1844, <xref ref-type="bibr" rid="B56">Nayar 1966</xref>). <xref ref-type="bibr" rid="B10">Blume (1849)</xref> tried to settle the matter by giving a new name, <italic><tp:taxon-name><tp:taxon-name-part taxon-name-part-type="genus" reg="Dissochaeta">D.</tp:taxon-name-part><tp:taxon-name-part taxon-name-part-type="species" reg="korthalsii">korthalsii</tp:taxon-name-part></tp:taxon-name></italic> to the species. It follows that <italic><tp:taxon-name><tp:taxon-name-part taxon-name-part-type="genus" reg="Dalenia">D.</tp:taxon-name-part><tp:taxon-name-part taxon-name-part-type="species" reg="speciosa">speciosa</tp:taxon-name-part></tp:taxon-name></italic> and <italic><tp:taxon-name><tp:taxon-name-part taxon-name-part-type="genus" reg="Dissochaeta">D.</tp:taxon-name-part><tp:taxon-name-part taxon-name-part-type="species" reg="korthalsii">korthalsii</tp:taxon-name-part></tp:taxon-name></italic> are both superfluous names under the Code and are therefore illegitimate. Both <italic><tp:taxon-name><tp:taxon-name-part taxon-name-part-type="genus" reg="Dissochaeta">D.</tp:taxon-name-part><tp:taxon-name-part taxon-name-part-type="species" reg="pulchra">pulchra</tp:taxon-name-part></tp:taxon-name></italic> and <italic><tp:taxon-name><tp:taxon-name-part taxon-name-part-type="genus" reg="Dalenia">D.</tp:taxon-name-part><tp:taxon-name-part taxon-name-part-type="species" reg="speciosa">speciosa</tp:taxon-name-part></tp:taxon-name></italic> have been used by various authors, but <italic><tp:taxon-name><tp:taxon-name-part taxon-name-part-type="genus" reg="Dalenia">D.</tp:taxon-name-part><tp:taxon-name-part taxon-name-part-type="species" reg="speciosa">speciosa</tp:taxon-name-part></tp:taxon-name></italic> appears to have been the most widely used (<xref ref-type="bibr" rid="B56">Nayar 1966</xref>).</p></tp:treatment-sec><tp:treatment-sec sec-type="material" id="SECID0E4LBM"><title>Specimens examined.</title><p><bold>MALAYSIA. Sabah</bold>: Beaufort, Gunung Lumaku, 300 m. 5 Mar 1969, H.P. Nooteboom 1138 (L); <italic>Ibid.</italic>, 6 Mar 1969, H.P. Nooteboom 1198 (L); <italic>Ibid.</italic>, Halogilat, 10 May 1973, Dewol &amp; Karim SAN 77594 (L); <italic>Ibid.</italic>, Rayoh, 15 Aug 1972, Saikeh SAN 72234 (L); Beluran, Bukit Luminitong, 11 Mar 1982, Aban Gibot SAN 94467 (L); Kalabakan, Gunong Rara, 488 m, 15 Apr 1972, Chow SAN 75687 (L); Keningau, Pinangah FR, 24 Sep 1985, Asik Mantor SAN 110269 (K); <italic>Ibid.</italic>, Imbak River, 200 m, 6 Jul 2000, W.J.J.O. de Wilde, M. Tajudin &amp; Good SAN 143924 (K); Lahad Datu, Ulu Sungai Bole, 1 Mar 1988, Dewol Sundaling et al. SAN 123756 (L); Nabawan, Sungai Pingas-Pingas, 27 May 1986, Fidilis &amp; Asik SAN 115864 (L); Pensiangan, Ponontomon, 19 Aug 1994, Asik Mantor SAN 139507 (L); Ranau, Kampung Monggis, 23 Feb 1998, M. Rumutom 473 (K); <italic>Ibid.</italic>, Telupid, Tampias, 14 Dec 1974, Aban &amp; Kodoh SAN 81101 (L); Sandakan, Telupid-Ranau Road, 91 m, 15 Aug 1978, L. Madani SAN 89206 (L); Sipitang, Muruk Miau, 175 m, 27 Apr 1997, J. Kulip et al. SAN 133876 (L); Tenom, near Pangi, 150 m, 23 Dec 1968, S. Kokawa &amp; M. Hotta 2603 (L); <italic>Ibid.</italic>, Gunong Lumaku, 12 Sep 1991, Maikin et al. SAN 132681 (L); <italic>Ibid.</italic>, Crocker Range, Rayoh, 26 Sep 1974, Dewol &amp; Karim SAN 78319 (L); Tongod, Maliau Valley, 250 m, 16 Jul 2001, M. Postar, et al. SAN 144145 (L). <bold>Sarawak</bold>: Balleh, Ulu Mujong, Sungai Sebatang, 18 Apr 1964, Othman bin Haron S.21105 (BO, L); Baram, Pata River, Nov 1894, C. Hose 478 (BM, L, P, PNH); <italic>Ibid.</italic>, Selungo, 25 Nov 1914, Native Collector 2819 (PNH); <italic>Ibid.</italic>, Tinjar River, Sg. Bok, Long Teru, 50–100 m, 10 Mar 1969, M. Hotta 6113 (L); Belaga, Linau, Sg. Bunut, 3 Nov 1982, B. Lee S.45415 (L); <italic>Ibid.</italic>, Ulu Belaga, Sungai Semawat, 250 m, 17 Oct 1981, C. Hansen 670 (L); <italic>Ibid.</italic>, Bukit Kuang, 900 m, 8 Mar 1989, P.C. Yii S.56571 (L); <italic>Ibid.</italic>, Sungai Berangan, 600 m, 18 Aug 1995, J.T. Pereira et al 246 (L); <italic>Ibid.</italic>, Batu Laga, 600 m, 24 Jun 1995, Lai et al. S.72466 (K); <italic>Ibid.</italic>, Sungai Murum, 14 Aug 2001, Yahud S.84494 (L); Kapit, Upper Rejang River, 1929, J. Clemens &amp; M.S. Clemens 21140 (BO); <italic>Ibid.</italic>, J. Clemens &amp; M.S. Clemens 21579 (BO); <italic>Ibid.</italic>, Batang Baleh, Sungai Serani, 200 m, 5 May 1991, Runi, et al. S.63183 (K, L); <italic>Ibid.</italic>, Ulu Balui, 100-500 m, 17 Aug 1995, J.B. Sugau 165B (L); Maputi, 21 Jun 1955, W.M.A. Brooke 10091 (BM, L); Marudi, Bok-Tisam, Bukit Mentagai, 122 m, 10 May 1965, Sibat ak Luang S.23280 (L); <italic>Ibid.</italic>, Pulong Tau National Park, Long Lobang River, R.P. de Kok et al. S.97859 (K). <bold>BRUNEI. Temburong</bold>: Kuala Belalong, Batu Apoi Forest Reserve, 20 Nov 1991, C. Hansen 1593 (L); <italic>Ibid.</italic>, Bukit Gelagas, 350 m, 20 Oct 1991, D.A. Simpson &amp; M. Marsh 2510 (L). <bold>INDONESIA. Central Kalimantan</bold>: Tewe River, P.W. Korthals s.n. (L, P). <bold>East Kalimantan</bold>: Sungai Bocleng, 1898, Amdjah 115 (BO); Pamaluan, L.M.R. Rutten 103 (U); West Kutai, Long Gemelei, 200 m, 28 Aug 1925, F.H. Endert 2933 (BO, L); <italic>Ibid.</italic>, Long Puhus, 80 m, 9 Aug 1925, F.H. Endert 2425 (BO, L); <italic>Ibid.</italic>, Mahakam Ulu, Hulu Riam Halo, 100 m, 28 Jun 1975, H. Wiriadinata 691 (BO); <italic>Ibid.</italic>, Tabang, 160 m, 20 Dec 1980, M. Kato &amp; H. Wiriadinata B-7131 (BO, L); <italic>Ibid.</italic>, Gunung Kongkat–Gunung Kongbotak, 29 Jan 1981, M. Kato &amp; H. Wiriadinata B-5202 (L); Kutai National Park, Kayu Mas, 130 m, 25 Jul 1986, S. Tagawa, E. Suzuki &amp; S. Miyagi 077 (BO); <italic>Ibid.</italic>, 200 m, 19 Aug 1986, S. Tagawa, E. Suzuki &amp; S. Miyagi 587 (BO); Balikpapan, Kenangan, 700 m, 13 Aug 1974, J. Dransfield 4414 (BO, L); Sangkulirang, Karangan River, Batu Pondong, 100 m, 3 Sep 1957, A.J.G.H. Kostermans 13690 (BO, L); Sebulu, 28 Dec 1978, G. Murata et al. B-587 (BO); <italic>Ibid.</italic>, G. Murata et al. B-600 (BO, L); Kenangan, PT ITCI Area, 100 m, 1 Mar 1991, K. Sidiyasa 719 (K, L); Berau, Inhutani I area, 175 m, 6 Oct 1996, P.J.A. Kessler et al. Berau 128A (L); Sungai Nakan, 13 Jun 1986, Arbainsyah AA1921 (BO). <bold>North Kalimantan</bold>: Long Bawan, Krayan, 1100 m, 28 Jul 1981, M. Kato, M. Okamoto &amp; E.B. Walujo B-10052 (BO, L); Bulungan, Seturan River, 200 m, 5 Oct 1999, Ismail &amp; Z. Arifin BRF 1714 (BO); Malinau, Pujungan, Kayan Mentarang National Park, 1000 m, 24 Jul 1992, J.A. McDonald &amp; Ismail 3600 (BO, L); <italic>Ibid.</italic>, 200-500 m, 5 Apr 2002, M. Koizumi &amp; Lalo 317 (BO, L); Ulu Sebuku, Aug 1912, Amdjah 404 (BO, L). <bold>South Kalimantan</bold>: Tabalong, 750 m, 6 Jul 2000, K. Sidiyasa &amp; Z. Arifin 2010 (L). <bold>West Kalimantan</bold>: Sungai Blu’u, 1896, Jaheri 1104 (BO); Penigin, 1896, Jaheri 330 (BO).</p></tp:treatment-sec><tp:treatment-sec><!--Section generated to contain objects referenced in tp:taxon-treatment.--><fig id="F44" position="float" orientation="portrait"><label>Map 22.</label><caption><p>Distribution of <italic><tp:taxon-name><tp:taxon-name-part taxon-name-part-type="genus" reg="Dissochaeta">D.</tp:taxon-name-part><tp:taxon-name-part taxon-name-part-type="species" reg="pallida">pallida</tp:taxon-name-part></tp:taxon-name></italic> (●) and <italic><tp:taxon-name><tp:taxon-name-part taxon-name-part-type="genus" reg="Dissochaeta">D.</tp:taxon-name-part><tp:taxon-name-part taxon-name-part-type="species" reg="pulchra">pulchra</tp:taxon-name-part></tp:taxon-name></italic> (■).</p></caption><graphic xmlns:xlink="http://www.w3.org/1999/xlink" xlink:href="phytokeys-107-001-g044.jpg" position="float" orientation="portrait" xlink:type="simple" id="oo_222138.jpg"/></fig></tp:treatment-sec><ref-list><ref id="B56"><mixed-citation xmlns:xlink="http://www.w3.org/1999/xlink" xlink:type="simple"><person-group><name name-style="western"><surname>Nayar</surname><given-names>MP</given-names></name></person-group> (<year>1966</year>) <article-title>Contributions to the knowledge of Indo-Malaysian and other Asiatic <tp:taxon-name><tp:taxon-name-part taxon-name-part-type="family">Melastomataceae</tp:taxon-name-part></tp:taxon-name>.</article-title><source>Kew Bulletin</source><volume>20</volume>(<issue>1</issue>): <fpage>155</fpage>–<lpage>161</lpage>. <ext-link xlink:type="simple" ext-link-type="doi" xlink:href="10.2307/4107906">https://doi.org/10.2307/4107906</ext-link></mixed-citation></ref><ref id="B10"><mixed-citation xmlns:xlink="http://www.w3.org/1999/xlink" xlink:type="simple"><person-group><name name-style="western"><surname>Blume</surname><given-names>CL</given-names></name></person-group> (<year>1849</year>) Museum botanicum Lugduno-Batavum (Vol. 1). Brill, Leiden, 35–37.</mixed-citation></ref></ref-list></tp:taxon-treatment>
