# Supplementary material for: A revision of Dissochaeta (Melastomataceae, Dissochaeteae)
Source: PhytoKeys. 2018 Aug 9;(107):1–178. doi: 10.3897/phytokeys.107.26548 (PMC6160804; doi:10.3897/phytokeys.107.26548)
Supplement: XML Treatment for Dissochaeta punctulata [file phytokeys.107.26548-treatment49.xml]

<!DOCTYPE tp:taxon-treatment
  PUBLIC "-//TaxonX//DTD Taxonomic Treatment Publishing DTD v0 20100105//EN" "tax-treatment-NSO.dtd">
<tp:taxon-treatment xmlns:tp="http://www.plazi.org/taxpub"><tp:treatment-meta><kwd-group><label>Taxon classification</label><kwd><named-content xmlns:xlink="http://www.w3.org/1999/xlink" content-type="kingdom">Plantae</named-content></kwd><kwd><named-content xmlns:xlink="http://www.w3.org/1999/xlink" content-type="order">Myrtales</named-content></kwd><kwd><named-content xmlns:xlink="http://www.w3.org/1999/xlink" content-type="family">Melastomataceae</named-content></kwd></kwd-group><mixed-citation publication-type="journal"><person-group><name><surname>Kartonegoro</surname><given-names>Abdulrokhman</given-names></name><name><surname>Veldkamp</surname><given-names>Jan Frits</given-names></name><name><surname>Hovenkamp</surname><given-names>Peter</given-names></name><name><surname>van Welzen</surname><given-names>Peter</given-names></name></person-group><article-title>A revision of <italic><tp:taxon-name><tp:taxon-name-part taxon-name-part-type="genus" reg="Dissochaeta">Dissochaeta</tp:taxon-name-part></tp:taxon-name></italic> (<tp:taxon-name><tp:taxon-name-part taxon-name-part-type="family" reg="Melastomataceae">Melastomataceae</tp:taxon-name-part></tp:taxon-name>, <tp:taxon-name><tp:taxon-name-part taxon-name-part-type="tribe" reg="Dissochaeteae">Dissochaeteae</tp:taxon-name-part></tp:taxon-name>)</article-title><source>PhytoKeys</source><day>9</day><month>8</month><year>2018</year><volume>2018</volume><issue>107</issue><fpage>1</fpage><lpage>178</lpage><pub-id pub-id-type="doi">10.3897/phytokeys.107.26548</pub-id></mixed-citation></tp:treatment-meta><tp:nomenclature><label>44.</label><tp:taxon-name>
              <tp:taxon-name-part taxon-name-part-type="genus" reg="Dissochaeta">Dissochaeta</tp:taxon-name-part>
              <tp:taxon-name-part taxon-name-part-type="species" reg="punctulata">punctulata</tp:taxon-name-part>
            </tp:taxon-name><tp:taxon-authority>Hook .f. ex Triana, Trans. Linn. Soc. London 28: 83. 1872.</tp:taxon-authority><xref ref-type="fig" rid="F46">Map 23</xref></tp:nomenclature><tp:treatment-sec sec-type="material" id="SECID0ETPBM"><title>Type.</title><p>Malaysia. Peninsular Malaysia, Malacca, W. Griffith KD 2291 (lectotype, designated here: K [K000859531]!; isolectotype: BM!).</p></tp:treatment-sec><tp:treatment-sec sec-type="description" id="SECID0EYPBM"><title>Description.</title><p>Climbing up to 27 m in height; branchlets terete, 3–5 mm in diameter, sparsely furfuraceous with minute red-brown hairs; nodes swollen, with interpetiolar line; internodes 2–7 cm long. Leaves: petioles terete, 5–15 mm long, striate, glabrescent; blades ovate or ovate-elliptic, 4.2–11 × 2.5–5.5 cm, subcoriaceous, base rounded to cuneate, margin entire, apex acuminate, tip ca. 0.5 cm long; nervation with 1 pair of lateral nerves and 1 pair of intramarginal nerves; adaxially glabrous, abaxially sparsely stellate punctate. Inflorescences terminal and in the upper leaf axils, up to 15 cm long, many-flowered; main axis densely stellate-furfuraceous; primary axes 15–20 cm long with 4–6 nodes, secondary axes 3–10 cm long with 2–4 nodes, tertiary axes 1–2 cm long with 1 or 2 nodes; bracts linear, ca. 4 mm long, densely furfuraceous, caducous; bracteoles linear, 2–3 mm long, densely furfuraceous, caducous; pedicels densely furfuraceous, 2–3 mm long in central flowers, 1–2 mm long or subsessile in lateral flowers. Hypanthium campanulate, but urceolate to subglobose at first stage, enclosing the petal bud, 6–10 × 5–6 mm, densely red-brown tomentose; calyx lobes triangular with acute tips, 1–2 mm long, densely stellate-furfuraceous, densely pubescent inside; petal buds conical, 2–4 mm long; mature petals obovate, ca. 10 × 5–7 mm, reflexed, base clawed, apex rounded, glabrous with ciliate margin, white. Stamens 8, unequal to subequal, filaments curved sideways, white yellowish; alternipetalous stamens with (5–)9–10 mm long filaments, anthers curved, sickle-shaped, slender, thecae 9–12 mm long, flexed, maroon, pedoconnective 3–4 mm long, basal crest fimbriate, somewhat branched, 4–5 mm long, lateral appendages paired, filiform or fimbriate, 7–8 mm long; oppositipetalous stamens with 5–8 mm long filaments, anthers S-shaped, thick, thecae 7–8 mm long, yellow, basally erose or bifid or with a fimbriate crest, somewhat branched, 3–5 mm long, lateral appendages paired, irregularly filiform, 6–8 mm long. Ovary ¾ of hypanthium in length, apex villous; style slender, 5–8 mm long, curved at top, white; stigma minute, villous; extra-ovarial chambers absent or not developed. Fruits urceolate or subglobose, 8–10 × 4–7 mm, sparsely to densely furfuraceous; calyx lobe remnants persistent, reflexed. Seeds ca. 0.75 mm long.</p></tp:treatment-sec><tp:treatment-sec sec-type="distribution" id="SECID0EAQBM"><title>Distribution.</title><p>Malay Peninsula and Sumatra (Riau Archipelago).</p></tp:treatment-sec><tp:treatment-sec sec-type="ecology" id="SECID0EFQBM"><title>Ecology and habitat.</title><p>Disturbed lowland primary forest or secondary forest at 300–600 m elevation.</p></tp:treatment-sec><tp:treatment-sec sec-type="Vernacular name" id="SECID0EKQBM"><title>Vernacular name.</title><p>Peninsular Malaysia: <italic>akar muroyan busuh</italic> (Malacca).</p></tp:treatment-sec><tp:treatment-sec sec-type="material" id="SECID0ESQBM"><title>Specimens examined.</title><p><bold>MALAYSIA. Johor</bold>: Feb 1890, H.N. Ridley 2016 (BM); Puiron, Nov 1891, N. Cantley 62 (K); Gunung Pulai, 24 Apr 1922, M. Nur &amp; Kiah SFN 7799 (BO, K); <italic>Ibid.</italic>, 18 Dec 1922, G.A. Best SFN 7849 (BO); <italic>Ibid.</italic>, 4 Sep 1971, Chan FRI 17660 (K, L); <italic>Ibid.</italic>, 550 m, 29 Jan 1978, J.F. Maxwell 78-23 (L); <italic>Ibid.</italic>, 500 m, 18 Jan 1981, J.F. Maxwell 81-15 (L); Bukit Paloh, 30-60 m, 9 Apr 1958, M. Shah &amp; Kadim 431 (K, L); Endau, Kampong Hubong, 18 Jul 1959, Kadim &amp; M. Noor 357 (BO, K); Mawai-Jemaluang Road, 5 May 1935, E.J.H. Corner SFN 29377 (BO, K); Labis, 27 Apr 1986, L.G. Saw FRI 34336 (K, L). <bold>Malacca</bold>: W. Griffith s.n. (BO, K, L, P); W. Griffith KD 2291 (BM, K); D.F.A. Hervey s.n. (BM); 16 May 1886, A.C. Maingay KD 789 (1220A) (K, L); Sungai Hudang, 1892, H.N. Ridley 548 (BM, K). <bold>Negri Sembilan</bold>: Tebong, 19 Jan 1917, H.N. Ridley s.n. (K); Jelebu, Pasoh Forest, 80-120 m, 10 May 1996, E.C. Gardette 1850 (K, L); <italic>Ibid.</italic>, E.C. Gardette 1850B (K, L). <bold>Penang</bold>: G.W. Walker 30 (BM, K). <bold>Terengganu</bold>: Gunong Padang, Ulu Brang, 600 m, 23 Sep 1969, T.C. Whitmore FRI 12786 (K, L); <italic>Ibid.</italic>, T.C. Whitmore FRI 12794 (K, L). <bold>SINGAPORE.</bold> N. Cantley s.n. (BM); Bukit Timah, 21 Sep 1890, H.N. Ridley 3858 (BM, L); <italic>Ibid.</italic>, 24 Feb 1977, J.F. Maxwell 77-88 (L); Changi, 26 May 1891, H.N. Ridley s.n. (BM); Punggol, Mar 1878, R.W. Hullett 505 (K); Pierce Reservoir, 25 Jun 1955, J. Sinclair SFN 40649 (BO, K, L, P); <italic>Ibid.</italic>, 13 May 1981, J.F. Maxwell 81-91 (L); Tanjong Gul, 5 Feb 1950, J. Sinclair s.n. (L, P); Bukit Mandai, 1893, Anon 4803 (BM); Seletar, 22 Jul 1892, H.N. Ridley 3918 (BM). <bold>INDONESIA. Riau Archipelago</bold>: Lingga Islands, Rejai Island, 20 m, 19 Aug 1919, H.A.B. Bünnemeijer 7633 (BO, K, PNH); Senggarang Island, J.E. Teijsmann s.n. (BO, L); Bintan Island, Tanjung Pinang, J.E. Teijsmann s.n. (BO); <italic>Ibid.</italic>, Gunung Bintan, 300 m, 19 Jun 1919, H.A.B. Bünnemeijer 6162 (BO); <italic>Ibid.</italic>, Mount Kijang, 25 m, 30 Jun 2013, D. Girmansyah 1847 (BO).</p></tp:treatment-sec><tp:treatment-sec><!--Section generated to contain objects referenced in tp:taxon-treatment.--><fig id="F46" position="float" orientation="portrait"><label>Map 23.</label><caption><p>Distribution of <italic><tp:taxon-name><tp:taxon-name-part taxon-name-part-type="genus" reg="Dissochaeta">D.</tp:taxon-name-part><tp:taxon-name-part taxon-name-part-type="species" reg="porphyrocarpa">porphyrocarpa</tp:taxon-name-part></tp:taxon-name></italic> (●) and <italic><tp:taxon-name><tp:taxon-name-part taxon-name-part-type="genus" reg="Dissochaeta">D.</tp:taxon-name-part><tp:taxon-name-part taxon-name-part-type="species" reg="punctulata">punctulata</tp:taxon-name-part></tp:taxon-name></italic> (■).</p></caption><graphic xmlns:xlink="http://www.w3.org/1999/xlink" xlink:href="phytokeys-107-001-g046.jpg" position="float" orientation="portrait" xlink:type="simple" id="oo_222140.jpg"/></fig></tp:treatment-sec></tp:taxon-treatment>
