# Supplementary material for: A revision of Dissochaeta (Melastomataceae, Dissochaeteae)
Source: PhytoKeys. 2018 Aug 9;(107):1–178. doi: 10.3897/phytokeys.107.26548 (PMC6160804; doi:10.3897/phytokeys.107.26548)
Supplement: XML Treatment for Dissochaeta rubiginosa [file phytokeys.107.26548-treatment52.xml]

<!DOCTYPE tp:taxon-treatment
  PUBLIC "-//TaxonX//DTD Taxonomic Treatment Publishing DTD v0 20100105//EN" "tax-treatment-NSO.dtd">
<tp:taxon-treatment xmlns:tp="http://www.plazi.org/taxpub"><tp:treatment-meta><kwd-group><label>Taxon classification</label><kwd><named-content xmlns:xlink="http://www.w3.org/1999/xlink" content-type="kingdom">Plantae</named-content></kwd><kwd><named-content xmlns:xlink="http://www.w3.org/1999/xlink" content-type="order">Myrtales</named-content></kwd><kwd><named-content xmlns:xlink="http://www.w3.org/1999/xlink" content-type="family">Melastomataceae</named-content></kwd></kwd-group><mixed-citation publication-type="journal"><person-group><name><surname>Kartonegoro</surname><given-names>Abdulrokhman</given-names></name><name><surname>Veldkamp</surname><given-names>Jan Frits</given-names></name><name><surname>Hovenkamp</surname><given-names>Peter</given-names></name><name><surname>van Welzen</surname><given-names>Peter</given-names></name></person-group><article-title>A revision of <italic><tp:taxon-name><tp:taxon-name-part taxon-name-part-type="genus" reg="Dissochaeta">Dissochaeta</tp:taxon-name-part></tp:taxon-name></italic> (<tp:taxon-name><tp:taxon-name-part taxon-name-part-type="family" reg="Melastomataceae">Melastomataceae</tp:taxon-name-part></tp:taxon-name>, <tp:taxon-name><tp:taxon-name-part taxon-name-part-type="tribe" reg="Dissochaeteae">Dissochaeteae</tp:taxon-name-part></tp:taxon-name>)</article-title><source>PhytoKeys</source><day>9</day><month>8</month><year>2018</year><volume>2018</volume><issue>107</issue><fpage>1</fpage><lpage>178</lpage><pub-id pub-id-type="doi">10.3897/phytokeys.107.26548</pub-id></mixed-citation></tp:treatment-meta><tp:nomenclature><label>47.</label><tp:taxon-name>
              <tp:taxon-name-part taxon-name-part-type="genus" reg="Dissochaeta">Dissochaeta</tp:taxon-name-part>
              <tp:taxon-name-part taxon-name-part-type="species" reg="rubiginosa">rubiginosa</tp:taxon-name-part>
            </tp:taxon-name><tp:taxon-authority>Stapf, J. Linn. Soc., Bot. 42: 79. 1914.</tp:taxon-authority><xref ref-type="fig" rid="F50">Map 25</xref></tp:nomenclature><tp:treatment-sec sec-type="material" id="SECID0EEJCM"><title>Type.</title><p>Malaysia. Sabah: Ranau, Mount Kinabalu, Gurulau Spur, 5500 ft elev., Feb 1910, L.S. Gibbs 3977 (holotype: K [K000859491]!).</p></tp:treatment-sec><tp:treatment-sec sec-type="description" id="SECID0EJJCM"><title>Description.</title><p>Climber. Branchlets terete, 3–5 mm in diameter, covered with densely stellate-furfuraceous hairs; nodes swollen, interpetiolar ridge raised; internodes 3.5–10 cm long. Leaves: petiole terete, 10–15 mm long, densely stellate-furfuraceous; blade elliptic-oblong or oblong, 7–11 × 2–4.8 cm, membranous, base rounded or cuneate, margin entire, apex acuminate, tip 0.5–1 cm long; nervation with 1 pair of lateral nerves and 1 pair of intramarginal nerves; adaxially glabrous, dark glossy green, abaxially brown, stellate-furfuraceous. Inflorescences terminal and in the upper leaf axils, cymous, with many flowers, 17–25 cm long; main axis angular densely stellate-furfuraceous; primary axes up to 23 cm long with 5–7 nodes, secondary axes 2–9 cm long with 2–5 nodes, tertiary axes 0.7–1.8 cm long with 1 or 2 nodes; bracts and bracteoles minute, less than 2 mm long, densely stellate-furfuraceous, caducous; pedicel densely stellate-furfuraceous, 2–3 mm long in central flowers, 1–2 mm long in lateral flowers. Hypanthium urceolate, 3–4 × 1–1.5 mm, densely stellate-furfuraceous; calyx lobes truncate with 4 triangular tips or occasionally slightly free triangular lobes, ca. 1 mm long; petal bud conical, 3–5 mm long, glabrous; mature petals oblong, 5–6 × ca. 2 mm, glabrous, red, base clawed, apex acute. Stamens 4, equal, filaments straight; alternipetalous stamens with 4–5 mm long filaments, anthers oblong or lanceolate, thecae ± straight, 4–5 mm long, pedoconnective short or slightly undeveloped, ca. 0.5 mm long, basal crest triangular, up to 1 mm long, lateral appendages paired, filiform, of unequal length, ca. 2 mm long at one side, 1–1.5 mm long on the other side. Ovary ¾ of hypanthium in length, apex villous; style glabrous, 7–10 mm long, straight but slightly curved apically; stigma capitate; extra-ovarial chambers 4, alternipetalous, shallow, reaching to ca. ⅓ of ovary. Fruits ovoid-urceolate, 5–6 × 3–3.5 mm, glabrescent, calyx remnant persistent up to 2 mm long. Seeds ca. 0.5 mm long.</p></tp:treatment-sec><tp:treatment-sec sec-type="distribution" id="SECID0EOJCM"><title>Distribution.</title><p>Borneo (Sabah).</p></tp:treatment-sec><tp:treatment-sec sec-type="ecology" id="SECID0ETJCM"><title>Ecology and habitat.</title><p>Montane forest at 900–1670 m elevation.</p></tp:treatment-sec><tp:treatment-sec sec-type="notes" id="SECID0EYJCM"><title>Note.</title><p><italic><tp:taxon-name><tp:taxon-name-part taxon-name-part-type="genus" reg="Dissochaeta">Dissochaeta</tp:taxon-name-part><tp:taxon-name-part taxon-name-part-type="species" reg="rubiginosa">rubiginosa</tp:taxon-name-part></tp:taxon-name></italic> resembles <italic><tp:taxon-name><tp:taxon-name-part taxon-name-part-type="genus" reg="Dissochaeta">D.</tp:taxon-name-part><tp:taxon-name-part taxon-name-part-type="species" reg="angiensis">angiensis</tp:taxon-name-part></tp:taxon-name></italic> in indumentum and number of stamens, but differs by having more distinct triangular calyx lobes. The erect persistent calyx on the fruits is also different from <italic><tp:taxon-name><tp:taxon-name-part taxon-name-part-type="genus" reg="Dissochaeta">D.</tp:taxon-name-part><tp:taxon-name-part taxon-name-part-type="species" reg="angiensis">angiensis</tp:taxon-name-part></tp:taxon-name></italic>.</p><p>Stapf &amp; Green (1914) mention the collections Wallich 4052 from Penang and Helfer 2286 from Myanmar and refer them to this species. However, both specimens have a shorter (&lt;3 mm long) campanulate hypanthium rather than the urceolate and long hypanthium (3–4 mm long) of <italic><tp:taxon-name><tp:taxon-name-part taxon-name-part-type="genus" reg="Dissochaeta">D.</tp:taxon-name-part><tp:taxon-name-part taxon-name-part-type="species" reg="rubiginosa">rubiginosa</tp:taxon-name-part></tp:taxon-name></italic> and both are identified as <italic><tp:taxon-name><tp:taxon-name-part taxon-name-part-type="genus" reg="Dissochaeta">D.</tp:taxon-name-part><tp:taxon-name-part taxon-name-part-type="species" reg="biligulata">biligulata</tp:taxon-name-part></tp:taxon-name></italic> in this revision. The flower petals were recorded as red, a colour uncommon in the genus (Stapf &amp; Green 1914).</p></tp:treatment-sec><tp:treatment-sec sec-type="Specimen examined" id="SECID0EXLCM"><title>Specimen examined.</title><p><bold>MALAYSIA. Sabah</bold>: Ranau, Mount Kinabalu,Gurulau Spur, 1670 m, L.S. Gibbs 3977 (K); <italic>Ibid.</italic>, Marai Parai spur, 22 Nov 1915, M.S. Clemens 10941 (PNH); <italic>Ibid.</italic>, Dallas, 900 m, J. Clemens &amp; M.S. Clemens 26058A (K, L); <italic>Ibid.</italic>, Sosopodon, 1500 m, Adam Gintus SAN 56381 (K, L); <italic>Ibid.</italic>, S. Kokawa &amp; M. Hotta 5190 (L); Tambunan, Mt. Alab, S. Kokawa &amp; M. Hotta 2089 (L).</p></tp:treatment-sec><tp:treatment-sec><!--Section generated to contain objects referenced in tp:taxon-treatment.--><fig id="F50" position="float" orientation="portrait"><label>Map 25.</label><caption><p>Distribution of <italic><tp:taxon-name><tp:taxon-name-part taxon-name-part-type="genus" reg="Dissochaeta">D.</tp:taxon-name-part><tp:taxon-name-part taxon-name-part-type="species" reg="rostrata">rostrata</tp:taxon-name-part></tp:taxon-name></italic> (●), <italic><tp:taxon-name><tp:taxon-name-part taxon-name-part-type="genus" reg="Dissochaeta">D.</tp:taxon-name-part><tp:taxon-name-part taxon-name-part-type="species" reg="rubiginosa">rubiginosa</tp:taxon-name-part></tp:taxon-name></italic> (▲) and <italic><tp:taxon-name><tp:taxon-name-part taxon-name-part-type="genus" reg="Dissochaeta">D.</tp:taxon-name-part><tp:taxon-name-part taxon-name-part-type="species" reg="sagittata">sagittata</tp:taxon-name-part></tp:taxon-name></italic> (■).</p></caption><graphic xmlns:xlink="http://www.w3.org/1999/xlink" xlink:href="phytokeys-107-001-g050.jpg" position="float" orientation="portrait" xlink:type="simple" id="oo_222144.jpg"/></fig></tp:treatment-sec></tp:taxon-treatment>
