# Supplementary material for: A revision of Dissochaeta (Melastomataceae, Dissochaeteae)
Source: PhytoKeys. 2018 Aug 9;(107):1–178. doi: 10.3897/phytokeys.107.26548 (PMC6160804; doi:10.3897/phytokeys.107.26548)
Supplement: XML Treatment for Dissochaeta sagittata [file phytokeys.107.26548-treatment53.xml]

<!DOCTYPE tp:taxon-treatment
  PUBLIC "-//TaxonX//DTD Taxonomic Treatment Publishing DTD v0 20100105//EN" "tax-treatment-NSO.dtd">
<tp:taxon-treatment xmlns:tp="http://www.plazi.org/taxpub"><tp:treatment-meta><kwd-group><label>Taxon classification</label><kwd><named-content xmlns:xlink="http://www.w3.org/1999/xlink" content-type="kingdom">Plantae</named-content></kwd><kwd><named-content xmlns:xlink="http://www.w3.org/1999/xlink" content-type="order">Myrtales</named-content></kwd><kwd><named-content xmlns:xlink="http://www.w3.org/1999/xlink" content-type="family">Melastomataceae</named-content></kwd></kwd-group><mixed-citation publication-type="journal"><person-group><name><surname>Kartonegoro</surname><given-names>Abdulrokhman</given-names></name><name><surname>Veldkamp</surname><given-names>Jan Frits</given-names></name><name><surname>Hovenkamp</surname><given-names>Peter</given-names></name><name><surname>van Welzen</surname><given-names>Peter</given-names></name></person-group><article-title>A revision of <italic><tp:taxon-name><tp:taxon-name-part taxon-name-part-type="genus" reg="Dissochaeta">Dissochaeta</tp:taxon-name-part></tp:taxon-name></italic> (<tp:taxon-name><tp:taxon-name-part taxon-name-part-type="family" reg="Melastomataceae">Melastomataceae</tp:taxon-name-part></tp:taxon-name>, <tp:taxon-name><tp:taxon-name-part taxon-name-part-type="tribe" reg="Dissochaeteae">Dissochaeteae</tp:taxon-name-part></tp:taxon-name>)</article-title><source>PhytoKeys</source><day>9</day><month>8</month><year>2018</year><volume>2018</volume><issue>107</issue><fpage>1</fpage><lpage>178</lpage><pub-id pub-id-type="doi">10.3897/phytokeys.107.26548</pub-id></mixed-citation></tp:treatment-meta><tp:nomenclature><label>48.</label><tp:taxon-name>
              <tp:taxon-name-part taxon-name-part-type="genus" reg="Dissochaeta">Dissochaeta</tp:taxon-name-part>
              <tp:taxon-name-part taxon-name-part-type="species" reg="sagittata">sagittata</tp:taxon-name-part>
            </tp:taxon-name><tp:taxon-authority>Blume, Flora 14: 500. 1831.</tp:taxon-authority><xref ref-type="fig" rid="F50">Map 25</xref><tp:nomenclature-citation-list><tp:nomenclature-citation><tp:taxon-name>
                  <tp:taxon-name-part taxon-name-part-type="genus" reg="Dissochaeta">Dissochaeta</tp:taxon-name-part>
                  <tp:taxon-name-part taxon-name-part-type="species" reg="intermedia">intermedia</tp:taxon-name-part>
                  <tp:taxon-name-part taxon-name-part-type="authority">Blume</tp:taxon-name-part>
                  <tp:taxon-name-part taxon-name-part-type="infraspecific-rank">var.</tp:taxon-name-part>
                  <tp:taxon-name-part taxon-name-part-type="variety" reg="sagittata">sagittata</tp:taxon-name-part>
                </tp:taxon-name><comment>(Blume) J.F.Maxwell, Gard. Bull. Singapore 33: 315. 1980.</comment></tp:nomenclature-citation></tp:nomenclature-citation-list></tp:nomenclature><tp:treatment-sec sec-type="material" id="SECID0EIOCM"><title>Type.</title><p>Indonesia. Java, Bantam, C.L. Blume 11 (lectotype, designated here: L [L0537226]!; isolectotype: L [L0537228]!).</p></tp:treatment-sec><tp:treatment-sec sec-type="description" id="SECID0ENOCM"><title>Description.</title><p>Climbing up to 7 m in height. Branchlets terete, 3–4 mm in diameter, densely stellate-furfuraceous; nodes swollen, with interpetiolar ridge, covered by stellate-furfuraceous hairs; internodes 6–7 cm long. Leaves: petioles flattened, 10–15 mm long, densely stellate-furfuraceous; blades oblong, 8.5–13 × 3–4.5 cm, membranous, base rounded, margin entire, apex acuminate, tip ca. 1 cm long; nervation with 1 pair of lateral nerves and 1 pair of intramarginal nerves; adaxially glabrous, abaxially densely brown stellate-furfuraceous. Inflorescences terminal and in the upper leaf axils, up to 30 cm long, many-flowered; main axis quadrangular, densely stellate-furfuraceous; primary axes up to 26 cm long with 5 or 6 nodes, secondary axes 3–6 cm long with 2 or 3 nodes, tertiary axes up to 0.8–2 cm long with 1 or 2 nodes; bracts oblong to lanceolate, 9–10 × 2–3 mm, stellate-furfuraceous; bracteoles lanceolate, 4–6 mm long, stellate-furfuraceous, distinctly nerved; pedicels densely stellate-furfuraceous, 4–7 mm long in central flowers, 2–5 mm long in lateral flowers. Hypanthium campanulate, 4–7 × 3–5 mm, densely stellate-furfuraceous; calyx lobes truncate with 4 more or less triangular tips, ca. 1 mm long, stellate-furfuraceous; petal buds conical, 2–8 mm long; mature petals oblong, 9–11 × ca. 4 mm, base clawed, apex obtuse, glabrous, red to pinkish-red. Stamens 8, unequal, filaments straight; alternipetalous stamens with ca. 6 mm long filaments, anthers lanceolate, thecae 6–7 mm long, straight, pedoconnective 1–1.5 mm long, basal crest triangular, hastate to sagittate, ca. 1.5 mm long, lateral appendages paired, filiform, 3–4 mm long, sometimes unequal in length; oppositipetalous stamens with 4–6 mm long filaments, anthers ovate, thecae 3–5 mm, straight or falcate, basal crest spuriform or ligulate, 0.5–1 mm long, lateral appendages absent. Ovary ⅔ of hypanthium in length, apex pubescent; style 13–15 mm long, curved at apex, glabrous; stigma minute, capitate; extra-ovarial chambers 8, extending to below the middle of the ovary. Fruits urceolate, 8–10 × 5–6 mm, sparsely hairy to glabrescent; calyx lobes persistent, erect. Seeds ca. 0.5 mm long.</p></tp:treatment-sec><tp:treatment-sec sec-type="distribution" id="SECID0EVOCM"><title>Distribution.</title><p>Java (West).</p></tp:treatment-sec><tp:treatment-sec sec-type="ecology" id="SECID0E1OCM"><title>Ecology and habitat.</title><p>Secondary forest at 700–1400 m elevation.</p></tp:treatment-sec><tp:treatment-sec sec-type="material" id="SECID0E6OCM"><title>Specimens examined.</title><p><bold>INDONESIA. Banten</bold>: C.L. Blume 11 (L). <bold>West Java</bold>: Bogor, Mt. Karang Gantungan, C.A. Backer 6272 (BO); <italic>Ibid.</italic>, Cisangku, C.A. Backer 10549 (BO); Cianjur, Sukanegara, E.R. Hellendoorn 8 (BO); Mt. Gede, H. Raap 695A (L); Bandung, Nanggerang, C.A. Backer 9097 (BO).</p></tp:treatment-sec><tp:treatment-sec><!--Section generated to contain objects referenced in tp:taxon-treatment.--><fig id="F50" position="float" orientation="portrait"><label>Map 25.</label><caption><p>Distribution of <italic><tp:taxon-name><tp:taxon-name-part taxon-name-part-type="genus" reg="Dissochaeta">D.</tp:taxon-name-part><tp:taxon-name-part taxon-name-part-type="species" reg="rostrata">rostrata</tp:taxon-name-part></tp:taxon-name></italic> (●), <italic><tp:taxon-name><tp:taxon-name-part taxon-name-part-type="genus" reg="Dissochaeta">D.</tp:taxon-name-part><tp:taxon-name-part taxon-name-part-type="species" reg="rubiginosa">rubiginosa</tp:taxon-name-part></tp:taxon-name></italic> (▲) and <italic><tp:taxon-name><tp:taxon-name-part taxon-name-part-type="genus" reg="Dissochaeta">D.</tp:taxon-name-part><tp:taxon-name-part taxon-name-part-type="species" reg="sagittata">sagittata</tp:taxon-name-part></tp:taxon-name></italic> (■).</p></caption><graphic xmlns:xlink="http://www.w3.org/1999/xlink" xlink:href="phytokeys-107-001-g050.jpg" position="float" orientation="portrait" xlink:type="simple" id="oo_222144.jpg"/></fig></tp:treatment-sec></tp:taxon-treatment>
