# Supplementary material for: A revision of Dissochaeta (Melastomataceae, Dissochaeteae)
Source: PhytoKeys. 2018 Aug 9;(107):1–178. doi: 10.3897/phytokeys.107.26548 (PMC6160804; doi:10.3897/phytokeys.107.26548)
Supplement: XML Treatment for Dissochaeta sarawakensis [file phytokeys.107.26548-treatment54.xml]

<!DOCTYPE tp:taxon-treatment
  PUBLIC "-//TaxonX//DTD Taxonomic Treatment Publishing DTD v0 20100105//EN" "tax-treatment-NSO.dtd">
<tp:taxon-treatment xmlns:tp="http://www.plazi.org/taxpub"><tp:treatment-meta><kwd-group><label>Taxon classification</label><kwd><named-content xmlns:xlink="http://www.w3.org/1999/xlink" content-type="kingdom">Plantae</named-content></kwd><kwd><named-content xmlns:xlink="http://www.w3.org/1999/xlink" content-type="order">Myrtales</named-content></kwd><kwd><named-content xmlns:xlink="http://www.w3.org/1999/xlink" content-type="family">Melastomataceae</named-content></kwd></kwd-group><mixed-citation publication-type="journal"><person-group><name><surname>Kartonegoro</surname><given-names>Abdulrokhman</given-names></name><name><surname>Veldkamp</surname><given-names>Jan Frits</given-names></name><name><surname>Hovenkamp</surname><given-names>Peter</given-names></name><name><surname>van Welzen</surname><given-names>Peter</given-names></name></person-group><article-title>A revision of <italic><tp:taxon-name><tp:taxon-name-part taxon-name-part-type="genus" reg="Dissochaeta">Dissochaeta</tp:taxon-name-part></tp:taxon-name></italic> (<tp:taxon-name><tp:taxon-name-part taxon-name-part-type="family" reg="Melastomataceae">Melastomataceae</tp:taxon-name-part></tp:taxon-name>, <tp:taxon-name><tp:taxon-name-part taxon-name-part-type="tribe" reg="Dissochaeteae">Dissochaeteae</tp:taxon-name-part></tp:taxon-name>)</article-title><source>PhytoKeys</source><day>9</day><month>8</month><year>2018</year><volume>2018</volume><issue>107</issue><fpage>1</fpage><lpage>178</lpage><pub-id pub-id-type="doi">10.3897/phytokeys.107.26548</pub-id></mixed-citation></tp:treatment-meta><tp:nomenclature><label>49.</label><tp:taxon-name>
              <tp:taxon-name-part taxon-name-part-type="genus" reg="Dissochaeta">Dissochaeta</tp:taxon-name-part>
              <tp:taxon-name-part taxon-name-part-type="species" reg="sarawakensis">sarawakensis</tp:taxon-name-part>
            </tp:taxon-name><tp:taxon-authority>(M.P.Nayar) J.F.Maxwell, Gard. Bull. Singapore 33: 321. 1980.</tp:taxon-authority><xref ref-type="fig" rid="F51">Map 26</xref><tp:nomenclature-citation-list><tp:nomenclature-citation><tp:taxon-name>
                  <tp:taxon-name-part taxon-name-part-type="genus" reg="Neodissochaeta">Neodissochaeta</tp:taxon-name-part>
                  <tp:taxon-name-part taxon-name-part-type="species" reg="sarawakensis">sarawakensis</tp:taxon-name-part>
                </tp:taxon-name><comment>M.P.Nayar, Bull. Bot. Surv. India 11: 195. 1969.</comment></tp:nomenclature-citation></tp:nomenclature-citation-list></tp:nomenclature><tp:treatment-sec sec-type="material" id="SECID0EBRCM"><title>Type.</title><p>Malaysia. Sarawak: Pengkulu Ampat, G.D. Haviland 69 (holotype: K [K000859625]!).</p><fig id="F51" position="float" orientation="portrait"><label>Map 26.</label><caption><p>Distribution of <italic><tp:taxon-name><tp:taxon-name-part taxon-name-part-type="genus" reg="Dissochaeta">D.</tp:taxon-name-part><tp:taxon-name-part taxon-name-part-type="species" reg="sarawakensis">sarawakensis</tp:taxon-name-part></tp:taxon-name></italic> (■), <italic><tp:taxon-name><tp:taxon-name-part taxon-name-part-type="genus" reg="Dissochaeta">D.</tp:taxon-name-part><tp:taxon-name-part taxon-name-part-type="species" reg="schumannii">schumannii</tp:taxon-name-part></tp:taxon-name></italic> (▲) and <italic><tp:taxon-name><tp:taxon-name-part taxon-name-part-type="genus" reg="Dissochaeta">D.</tp:taxon-name-part><tp:taxon-name-part taxon-name-part-type="species" reg="spectabilis">spectabilis</tp:taxon-name-part></tp:taxon-name></italic> (●).</p></caption><graphic xmlns:xlink="http://www.w3.org/1999/xlink" xlink:href="phytokeys-107-001-g051.jpg" position="float" orientation="portrait" xlink:type="simple" id="oo_222145.jpg"/></fig></tp:treatment-sec><tp:treatment-sec sec-type="description" id="SECID0EUSCM"><title>Description.</title><p>Climbing up to 9 m in height; branchlets terete, 3–4 mm in diameter, covered with thin, 1–2 mm long bristle hairs; nodes swollen, with distinct crest-like interpetiolar ridges, margin bristly, up to 4 mm wide; internodes 2–5 cm long. Leaves: petioles terete, 4–7 mm long, sparsely stellate-puberulous and with scattered bristles at dorsal groove; blades ovate to elliptic, 5–6 × 2.3–3.8 cm, subcoriaceous, base rounded to subcordate, margin entire, apex acuminate, tip ca. 0.5 cm long; nervation with 1 pair of lateral nerves and 1 pair of intramarginal nerves; surfaces glabrous, sometimes abaxially with pair of glandular patches at base. Inflorescences terminal, up to 10 cm long, many-flowered; main axis stellate-furfuraceous; primary axes up to 4 cm long with 2 or 3 nodes, secondary axes 1–2 cm long with 1 or 2 nodes, tertiary axes up to 0.8 cm long with 1 node; bracts linear, 2–3 mm long, glabrous; bracteoles subulate, ca. 1 mm long, stellate-furfuraceous; pedicels furfuraceous, 3–4 mm long in central flowers, 1–2 mm long in lateral flowers. Hypanthium campanulate, 2–3 × ca. 2 mm, glabrous; calyx lobes truncate, ca. 0.5 mm long, with 4 small minute points; petal buds conical, 2–3 mm long, apex narrowly acuminate, glabrous; mature petals ovate, ca. 5 × 3.5 mm, glabrous, reflexed, base clawed, apex acute, white or pale pink. Stamens 8, equal, filaments curved sideways; alternipetalous stamens with 3–4 mm long filaments, anthers oblong, curved, sickle-shaped, thecae 3–4 mm long, yellow, pedoconnective short, ca. 0.5 mm long, basal crest ligular, bi- or trifid, ca. 2 mm long, lateral appendages paired, filiform, 4–5 mm long; oppositipetalous stamens with 3–4 mm long filaments, anthers S-shaped, thecae 3–3.5 mm long, yellow, basal crest ligular, ca. 1.5 mm long, lateral appendages paired, filiform, ca. 2 mm long. Ovary ⅔ of hypanthium in length, apex glabrous; style glabrous, ca. 9 mm long, reddish; stigma minute; extra-ovarial chambers absent or not developed. Fruits globose, 2–3 × ca. 2 mm, glabrous; calyx lobe remnants persistent. Seeds ca. 0.5 mm long.</p></tp:treatment-sec><tp:treatment-sec sec-type="distribution" id="SECID0EZSCM"><title>Distribution.</title><p>Borneo (Brunei and Sarawak).</p></tp:treatment-sec><tp:treatment-sec sec-type="ecology" id="SECID0E5SCM"><title>Ecology and habitat.</title><p>Heath forest or mixed dipterocarp forest at 240–1000 m elevation.</p></tp:treatment-sec><tp:treatment-sec sec-type="Vernacular names" id="SECID0EDTCM"><title>Vernacular names.</title><p><italic>akar kemunting</italic> (Iban); <italic>akar kitum</italic> (Kenyah).</p></tp:treatment-sec><tp:treatment-sec sec-type="notes" id="SECID0ENTCM"><title>Note.</title><p>Vegetatively similar to <italic><tp:taxon-name><tp:taxon-name-part taxon-name-part-type="genus" reg="Dissochaeta">D.</tp:taxon-name-part><tp:taxon-name-part taxon-name-part-type="species" reg="stipularis">stipularis</tp:taxon-name-part></tp:taxon-name></italic> in its distinct wide, crest-like interpetiolar ridges and glabrous leaf blades. The difference is that <italic><tp:taxon-name><tp:taxon-name-part taxon-name-part-type="genus" reg="Dissochaeta">D.</tp:taxon-name-part><tp:taxon-name-part taxon-name-part-type="species" reg="sarawakensis">sarawakensis</tp:taxon-name-part></tp:taxon-name></italic> has fertile alternipetalous stamens, which are equal to the oppositipetalous ones, while in <italic><tp:taxon-name><tp:taxon-name-part taxon-name-part-type="genus" reg="Dissochaeta">D.</tp:taxon-name-part><tp:taxon-name-part taxon-name-part-type="species" reg="stipularis">stipularis</tp:taxon-name-part></tp:taxon-name></italic> the alternipetalous stamens are staminodes, reduced and smaller than the oppositipetalous ones.</p></tp:treatment-sec><tp:treatment-sec sec-type="material" id="SECID0EUUCM"><title>Specimens examined.</title><p><bold>MALAYSIA. Sarawak</bold>: Pengkulu Ampat, G.D. Haviland 69 (K); Baram, Gunung Mulu, 365 m, 4 Jul 1961, J.A.R. Anderson &amp; H. Keng K7 (BO, K, L); <italic>Ibid.</italic>, Ulu Tinjar, Dulit Range, 300 m, 9 Aug 1974, P.K. Chai S.34713 (K, L); Balingian, Bawan, Begrih, 10 m, 20 Oct 1963, P.K. Chai S.19481 (K); Bintulu, Segan FR., 244 m, 18 Aug 1968, Ilias Paie S.27040 (BO, K, L); Kuching, Mount Matang, 396 m, 27 Mar 1929, J. Clemens &amp; M.S. Clemens 20929 (BO, K); Kapit, Batang Rejang, Batu Laga, 1000 m, 12 Sep 1984, Abang Mochtar S.48265 (K, L); Sri Aman, Gunong Silantek, 530 m, 27 Aug 1980, Ilias Paie S.42599 (K, L). <bold>BRUNEI. Temburong</bold>: Amo, Bukit Tudal, 840-1160 m, 6 Oct 1994, P.C. Bygrave et al. 29 (K, L).</p></tp:treatment-sec></tp:taxon-treatment>
