# Supplementary material for: A revision of Dissochaeta (Melastomataceae, Dissochaeteae)
Source: PhytoKeys. 2018 Aug 9;(107):1–178. doi: 10.3897/phytokeys.107.26548 (PMC6160804; doi:10.3897/phytokeys.107.26548)
Supplement: XML Treatment for Dissochaeta spectabilis [file phytokeys.107.26548-treatment56.xml]

<!DOCTYPE tp:taxon-treatment
  PUBLIC "-//TaxonX//DTD Taxonomic Treatment Publishing DTD v0 20100105//EN" "tax-treatment-NSO.dtd">
<tp:taxon-treatment xmlns:tp="http://www.plazi.org/taxpub"><tp:treatment-meta><kwd-group><label>Taxon classification</label><kwd><named-content xmlns:xlink="http://www.w3.org/1999/xlink" content-type="kingdom">Plantae</named-content></kwd><kwd><named-content xmlns:xlink="http://www.w3.org/1999/xlink" content-type="order">Myrtales</named-content></kwd><kwd><named-content xmlns:xlink="http://www.w3.org/1999/xlink" content-type="family">Melastomataceae</named-content></kwd></kwd-group><mixed-citation publication-type="journal"><person-group><name><surname>Kartonegoro</surname><given-names>Abdulrokhman</given-names></name><name><surname>Veldkamp</surname><given-names>Jan Frits</given-names></name><name><surname>Hovenkamp</surname><given-names>Peter</given-names></name><name><surname>van Welzen</surname><given-names>Peter</given-names></name></person-group><article-title>A revision of <italic><tp:taxon-name><tp:taxon-name-part taxon-name-part-type="genus" reg="Dissochaeta">Dissochaeta</tp:taxon-name-part></tp:taxon-name></italic> (<tp:taxon-name><tp:taxon-name-part taxon-name-part-type="family" reg="Melastomataceae">Melastomataceae</tp:taxon-name-part></tp:taxon-name>, <tp:taxon-name><tp:taxon-name-part taxon-name-part-type="tribe" reg="Dissochaeteae">Dissochaeteae</tp:taxon-name-part></tp:taxon-name>)</article-title><source>PhytoKeys</source><day>9</day><month>8</month><year>2018</year><volume>2018</volume><issue>107</issue><fpage>1</fpage><lpage>178</lpage><pub-id pub-id-type="doi">10.3897/phytokeys.107.26548</pub-id></mixed-citation></tp:treatment-meta><tp:nomenclature><label>51.</label><tp:taxon-name>
              <tp:taxon-name-part taxon-name-part-type="genus" reg="Dissochaeta">Dissochaeta</tp:taxon-name-part>
              <tp:taxon-name-part taxon-name-part-type="species" reg="spectabilis">spectabilis</tp:taxon-name-part>
            </tp:taxon-name><tp:taxon-authority>J.F.Maxwell, Gard. Bull. Singapore 33: 321. 1980.</tp:taxon-authority><xref ref-type="fig" rid="F52">Fig. 26</xref><xref ref-type="fig" rid="F51">, Map 26</xref><tp:nomenclature-citation-list><tp:nomenclature-citation><tp:taxon-name>
                  <tp:taxon-name-part taxon-name-part-type="genus" reg="Dissochaeta">Dissochaeta</tp:taxon-name-part>
                  <tp:taxon-name-part taxon-name-part-type="species" reg="marumioides">marumioides</tp:taxon-name-part>
                </tp:taxon-name><comment>Furtado, Gard. Bull. Singapore 20: 111, fig. 1. 1963., <italic>nom. illeg</italic>., non Cogn. 1891.</comment></tp:nomenclature-citation></tp:nomenclature-citation-list></tp:nomenclature><tp:treatment-sec sec-type="material" id="SECID0EB3CM"><title>Type.</title><p>Malaysia. Pahang: Cameron Highlands, Tanah Rata, 1300–1500 m elev., A. Johnston &amp; M. Johnston 86 (holotype: SING!).</p><fig id="F52" position="float" orientation="portrait"><label>Figure 26.</label><caption><p><italic><tp:taxon-name><tp:taxon-name-part taxon-name-part-type="genus" reg="Dissochaeta">Dissochaeta</tp:taxon-name-part><tp:taxon-name-part taxon-name-part-type="species" reg="spectabilis">spectabilis</tp:taxon-name-part></tp:taxon-name></italic>. <bold>a</bold> habit <bold>b</bold> branchlet <bold>c</bold> hypanthium <bold>d</bold> flowers <bold>e</bold> fruits. Photographs by A. Kartonegoro; vouchers: Kartonegoro 1100 (BO, L).</p></caption><graphic xmlns:xlink="http://www.w3.org/1999/xlink" xlink:href="phytokeys-107-001-g052.jpg" position="float" orientation="portrait" xlink:type="simple" id="oo_222146.jpg"/></fig></tp:treatment-sec><tp:treatment-sec sec-type="description" id="SECID0EI4CM"><title>Description.</title><p>Climbing up to 5 m in height; branchlets terete, 3–5 mm in diameter, densely stellate-furfuraceous; nodes swollen, with interpetiolar ridge; internodes 4–5.5 cm long. Leaves: petioles flattened, 10–15 mm long, densely stellate-furfuraceous; blades ovate, ovate-elliptic or elliptic, 9–13.5 × 4.3–6 cm, membranous, base rounded to subcordate, margin entire, apex acuminate, tip 1.5–2 cm long; nervation with 1 pair of lateral nerves and 1 pair of intramarginal nerves; adaxially glabrous, abaxially densely brown stellate-tomentose. Inflorescences terminal, up to 42 cm long, many-flowered; main axis angular, densely stellate-tomentose; primary axes up to 38 cm long with 4–7 nodes, secondary axes 1.2–7.5 cm long with 1–4 nodes, tertiary axes 0.7–2.5 cm long with 1 or 2 nodes, quarternary axes when developed 0.3–0.8 cm long with 1 node; bracts linear, 8–10 mm long, densely stellate-tomentose, caducous; bracteoles linear, 5–6 mm long, densely stellate-tomentose; pedicels densely stellate-tomentose, 2–4 mm in central flowers, 1-2 mm long or subsessile in lateral flowers. Hypanthium campanulate, 7–8 × 3–4 mm, slightly 8-ridged, densely stellate-tomentose; calyx lobes triangular, 3–4 mm long, erect, apex acute, densely stellate-tomentose; petal buds conical, 8–10 × 3–4 mm, glabrous; mature petals obovate or ovate, ca. 10 × 8 mm, glabrous, reflexed, base clawed, apex obtuse, pink. Stamens 8, unequal, filaments flattened, white, base pinkish, apex yellowish, curved sideways; alternipetalous stamens with 8–10 mm long filaments, anthers lanceolate, sickle-shaped, thecae 12–14 mm long, pink, pedoconnective 3–5 mm long, basal crests distinctly triangular, ca. 1 mm long, yellow, narrow with acute apex, lateral appendages paired, filiform, 2–3 mm long, yellow; oppositipetalous stamens with 8–10 mm long filaments, anthers S-shaped, thecae 7–10 mm long, thick, cream to bright pink, basal crest spur-like, ca. 1 mm long, bifid, erect, lateral appendages paired, filiform, 2–3 mm long, brownish. Ovary ¾ of hypanthium in length, apex pubescent; style glabrous, 10–12 mm long, white, apex curved; stigma capitate, minute; extra-ovarial chambers 8, extending almost to the base of the ovary. Fruits ovoid or urceolate, 13–15 × 8–20 mm, stellate-puberulous or nearly stellate-tomentose, with calyx lobes remnant persistent to sometimes caducous. Seeds ca. 0.75 mm long.</p></tp:treatment-sec><tp:treatment-sec sec-type="distribution" id="SECID0EQ4CM"><title>Distribution.</title><p>Peninsular Malaysia (Pahang and Selangor) and Sumatra (West).</p></tp:treatment-sec><tp:treatment-sec sec-type="ecology" id="SECID0EV4CM"><title>Ecology and habitat.</title><p>Lower to upper montane forest, in open places at 520–1740 m elevation.</p></tp:treatment-sec><tp:treatment-sec sec-type="notes" id="SECID0E14CM"><title>Note.</title><p><italic><tp:taxon-name><tp:taxon-name-part taxon-name-part-type="genus" reg="Dissochaeta">Dissochaeta</tp:taxon-name-part><tp:taxon-name-part taxon-name-part-type="species" reg="spectabilis">spectabilis</tp:taxon-name-part></tp:taxon-name></italic> can be distinguished from other species by its dense tomentose indumentum and erect, triangular, calyx lobes, which are subpersistent in fruit. The calyx lobes are remniscent of the genus <italic><tp:taxon-name><tp:taxon-name-part taxon-name-part-type="genus" reg="Macrolenes">Macrolenes</tp:taxon-name-part></tp:taxon-name></italic>, therefore <xref ref-type="bibr" rid="B25">Furtado (1963)</xref> used this as an epithet (<italic><tp:taxon-name><tp:taxon-name-part taxon-name-part-type="genus" reg="Dissochaeta"/><tp:taxon-name-part taxon-name-part-type="species" reg="marumioides">marumioides</tp:taxon-name-part></tp:taxon-name></italic>, like <italic><tp:taxon-name><tp:taxon-name-part taxon-name-part-type="genus" reg="Marumia">Marumia</tp:taxon-name-part></tp:taxon-name></italic>, a synonym of <italic><tp:taxon-name><tp:taxon-name-part taxon-name-part-type="genus" reg="Macrolenes">Macrolenes</tp:taxon-name-part></tp:taxon-name></italic>). Since this epithet was already used by <xref ref-type="bibr" rid="B18">Cogniaux (1891)</xref> for a species from Sumatra, <italic><tp:taxon-name><tp:taxon-name-part taxon-name-part-type="genus" reg="Dissochaeta">D.</tp:taxon-name-part><tp:taxon-name-part taxon-name-part-type="species" reg="marumioides">marumioides</tp:taxon-name-part></tp:taxon-name></italic> Furtado became a later illegitimate homonym. Therefore, <xref ref-type="bibr" rid="B44">Maxwell (1980b)</xref> proposed the new name of <italic><tp:taxon-name><tp:taxon-name-part taxon-name-part-type="genus" reg="Dissochaeta">D.</tp:taxon-name-part><tp:taxon-name-part taxon-name-part-type="species" reg="spectabilis">spectabilis</tp:taxon-name-part></tp:taxon-name></italic>.</p></tp:treatment-sec><tp:treatment-sec sec-type="material" id="SECID0EMADM"><title>Specimens examined.</title><p><bold>MALAYSIA. Pahang</bold>: Bentong, 1500 m, 17 May 1987, R.D. Worthington 12804 (L); Gunung Bunga Buah, 1432 m, 4 Dec 2006, M.K. Hisham et al. FRI 52081 (K, L); Cameron Highlands, Robinson Falls, 1430 m, 30 Aug 1956, H.M. Burkill HMB 750 (K, L); <italic>Ibid.</italic>, Tanah Rata, 1300-1500 m, A. Johnston &amp; M. Johnston 86 (SING); <italic>Ibid.</italic>, 1550 m, 14 Apr 1978, J.F. Maxwell 78-133 (L). <bold>Selangor</bold>: Genting Highlands, Gunong Ulu Kali, 1670 m, 17 Dec 1977, B.C. Stone 13535 (K); <italic>Ibid.</italic>, 1700 m, 3 Jun 1978, J.F. Maxwell 78-323 (L, P); <italic>Ibid.</italic>, 5 Aug 1979, B.C. Stone 14131 (L); <italic>Ibid.</italic>, 1700 m, 11 Jun 1977, W.H. Siew 95 (L); <italic>Ibid.</italic>, 1520 m, 2 Jul 1977, W.H. Siew 210 (L). <bold>INDONESIA. West Sumatra</bold>: Lima Puluh Kota, Aer Putih, 520 m, 22 Feb 1954, A.H.G. Alston 13816 (BM, BO); <italic>Ibid.</italic>, Harau Valley, Sarasah Bonta, 500-580 m, 17 Apr 1999, Seren 65 (ANDA); <italic>Ibid.</italic>, Kelok Sembilan, 800 m, 20 May 2001, Zul et al. 43 (ANDA); <italic>Ibid.</italic>, 13 Sep 2017, A. Kartonegoro 1100 (BO, L).</p></tp:treatment-sec><tp:treatment-sec><!--Section generated to contain objects referenced in tp:taxon-treatment.--><fig id="F51" position="float" orientation="portrait"><label>Map 26.</label><caption><p>Distribution of <italic><tp:taxon-name><tp:taxon-name-part taxon-name-part-type="genus" reg="Dissochaeta">D.</tp:taxon-name-part><tp:taxon-name-part taxon-name-part-type="species" reg="sarawakensis">sarawakensis</tp:taxon-name-part></tp:taxon-name></italic> (■), <italic><tp:taxon-name><tp:taxon-name-part taxon-name-part-type="genus" reg="Dissochaeta">D.</tp:taxon-name-part><tp:taxon-name-part taxon-name-part-type="species" reg="schumannii">schumannii</tp:taxon-name-part></tp:taxon-name></italic> (▲) and <italic><tp:taxon-name><tp:taxon-name-part taxon-name-part-type="genus" reg="Dissochaeta">D.</tp:taxon-name-part><tp:taxon-name-part taxon-name-part-type="species" reg="spectabilis">spectabilis</tp:taxon-name-part></tp:taxon-name></italic> (●).</p></caption><graphic xmlns:xlink="http://www.w3.org/1999/xlink" xlink:href="phytokeys-107-001-g051.jpg" position="float" orientation="portrait" xlink:type="simple" id="oo_222145.jpg"/></fig></tp:treatment-sec><ref-list><ref id="B25"><mixed-citation xmlns:xlink="http://www.w3.org/1999/xlink" xlink:type="simple"><person-group><name name-style="western"><surname>Furtado</surname><given-names>CX</given-names></name></person-group> (<year>1963</year>) <article-title>Notes on some Malaysian <tp:taxon-name><tp:taxon-name-part taxon-name-part-type="family">Melastomaceae</tp:taxon-name-part></tp:taxon-name>.</article-title><source>Gardens’ Bulletin (Singapore)</source><volume>20</volume>: <fpage>105</fpage>–<lpage>122</lpage>.</mixed-citation></ref><ref id="B18"><mixed-citation xmlns:xlink="http://www.w3.org/1999/xlink" xlink:type="simple"><person-group><name name-style="western"><surname>Cogniaux</surname><given-names>A</given-names></name></person-group> (<year>1891</year>) <article-title><tp:taxon-name><tp:taxon-name-part taxon-name-part-type="family">Melastomaceae</tp:taxon-name-part></tp:taxon-name>.</article-title> In: <person-group><name name-style="western"><surname>de Candolle</surname><given-names>A</given-names></name><name name-style="western"><surname>de Candolle</surname><given-names>C</given-names></name></person-group> (<role>Eds</role>) <issue-title>Monographiae Phanerogamarum (Vol.</issue-title><source>7). Massson, Paris</source>, <fpage>1</fpage>–<lpage>1256</lpage>.</mixed-citation></ref><ref id="B44"><mixed-citation xmlns:xlink="http://www.w3.org/1999/xlink" xlink:type="simple"><person-group><name name-style="western"><surname>Maxwell</surname><given-names>JF</given-names></name></person-group> (<year>1980b</year>) <article-title>Taxonomic notes on the tribe <tp:taxon-name><tp:taxon-name-part taxon-name-part-type="tribe">Dissochaeteae</tp:taxon-name-part></tp:taxon-name> (Naudin) Triana (<tp:taxon-name><tp:taxon-name-part taxon-name-part-type="family">Melastomataceae</tp:taxon-name-part></tp:taxon-name>).</article-title><source>Gardens’ Bulletin (Singapore)</source><volume>33</volume>: <fpage>312</fpage>–<lpage>327</lpage>.</mixed-citation></ref></ref-list></tp:taxon-treatment>
