# Supplementary material for: A revision of Dissochaeta (Melastomataceae, Dissochaeteae)
Source: PhytoKeys. 2018 Aug 9;(107):1–178. doi: 10.3897/phytokeys.107.26548 (PMC6160804; doi:10.3897/phytokeys.107.26548)
Supplement: XML Treatment for Dissochaeta stipularis [file phytokeys.107.26548-treatment57.xml]

<!DOCTYPE tp:taxon-treatment
  PUBLIC "-//TaxonX//DTD Taxonomic Treatment Publishing DTD v0 20100105//EN" "tax-treatment-NSO.dtd">
<tp:taxon-treatment xmlns:tp="http://www.plazi.org/taxpub"><tp:treatment-meta><kwd-group><label>Taxon classification</label><kwd><named-content xmlns:xlink="http://www.w3.org/1999/xlink" content-type="kingdom">Plantae</named-content></kwd><kwd><named-content xmlns:xlink="http://www.w3.org/1999/xlink" content-type="order">Myrtales</named-content></kwd><kwd><named-content xmlns:xlink="http://www.w3.org/1999/xlink" content-type="family">Melastomataceae</named-content></kwd></kwd-group><mixed-citation publication-type="journal"><person-group><name><surname>Kartonegoro</surname><given-names>Abdulrokhman</given-names></name><name><surname>Veldkamp</surname><given-names>Jan Frits</given-names></name><name><surname>Hovenkamp</surname><given-names>Peter</given-names></name><name><surname>van Welzen</surname><given-names>Peter</given-names></name></person-group><article-title>A revision of <italic><tp:taxon-name><tp:taxon-name-part taxon-name-part-type="genus" reg="Dissochaeta">Dissochaeta</tp:taxon-name-part></tp:taxon-name></italic> (<tp:taxon-name><tp:taxon-name-part taxon-name-part-type="family" reg="Melastomataceae">Melastomataceae</tp:taxon-name-part></tp:taxon-name>, <tp:taxon-name><tp:taxon-name-part taxon-name-part-type="tribe" reg="Dissochaeteae">Dissochaeteae</tp:taxon-name-part></tp:taxon-name>)</article-title><source>PhytoKeys</source><day>9</day><month>8</month><year>2018</year><volume>2018</volume><issue>107</issue><fpage>1</fpage><lpage>178</lpage><pub-id pub-id-type="doi">10.3897/phytokeys.107.26548</pub-id></mixed-citation></tp:treatment-meta><tp:nomenclature><label>52.</label><tp:taxon-name>
              <tp:taxon-name-part taxon-name-part-type="genus" reg="Dissochaeta">Dissochaeta</tp:taxon-name-part>
              <tp:taxon-name-part taxon-name-part-type="species" reg="stipularis">stipularis</tp:taxon-name-part>
            </tp:taxon-name><tp:taxon-authority>(Blume) Backer ex Clausing in S.S.Renner et al., Fl. Thailand 7(3): 431. 2001.</tp:taxon-authority><xref ref-type="fig" rid="F53">Map 27</xref><tp:nomenclature-citation-list><tp:nomenclature-citation><tp:taxon-name>
                  <tp:taxon-name-part taxon-name-part-type="genus" reg="Melastoma">Melastoma</tp:taxon-name-part>
                  <tp:taxon-name-part taxon-name-part-type="species" reg="stipulare">stipulare</tp:taxon-name-part>
                </tp:taxon-name><comment>Blume, Bijdr. Fl. Ned. Ind 17: 1073. 1826.</comment></tp:nomenclature-citation><tp:nomenclature-citation><tp:taxon-name>
                  <tp:taxon-name-part taxon-name-part-type="genus" reg="Aplectrum">Aplectrum</tp:taxon-name-part>
                  <tp:taxon-name-part taxon-name-part-type="species" reg="stipulare">stipulare</tp:taxon-name-part>
                </tp:taxon-name><comment>(Blume) Blume, Flora 14: 503. 1831.</comment></tp:nomenclature-citation><tp:nomenclature-citation><tp:taxon-name>
                  <tp:taxon-name-part taxon-name-part-type="genus" reg="Anplectrum">Anplectrum</tp:taxon-name-part>
                  <tp:taxon-name-part taxon-name-part-type="species" reg="stipulare">stipulare</tp:taxon-name-part>
                </tp:taxon-name><comment>(Blume) Triana, Trans. Linn. Soc. London 28: 84. 1872.</comment></tp:nomenclature-citation><tp:nomenclature-citation><tp:taxon-name>
                  <tp:taxon-name-part taxon-name-part-type="genus" reg="Anplectrum">Anplectrum</tp:taxon-name-part>
                  <tp:taxon-name-part taxon-name-part-type="species" reg="annulatum">annulatum</tp:taxon-name-part>
                </tp:taxon-name><comment>Triana, Trans. Linn. Soc. London 28: 84. 1872. Type: Malaysia. Peninsular Malaysia, Penang, N. Wallich 4056 (holotype: K <italic>n.v.</italic>). </comment></tp:nomenclature-citation><tp:nomenclature-citation><tp:taxon-name>
                  <tp:taxon-name-part taxon-name-part-type="genus" reg="Diplectria">Diplectria</tp:taxon-name-part>
                  <tp:taxon-name-part taxon-name-part-type="species" reg="stipularis">stipularis</tp:taxon-name-part>
                </tp:taxon-name><comment>(Blume) Kuntze, Revis. Gen. Pl. 1: 246. 1891.</comment></tp:nomenclature-citation><tp:nomenclature-citation><tp:taxon-name>
                  <tp:taxon-name-part taxon-name-part-type="genus" reg="Diplectria">Diplectria</tp:taxon-name-part>
                  <tp:taxon-name-part taxon-name-part-type="species" reg="annulata">annulata</tp:taxon-name-part>
                </tp:taxon-name><comment>(Triana) Kuntze, Revis. Gen. Pl. 1: 246. 1891.</comment></tp:nomenclature-citation><tp:nomenclature-citation><tp:taxon-name>
                  <tp:taxon-name-part taxon-name-part-type="genus" reg="Anplectrum">Anplectrum</tp:taxon-name-part>
                  <tp:taxon-name-part taxon-name-part-type="species" reg="lepidoto-setosum">lepidoto-setosum</tp:taxon-name-part>
                </tp:taxon-name><comment>King, J. Asiat. Soc. Bengal, Pt. 2, Nat. Hist. 69(2): 56. 1900. Type: Malaysia. Peninsular Malaysia, Perak, B. Scortechini 2106 (lectotype, designated here: K [K000859525]!; isolectotypes: CAL <italic>n.v.</italic>, SING <italic>n.v.</italic>). </comment></tp:nomenclature-citation><tp:nomenclature-citation><tp:taxon-name>
                  <tp:taxon-name-part taxon-name-part-type="genus" reg="Anplectrum">Anplectrum</tp:taxon-name-part>
                  <tp:taxon-name-part taxon-name-part-type="species" reg="crassinodum">crassinodum</tp:taxon-name-part>
                </tp:taxon-name><comment>Merr., Univ. Calif. Publ. Bot. 15: 223. 1929, non. Merr. (1939). Type: Malaysia. Sabah: Elphinstone Province, Tawao, A.D.E. Elmer 21291 (lectotype, designated here: BO [BO1865944]!; isolectotypes: K [K000859624]!, L [L0537307]!, SING <italic>n.v.</italic>). </comment></tp:nomenclature-citation><tp:nomenclature-citation><tp:taxon-name>
                  <tp:taxon-name-part taxon-name-part-type="genus" reg="Backeria">Backeria</tp:taxon-name-part>
                  <tp:taxon-name-part taxon-name-part-type="species" reg="stipularis">stipularis</tp:taxon-name-part>
                </tp:taxon-name><comment>
                   (Blume) Bakh.<italic>f.</italic>, Contr. Melastom.: 132. 1943. </comment></tp:nomenclature-citation><tp:nomenclature-citation><tp:taxon-name>
                  <tp:taxon-name-part taxon-name-part-type="genus" reg="Diplectria">Diplectria</tp:taxon-name-part>
                  <tp:taxon-name-part taxon-name-part-type="species" reg="annulata">annulata</tp:taxon-name-part>
                  <tp:taxon-name-part taxon-name-part-type="basionym-authority">(Triana)</tp:taxon-name-part>
                  <tp:taxon-name-part taxon-name-part-type="authority">Kuntze</tp:taxon-name-part>
                  <tp:taxon-name-part taxon-name-part-type="infraspecific-rank">var.</tp:taxon-name-part>
                  <tp:taxon-name-part taxon-name-part-type="variety" reg="seticarpa">seticarpa</tp:taxon-name-part>
                </tp:taxon-name><comment>Furtado, Gard. Bull. Singapore 20: 107. 1963. Type: Malaysia. Pahang: Bentong, Sabai Estate, 400 ft. elev., 27 Jan 1958. M. Shah 176 (holotype: SING <italic>n.v.</italic>; isotypes: BO [BO1760865]!, K [K000859524]!, L [L0537303]!). </comment></tp:nomenclature-citation><tp:nomenclature-citation><tp:taxon-name>
                  <tp:taxon-name-part taxon-name-part-type="genus" reg="Backeria">Backeria</tp:taxon-name-part>
                  <tp:taxon-name-part taxon-name-part-type="species" reg="annulata">annulata</tp:taxon-name-part>
                </tp:taxon-name><comment>(Triana) Raizada, Indian Forester 94: 435. 1968.</comment></tp:nomenclature-citation></tp:nomenclature-citation-list></tp:nomenclature><tp:treatment-sec sec-type="material" id="SECID0EAIDM"><title>Type.</title><p>Indonesia. West Java, G. Seribu, C.L. Blume 857 (lectotype, designated by <xref ref-type="bibr" rid="B78">Veldkamp et al. 1979</xref>, pg. 424: L [L0537306]!; isolectotypes: L [L0537304, L0537305]!, P [P02274923, image seen]!).</p><fig id="F53" position="float" orientation="portrait"><label>Map 27.</label><caption><p>Distribution of <italic><tp:taxon-name><tp:taxon-name-part taxon-name-part-type="genus" reg="Dissochaeta">D.</tp:taxon-name-part><tp:taxon-name-part taxon-name-part-type="species" reg="stipularis">stipularis</tp:taxon-name-part></tp:taxon-name></italic> (●).</p></caption><graphic xmlns:xlink="http://www.w3.org/1999/xlink" xlink:href="phytokeys-107-001-g053.jpg" position="float" orientation="portrait" xlink:type="simple" id="oo_222147.jpg"/></fig></tp:treatment-sec><tp:treatment-sec sec-type="description" id="SECID0ECJDM"><title>Description.</title><p>Climbing up to 8 m in height; branchlets terete, 3–4 mm in diameter, with minute stellate hairs and scattered, ca. 2 mm long, reddish-brown bristles; nodes swollen, with raised annular crest-like interpetiolar ridge, up to 5 mm wide, densely covered with stellate hairs and scattered bristles; internodes 4.7–10 cm long. Leaves: petioles terete, 5–8 mm long, densely with stellate hairs and bristles; blades elliptic to elliptic oblong, 11–13.5 × 3.7–4.8 cm, membranous or subcoriaceous, base rounded to subcordate, margin entire, apex acute or acuminate, tip 1–2 cm long; nervation with 1 pair of lateral nerves and 1 pair of intramarginal nerves; adaxially glabrous, abaxially glabrous, except sparse stellate hairs and bristles at base of midrib. Inflorescences terminal, up to 12 cm long, many-flowered; main axis densely covered with stellate hairs and bristles, bright red; primary axes 3–5 cm long with 2–4 nodes, secondary axes up to 4 cm long with 1 or 2 nodes, tertiary axes up to 1.5 cm long with 1 node; bracts linear, 5–8 mm long, densely stellate-furfuraceous and bristly; bracteoles linear, 3–4 mm long, densely stellate-furfuraceous and bristly; pedicels densely stellate-furfuraceous and with bristle hairs, 3–5 mm long in central flowers, 1–3 mm long in lateral flowers, bright red. Hypanthium cyathiform-tubular, 3–3.5 × 2–2.5 mm, glabrous or stellately furfuraceous and covered with bristle hairs; calyx lobes truncate with 4 small points, ca. 0.5 mm long, densely bristly; petal buds conical, 1–2 mm long; mature petals ovate, 2–3 × ca. 2 mm, base clawed, apex acute, white or white purplish. Stamens 8, unequal, filaments straight; alternipetalous stamens staminodial with 2–2.5 mm long filaments, anthers rudimentary, thecae 2–3 mm long, slender, terete, white, basal crest triangular or ligular, thin, ca. 1 mm long, lateral appendages paired, linear, flat, filiform, ca. 1 mm long; oppositipetalous stamens with 2–3 mm long filaments, anthers thick, curved, hooked, thecae 2–3 mm long, apex obtuse, yellow, basal crest shortly triangular, ca. 0.3 mm long, lateral appendages absent. Ovary ⅔ of hypanthium in length, apex glabrous; style 4–6 mm long, curved at the end, slender, glabrous, pink; stigma minute; extra-ovarial chambers 4, oppositipetalous, shallow reaching only upper ⅓ of the ovary. Fruits subglobose, 4–5 × 3–4 mm, glabrous or bristly; calyx lobe remnants persistent. Seeds ca. 0.5 mm long.</p></tp:treatment-sec><tp:treatment-sec sec-type="distribution" id="SECID0EHJDM"><title>Distribution.</title><p>Thailand (Southern Peninsula), Peninsular Malaysia, Sumatra, Java, Borneo and Philippines (Palawan).</p></tp:treatment-sec><tp:treatment-sec sec-type="ecology" id="SECID0EMJDM"><title>Ecology and habitat.</title><p>Secondary forest or along riverbanks at 75–250 m elevation.</p></tp:treatment-sec><tp:treatment-sec sec-type="Vernacular names" id="SECID0ERJDM"><title>Vernacular names.</title><p>Peninsular Malaysia: <italic>kayu matahari</italic> (Pahang); <italic>akar lekumbang</italic> (Selangor); <italic>sesendok</italic> (Perak). Borneo: <italic>kudok-kudok</italic> (Brunei).</p></tp:treatment-sec><tp:treatment-sec sec-type="material" id="SECID0EAKDM"><title>Specimens examined.</title><p><bold>THAILAND. Songkhla</bold>: Hat Yai, Ko Hong, 75 m, 23 Jan 1986, J.F. Maxwell 86-45 (L). <bold>MALAYSIA. Kelantan</bold>: Chaning, 2 Feb 1917, H.N. Ridley s.n. (K); Gunong Stong, 244 m, 15 Aug 1969, T.C. Whitmore FRI 12509 (K, L); Sungai Terang, S. Lebir, 8 Jul 1935, M.R. Henderson SFN 29646 (K); <italic>Ibid.</italic>, Ulu Lebir, Anon. FRI 17707 (K, L); Kuala Mersing, Sungai Brok, 183 m, 13 Jun 1967, F.S.P. Ng FRI 5423 (L). <bold>Malacca</bold>: Ayer Panas, Nov 1894, H.N. Ridley 1574 (BM). <bold>Negeri Sembilan</bold>: Jelebu, Serting Forest Reserve, 200 m, 1 Oct 1996, E.C. Gardette 2279 (L). <bold>Pahang</bold>: Bentong, Sabai Estate, 122 m, 27 Jan 1958, M. Shah 176 (BO, K, L). <bold>Penang</bold>: Government Hill, Oct 1886, C. Curtis 1078 (K). <bold>Perak</bold>: B. Scortechini 2106 (K); Grik, 16 Nov 1966, Ismail KEP 95044 (K, L); Gunong Bubu, 19 Jun 1969, P. Selvaraj FRI 11163 (L). <bold>Selangor</bold>: Kepong, 1 Sep 1927, Pawanche &amp; Awang Lela 13652 (K); Klang Gates, 1 Jan 1921, H.N. Ridley s.n. (K); Ulu Gombak, 180 m, 26 Aug 1928, P.F. Strugnell 13618 (K). <bold>Terengganu</bold>: Dungun, Jerangau Road, 16 Nov 1954, J. Sinclair &amp; Kiah SFN 40491 (BM, K, L); Ulu Brang, 106 m, Jul 1937, L. Moysey &amp; Kiah SFN 33853 (K); Tasik Kenyir, Simpan Tembat, 217 m, 19 Nov 2008, M. K. Hisham FRI 59338 (L). <bold>Sabah</bold>: Beaufort, Beaufort Hill, 29 m, 12 Mar 1962, G. Mikil SAN 28134 (L); Kalabakan, Benaword, 24 Apr 1980, Fidilis &amp; Sumbing SAN 91826 (L); Keningau, Sepulut, 10 Jul 1974, Fidilis &amp; Sumbing SAN 103629 (K, L); Nabawan, Rashna Road, 21 Aug 1976, Dewol SAN 83878 (L); Witti Range, Shang Lian, 23 Aug 1985, Sumbing SAN 110178 (L); Ulu Sungai Tinagalan, 15 Nov 1985, Asik Mantor SAN 113060 (L); Ranau, Trus Madi, Mamut Copper Mine, 1000 m, 9 Jul 1984, J.H. Beaman et al. 10653 (L); <italic>Ibid.</italic>, Mount Kinabalu, 550 m, 8 Jun 1961, W.L. Chew, E.J.H. Corner &amp; A. Stainton RSNB 528 (L); <italic>Ibid.</italic>, Hot Spring, 762 m, 23 Sep 1964, G. Mikil SAN 41905 (L); Sandakan, Telupid, Tangkulap, 28 May 1988, Dewol &amp; Maidil SAN 124683 (L); Semporna, Mount Pock, 91 m, 24 Nov 1965, N. Gansau SAN 54477 (L); Tawau, 1923, A.D.E. Elmer 21291 (BO, K, L); <italic>Ibid.</italic>, Apas Road, 30 m, 24 Jun 1959, W. Meijer SAN 19243 (L, PNH); <italic>Ibid.</italic>, Tawau River, 300 m, 11 Nov 1968, S. Kokawa &amp; M. Hotta 892 (L); <italic>Ibid.</italic>, Brumas, 8 Feb 1977, Fidilis &amp; Awang SAN 85351 (L); Tenom, Tomani, Kambaliangan Hill, 122 m, 10 Oct 1966, A. Talip SAN 50522 (L). <bold>Sarawak</bold>: Baram, Mount Dulit, Ulu Tinjar, 300 m, 23 Aug 1932, P.W. Richards 1401 (L). <bold>BRUNEI. Belait</bold>: Merangking, 17 Nov 1994, N. Nangkat et al. BRUN 15570 (K); <italic>Ibid.</italic>, 40 m, 12 Apr 1995, S. Ismail et al. BRUN 16601 (L); Muara, Bukit Tempayan, 19 May 1994, Joffre et al. BRUN 15465 (K). <bold>Tutong</bold>: Ulu Tutong, Kampong Litad, 29 Jun 1993, N. Nangkat et al. BRUN 15229 (K, L); Tasik Merimbun, 27 Feb 1996, K. Ogata et al. Og-B94 (L); <italic>Ibid.</italic>, 20 m, 15 Sep 2000, E. Suzuki K.13181 (L); Sungei Tutong, 20 m, 5 Nov 1991, D.A. Simpson &amp; M. Marsh 2600 (L). <bold>INDONESIA. North Sumatra</bold>: Pematang Siantar, 450 m, 22 Jul 1937, J.A. Lörzing 17296 (BO, L). <bold>Riau</bold>: Kampar, Tambun, Bukit Suligi, 400-550 m, 29 Apr 1999, D. Arbain &amp; R. Tamin 12 AS (ANDA). <bold>West Sumatra</bold>: Padang, Limau Manis, 400 m, 14 Dec 1991, Nurainas 071 (ANDA). <bold>Banten</bold>: Gunung Seribu, C.L. Blume s.n. (L, P). <bold>East Java</bold>: Malang, Tirtoyudo, Pujiharjo, Tumpak Kembang, Oct 2002, S. Riswan, J.J. Afriastini &amp; Nurdin ML051 (BO, L). <bold>East Kalimantan</bold>: Sangkulirang, Pelawan Besar, Gunung Toda, 25 m, 11 May 1937, Aet 294 (BO, L); Long Sungai Barang, 750 m, 16 Oct 1991, J. van Valkenburg 1041 (L). <bold>South Kalimantan</bold>: Tanah Laut, Kintap, 200 m, 17 Apr 1985, A.J.M. Leeuwenberg &amp; Rudjiman 13432 (L). <bold>PHILIPPINES. Palawan</bold>: Pagdanan Range, San Vicente, 100 m, 23 Apr 1984, A.C. Podzorski SMHI 944 (K, L).</p></tp:treatment-sec><ref-list><ref id="B78"><mixed-citation xmlns:xlink="http://www.w3.org/1999/xlink" xlink:type="simple"><person-group><name name-style="western"><surname>Veldkamp</surname><given-names>JF</given-names></name><name name-style="western"><surname>Franken</surname><given-names>NAP</given-names></name><name name-style="western"><surname>Roos</surname><given-names>MC</given-names></name><name name-style="western"><surname>Nayar</surname><given-names>MP</given-names></name></person-group> (<year>1979</year>) <article-title>A revision of <italic><tp:taxon-name><tp:taxon-name-part taxon-name-part-type="genus">Diplectria</tp:taxon-name-part></tp:taxon-name></italic> (<tp:taxon-name><tp:taxon-name-part taxon-name-part-type="family">Melastomataceae</tp:taxon-name-part></tp:taxon-name>).</article-title><source>Blumea</source><volume>24</volume>: <fpage>405</fpage>–<lpage>430</lpage>.</mixed-citation></ref></ref-list></tp:taxon-treatment>
