# Supplementary material for: A revision of Dissochaeta (Melastomataceae, Dissochaeteae)
Source: PhytoKeys. 2018 Aug 9;(107):1–178. doi: 10.3897/phytokeys.107.26548 (PMC6160804; doi:10.3897/phytokeys.107.26548)
Supplement: XML Treatment for Dissochaeta vacillans [file phytokeys.107.26548-treatment58.xml]

<!DOCTYPE tp:taxon-treatment
  PUBLIC "-//TaxonX//DTD Taxonomic Treatment Publishing DTD v0 20100105//EN" "tax-treatment-NSO.dtd">
<tp:taxon-treatment xmlns:tp="http://www.plazi.org/taxpub"><tp:treatment-meta><kwd-group><label>Taxon classification</label><kwd><named-content xmlns:xlink="http://www.w3.org/1999/xlink" content-type="kingdom">Plantae</named-content></kwd><kwd><named-content xmlns:xlink="http://www.w3.org/1999/xlink" content-type="order">Myrtales</named-content></kwd><kwd><named-content xmlns:xlink="http://www.w3.org/1999/xlink" content-type="family">Melastomataceae</named-content></kwd></kwd-group><mixed-citation publication-type="journal"><person-group><name><surname>Kartonegoro</surname><given-names>Abdulrokhman</given-names></name><name><surname>Veldkamp</surname><given-names>Jan Frits</given-names></name><name><surname>Hovenkamp</surname><given-names>Peter</given-names></name><name><surname>van Welzen</surname><given-names>Peter</given-names></name></person-group><article-title>A revision of <italic><tp:taxon-name><tp:taxon-name-part taxon-name-part-type="genus" reg="Dissochaeta">Dissochaeta</tp:taxon-name-part></tp:taxon-name></italic> (<tp:taxon-name><tp:taxon-name-part taxon-name-part-type="family" reg="Melastomataceae">Melastomataceae</tp:taxon-name-part></tp:taxon-name>, <tp:taxon-name><tp:taxon-name-part taxon-name-part-type="tribe" reg="Dissochaeteae">Dissochaeteae</tp:taxon-name-part></tp:taxon-name>)</article-title><source>PhytoKeys</source><day>9</day><month>8</month><year>2018</year><volume>2018</volume><issue>107</issue><fpage>1</fpage><lpage>178</lpage><pub-id pub-id-type="doi">10.3897/phytokeys.107.26548</pub-id></mixed-citation></tp:treatment-meta><tp:nomenclature><label>53.</label><tp:taxon-name>
              <tp:taxon-name-part taxon-name-part-type="genus" reg="Dissochaeta">Dissochaeta</tp:taxon-name-part>
              <tp:taxon-name-part taxon-name-part-type="species" reg="vacillans">vacillans</tp:taxon-name-part>
            </tp:taxon-name><tp:taxon-authority>(Blume) Blume, Flora 14: 495. 1831.</tp:taxon-authority><xref ref-type="fig" rid="F54">Fig. 27</xref><xref ref-type="fig" rid="F47">, Map 24</xref><tp:nomenclature-citation-list><tp:nomenclature-citation><tp:taxon-name>
                  <tp:taxon-name-part taxon-name-part-type="genus" reg="Melastoma">Melastoma</tp:taxon-name-part>
                  <tp:taxon-name-part taxon-name-part-type="species" reg="vacillans">vacillans</tp:taxon-name-part>
                </tp:taxon-name><comment>Blume, Bijdr. Fl. Ned. Ind. 17: 1074. 1826.</comment></tp:nomenclature-citation><tp:nomenclature-citation><tp:taxon-name>
                  <tp:taxon-name-part taxon-name-part-type="genus" reg="Dissochaeta">Dissochaeta</tp:taxon-name-part>
                  <tp:taxon-name-part taxon-name-part-type="species" reg="fusca">fusca</tp:taxon-name-part>
                </tp:taxon-name><comment>Blume, Flora 14: 497. 1831. Type: Indonesia. Java, C.L. Blume 1791 (lectotype, designated by <xref ref-type="bibr" rid="B34">Kartonegoro and Veldkamp 2010</xref>, pg. 143: L [L0729468]!; isolectotypes: K [K000859621]!, L [L0537244]!, P [P05283572, image seen]!,). </comment></tp:nomenclature-citation><tp:nomenclature-citation><tp:taxon-name>
                  <tp:taxon-name-part taxon-name-part-type="genus" reg="Dissochaeta">Dissochaeta</tp:taxon-name-part>
                  <tp:taxon-name-part taxon-name-part-type="species" reg="fusca">fusca</tp:taxon-name-part>
                  <tp:taxon-name-part taxon-name-part-type="authority">Blume</tp:taxon-name-part>
                  <tp:taxon-name-part taxon-name-part-type="infraspecific-rank">var.</tp:taxon-name-part>
                  <tp:taxon-name-part taxon-name-part-type="variety" reg="ferruginea">ferruginea</tp:taxon-name-part>
                </tp:taxon-name><comment>Blume, Flora 14: 497. 1831. Type: Indonesia. Java, Bantam, J.C. van Hasselt s.n. (lectotype, designated by <xref ref-type="bibr" rid="B34">Kartonegoro and Veldkamp 2010</xref>, pg. 143: L [L0537248]!; isolectotypes: L [L0537239, L0537247]!). </comment></tp:nomenclature-citation><tp:nomenclature-citation><tp:taxon-name>
                  <tp:taxon-name-part taxon-name-part-type="genus" reg="Dissochaeta">Dissochaeta</tp:taxon-name-part>
                  <tp:taxon-name-part taxon-name-part-type="species" reg="fusca">fusca</tp:taxon-name-part>
                  <tp:taxon-name-part taxon-name-part-type="authority">Blume</tp:taxon-name-part>
                  <tp:taxon-name-part taxon-name-part-type="infraspecific-rank">var.</tp:taxon-name-part>
                  <tp:taxon-name-part taxon-name-part-type="variety" reg="obtuso-acuminata">obtuso-acuminata</tp:taxon-name-part>
                </tp:taxon-name><comment>Blume, Flora 14: 497. 1831. Type: Indonesia. West Java: Buitenzorg, Tjiampea, C.L. Blume s.n. (lectotype, designated by <xref ref-type="bibr" rid="B34">Kartonegoro and Veldkamp 2010</xref>, pg. 143: L [L0537242]!; isolectotypes: L [L0537246]!). </comment></tp:nomenclature-citation><tp:nomenclature-citation><tp:taxon-name>
                  <tp:taxon-name-part taxon-name-part-type="genus" reg="Dissochaeta">Dissochaeta</tp:taxon-name-part>
                  <tp:taxon-name-part taxon-name-part-type="species" reg="velutina">velutina</tp:taxon-name-part>
                </tp:taxon-name><comment>Blume, Flora 14: 497. 1831. Type: Indonesia. Java, Bantam, Leuwi Boengoer, H. Kuhl &amp; J.C. van Hasselt s.n. (lectotype, designated by <xref ref-type="bibr" rid="B34">Kartonegoro and Veldkamp 2010</xref>, pg. 143: L [L0537234]!; isolectotypes: K [K000859622]!, L [L0537249, L0537250]!). </comment></tp:nomenclature-citation><tp:nomenclature-citation><tp:taxon-name>
                  <tp:taxon-name-part taxon-name-part-type="genus" reg="Dissochaeta">Dissochaeta</tp:taxon-name-part>
                  <tp:taxon-name-part taxon-name-part-type="species" reg="decipiens">decipiens</tp:taxon-name-part>
                </tp:taxon-name><comment>Blume, Mus. Bot. 1(3): 36. 1849. Type: Indonesia. Java, H. Kuhl &amp; J.C. van Hasselt s.n. (lectotype, designated by Kartonegoro and Veldkmap 2010, pg. 131: L [L0008892]!; isolectotypes: K [K000859489]!, L [L0008891]!). </comment></tp:nomenclature-citation><tp:nomenclature-citation><tp:taxon-name>
                  <tp:taxon-name-part taxon-name-part-type="genus" reg="Dissochaeta">Dissochaeta</tp:taxon-name-part>
                  <tp:taxon-name-part taxon-name-part-type="species" reg="inappendiculata">inappendiculata</tp:taxon-name-part>
                  <tp:taxon-name-part taxon-name-part-type="authority">Blume</tp:taxon-name-part>
                  <tp:taxon-name-part taxon-name-part-type="infraspecific-rank">var.</tp:taxon-name-part>
                  <tp:taxon-name-part taxon-name-part-type="variety" reg="fusca">fusca</tp:taxon-name-part>
                </tp:taxon-name><comment>(Blume) Miq., Fl. Ned. Ind. 1(1): 525. 1855.</comment></tp:nomenclature-citation><tp:nomenclature-citation><tp:taxon-name>
                  <tp:taxon-name-part taxon-name-part-type="genus" reg="Dissochaeta">Dissochaeta</tp:taxon-name-part>
                  <tp:taxon-name-part taxon-name-part-type="species" reg="monticola">monticola</tp:taxon-name-part>
                </tp:taxon-name><comment> auct. non Blume: Triana, Trans. Linn. Soc. London 28: 83. 1872. <italic>p.p.</italic>, excl. type. </comment></tp:nomenclature-citation><tp:nomenclature-citation><tp:taxon-name>
                  <tp:taxon-name-part taxon-name-part-type="genus" reg="Neodissochaeta">Neodissochaeta</tp:taxon-name-part>
                  <tp:taxon-name-part taxon-name-part-type="species" reg="fusca">fusca</tp:taxon-name-part>
                </tp:taxon-name><comment>(Blume) Bakh.<italic>f.</italic>, Contr. Melastom.: 136. 1943.</comment></tp:nomenclature-citation><tp:nomenclature-citation><tp:taxon-name>
                  <tp:taxon-name-part taxon-name-part-type="genus" reg="Neodissochaeta">Neodissochaeta</tp:taxon-name-part>
                  <tp:taxon-name-part taxon-name-part-type="species" reg="vacillans">vacillans</tp:taxon-name-part>
                </tp:taxon-name><comment>(Blume) Bakh.<italic>f.</italic>, Contr. Melastom.: 144. 1943.</comment></tp:nomenclature-citation></tp:nomenclature-citation-list></tp:nomenclature><tp:treatment-sec sec-type="material" id="SECID0ENTDM"><title>Type.</title><p>Indonesia. West Java: Buitenzorg, Tjiawi, C.G.C. Reinwardt s.n. (lectotype, designated by <xref ref-type="bibr" rid="B34">Kartonegoro and Veldkamp 2010</xref>, pg. 143: L [L0008894]!; isolectotype: L [L0008895]!).</p><fig id="F54" position="float" orientation="portrait"><label>Figure 27.</label><caption><p><italic><tp:taxon-name><tp:taxon-name-part taxon-name-part-type="genus" reg="Dissochaeta">Dissochaeta</tp:taxon-name-part><tp:taxon-name-part taxon-name-part-type="species" reg="vacillans">vacillans</tp:taxon-name-part></tp:taxon-name></italic>. <bold>a</bold> habit <bold>b</bold> branchlet <bold>c</bold> hypanthium <bold>d</bold> flowers <bold>e</bold> immature fruit. Photographs by A. Kartonegoro; voucher: Kartonegoro 1105 (BO).</p></caption><graphic xmlns:xlink="http://www.w3.org/1999/xlink" xlink:href="phytokeys-107-001-g054.jpg" position="float" orientation="portrait" xlink:type="simple" id="oo_222148.jpg"/></fig></tp:treatment-sec><tp:treatment-sec sec-type="description" id="SECID0EZUDM"><title>Description.</title><p>Climbing up to 3 m height. Branchlets terete or subquadrangular, 2–6 mm diameter, glabrescent to stellate-furfuraceous; nodes swollen, with interpetiolar ridge; internodes 4.5–10 cm long. Leaves: petioles terete, 5–24 mm long, puberulous to furfuraceous; blades ovate, ovate-oblong or elliptic-oblong, 6.5–15 × 2.5–7 cm, membranous, base rounded, margin entire, apex acuminate, tip 0.5–2 cm long; nervation with 1 pair of lateral nerves and 1 pair of intramarginal nerves; adaxially glabrous, abaxially glabrous to nearly brown sparsely stellate-furfuraceous. Inflorescences terminal and in the upper leaf axils, up to 30 cm long, many-flowered; main axis angular, sparsely stellate-furfuraceous; peduncle up to 7 cm long; primary axes up to 25 cm long with 4–6 nodes, secondary axes up to 4 cm long with 1–3 nodes, tertiary axes up to 1.5 cm long with 1 node; bracts minute or linear, ca. 3 mm long, furfuraceous, caducous; bracteoles minute or linear to oblong, 1.5–4 mm long, stellate-furfuraceous; pedicels sparsely stellate-furfuraceous, 4–6 mm long in central flowers, 1–3 in lateral flowers. Hypanthium campanulate or suburceolate, 2–5 × 1–3 mm, glabrescent or sparsely to densely stellate-furfuraceous; calyx lobes truncate, 0.5–1 mm long, with 4 undulating apices, rounded, or subtriangular, glabrous; petal buds conical, 2–4 mm long; mature petals ovate or oblong, 5–6 × ca. 3 mm, base clawed, apex obtuse, glabrous or with minute hairs at margin, white-pinkish or pink. Stamens 8, sometimes 4 with the oppositipetalous ones undeveloped, unequal when 8, filaments straight; alternipetalous stamens with 2–4 mm long filaments, anthers oblong or lanceolate, thecae 3–5 mm long, yellow, pedoconnective ca. 0.5 mm long, basal crests triangular, 1–2 mm long, margin irregular, lateral appendages paired, filiform, 1.5–3 mm long; oppositipetalous stamens when developed with 2–3 mm long filaments, anthers ovate-oblong or lanceolate, thecae 2.5–4 mm long, basal crests triangular or ligular, 0.5–1 mm long, erect, lateral appendages paired or reduced to a single lateral one, filiform, 1–2 mm long. Ovary half or ⅔ of hypanthium in length, apex puberulous or pubescent; style 5–8 mm long, apex curved, glabrous; stigma minute; extra-ovarial chambers 8, the 4 alternipetalous ones extending between the apex and the middle of the ovary, the 4 oppositipetalous ones shallow. Fruits subglobose to urceolate, 3–6(–10) × 2–6 mm, glabrous; stalks 2–5(–7) mm long, calyx lobe persistent, erect. Seeds ca. 0.5 mm long.</p></tp:treatment-sec><tp:treatment-sec sec-type="distribution" id="SECID0E5UDM"><title>Distribution.</title><p>Java and Lesser Sunda Islands (Sumbawa).</p></tp:treatment-sec><tp:treatment-sec sec-type="ecology" id="SECID0EDVDM"><title>Ecology and habitat.</title><p>Forest, secondary or depleted forest or edge of river at 500–1400 m elevation.</p></tp:treatment-sec><tp:treatment-sec sec-type="Vernacular names" id="SECID0EIVDM"><title>Vernacular names.</title><p>Java: <italic>harendong areuy, harendong bokor areuy, harendong gede</italic> (Sunda).</p></tp:treatment-sec><tp:treatment-sec sec-type="notes" id="SECID0ERVDM"><title>Note.</title><p><italic><tp:taxon-name><tp:taxon-name-part taxon-name-part-type="genus" reg="Dissochaeta">Dissochaeta</tp:taxon-name-part><tp:taxon-name-part taxon-name-part-type="species" reg="decipiens">decipiens</tp:taxon-name-part></tp:taxon-name></italic>, with only four fertile, alternipetalous stamens, is synonymised with <italic><tp:taxon-name><tp:taxon-name-part taxon-name-part-type="genus" reg="Dissochaeta">D.</tp:taxon-name-part><tp:taxon-name-part taxon-name-part-type="species" reg="vacillans">vacillans</tp:taxon-name-part></tp:taxon-name></italic>, because it has a similar appearance due to the indumentum on the branchlets, leaves and inflorescences; moreover, the shape of the stamens and the appendages are also similar.</p></tp:treatment-sec><tp:treatment-sec sec-type="material" id="SECID0EOWDM"><title>Specimens examined.</title><p><bold>INDONESIA. Banten</bold>: Pandeglang, Mt. Karang, C.A. Backer 7470 (BO); <italic>Ibid.</italic>, Galusur, 500 m, 28 May 1912, S.H. Koorders 40659β (BO); <italic>Ibid.</italic>, 700 m, 1 Jun 1912, S.H. Koorders 40727β (BO); <italic>Ibid.</italic>, Menes, Mt. Pulasari, 1000 m, Mar 1913, C.A. Backer 7055 (BO); Lebak, J.C. van Hasselt s.n. (L); <italic>Ibid.</italic>, Leuwi Bungur, H. Kuhl &amp; J.C. van Hasselt s.n. (L); <italic>Ibid.</italic>, Citorek &amp; Muncang, C.A. Backer 1835 (BO). <bold>Central Java</bold>: Mt. Slamet, Baturaden, 1000 m, 30 Mar 1970, B.J. Bernardius D43051 (BO); Pekalongan, Josorejo, C.A. Backer 16219 (BO). <bold>West Java</bold>: Bogor, Mt. Salak, Gunung Bunder to Kawah Ratu, 1300 m, 8 Jan 1941, C.N.A. de Voogd &amp; S. Bloembergen s.n. (BO); <italic>Ibid.</italic>, C.A. Backer 4198 (BO); <italic>Ibid.</italic>, Upper Lido, 1200 m, 22 Feb 2000, H. Wiriadinata &amp; W.S. Hoover 31188 (BO); <italic>Ibid.</italic>, W.S. Hoover &amp; M. Hendra 32564 (BO); Leuwiliang, Puraseda, 500 m, 2 Feb 1929, C.G.G.J. van Steenis 2712 (BO); <italic>Ibid.</italic>, Mt. Butik Buligir, C.A. Backer 6150 (BO); <italic>Ibid.</italic>, Mt. Sunarari, 1000 m, 1 Jan 1913, C.A. Backer 6380 (BO); Ciampea, C.L. Blume s.n.(L); Ciawi, C.G.C. Reinwardt s.n. (L); Puncak Pass, Tugu, Above Gunung Mas, 1300-1500 m, 18 Mar 1952, W. Meijer 105 (BO, K, L); <italic>Ibid.</italic>, Gunung Luhur, Tugu, 1700 m, 8 Aug 1982, M.M.J. van Balgooy &amp; J.P. Mogea 4284 (BO); Mount Pangrango, Bodogol, A. Kartonegoro 318 (BO); Mt. Halimun, C.A. Backer 10914 (BO); <italic>Ibid.</italic>, R.C. Bakhuizen van den Brink 3336 (BO, L, U); <italic>Ibid.</italic>, Cikaniki, 1000 m, 11 Jan 2001, D. Arifiani et al. 142 (BO); <italic>Ibid.</italic>, 9 Mar 2000, W.S. Hoover, D. Girmansyah &amp; J. Hunter 32172 (BO); <italic>Ibid.</italic>, Nirmala, 1300 m, 10 Jun 1980, M.M.J. van Balgooy &amp; H. Wiriadinata 2922 (BO, L); <italic>Ibid.</italic>, Malasari, 1055 m, 10 Oct 2017, A. Kartonegoro 1105 (BO); Cianjur, Mt. Gede, Cibodas, 1450 m, J.G. Boerlage s.n. (BO); <italic>Ibid.</italic>, R.H.C.C. Scheffer s.n. (BO); <italic>Ibid.</italic>, 3 Nov 1987, E.A. Widjaja 3220 (BO); <italic>Ibid.</italic>, Sindanglaya, 1000 m, Dec 1916, C.A. Backer 21507 (BO); <italic>Ibid.</italic>, Pasir Pangsalatan, 1500 m, 2 Jun 1948, Enoh 181 (BO, L); <italic>Ibid.</italic>, S.H. Koorders 31670β (BO); Sukanegara, E.R. Hellendoorn 5 (BO); Cibeber, Campaka, 1000 m, 16 Jun 1923, J.J. Smith 822 (BO, L); <italic>Ibid.</italic>, Cidadap, Cadas Malang, 1000 m, 19 Apr 1916, R.C. Bakhuizen van den Brink 1469 (BO); <italic>Ibid.</italic>, 20 Mar 1923, W.F. Winckel 1176β (BO,K, L); Takokak, 1200 m, 9 Jun 1900, S.H. Koorders 33314β (BO); <italic>Ibid.</italic>, S.H. Koorders 33315β (BO); Bandung, Cigenteng, 1400 m, 26 Jan 1897, S.H. Koorders 26306β (BO); Mt. Tangkuban Prahu, 1600 m, 26 Jul 1927, W.M. Docters van Leeuwen 11487a (BO); Mt. Sembung, Margalangu, 1200 m, 19 Mar 1914, C.A. Backer 12298 (BO); Garut, Rawa Cangkuang, R.H.C.C. Scheffer s.n. (BO); <italic>Ibid.</italic>, Pasawahan, 400 m, 31 Dec 1911, C.A. Backer 2261 (BO); <italic>Ibid.</italic>, Mt. Ciparay, 1100 m, 27 Jul 1914, C.A. Backer 15041 (BO); Mt.Cikuray, Pasir Kolotok, 1000 m, 15 Aug 1913, C.A. Backer 8685 (BO); Tasikmalaya, Panjalu, 720 m, 4 Aug 1917, S.H. Koorders 47851β (BO). <bold>West Nusa Tenggara.</bold> Sumbawa, Sumbawa Barat, Mt. Batulante, 700 m, 3 Nov 1961, A.J.G.H. Kostermans 19164 (BO, K, P).</p></tp:treatment-sec><tp:treatment-sec><!--Section generated to contain objects referenced in tp:taxon-treatment.--><fig id="F47" position="float" orientation="portrait"><label>Map 24.</label><caption><p>Distribution of <italic><tp:taxon-name><tp:taxon-name-part taxon-name-part-type="genus" reg="Dissochaeta">D.</tp:taxon-name-part><tp:taxon-name-part taxon-name-part-type="species" reg="pubescens">pubescens</tp:taxon-name-part></tp:taxon-name></italic> (●), <italic><tp:taxon-name><tp:taxon-name-part taxon-name-part-type="genus" reg="Dissochaeta">D.</tp:taxon-name-part><tp:taxon-name-part taxon-name-part-type="species" reg="rectandra">rectandra</tp:taxon-name-part></tp:taxon-name></italic> (■) and <italic><tp:taxon-name><tp:taxon-name-part taxon-name-part-type="genus" reg="Dissochaeta">D.</tp:taxon-name-part><tp:taxon-name-part taxon-name-part-type="species" reg="vacillans">vacillans</tp:taxon-name-part></tp:taxon-name></italic> (▲).</p></caption><graphic xmlns:xlink="http://www.w3.org/1999/xlink" xlink:href="phytokeys-107-001-g047.jpg" position="float" orientation="portrait" xlink:type="simple" id="oo_222141.jpg"/></fig></tp:treatment-sec><ref-list><ref id="B34"><mixed-citation xmlns:xlink="http://www.w3.org/1999/xlink" xlink:type="simple"><person-group><name name-style="western"><surname>Kartonegoro</surname><given-names>A</given-names></name><name name-style="western"><surname>Veldkamp</surname><given-names>JF</given-names></name></person-group> (<year>2010</year>) <article-title>Revision of <tp:taxon-name><tp:taxon-name-part taxon-name-part-type="genus">Dissochaeta</tp:taxon-name-part> (<tp:taxon-name-part taxon-name-part-type="subgenus">Melastomataceae</tp:taxon-name-part>)</tp:taxon-name> in Java, Indonesia.</article-title><source>Reinwardtia</source><volume>13</volume>(<issue>2</issue>): <fpage>125</fpage>–<lpage>145</lpage>. <ext-link xlink:type="simple" ext-link-type="doi" xlink:href="10.14203/reinwardtia.v13i2.2133">https://doi.org/10.14203/reinwardtia.v13i2.2133</ext-link></mixed-citation></ref></ref-list></tp:taxon-treatment>
